# Supplementary material for: Streptomyces alleviate abiotic stress in plant by producing pteridic acids
Source: Nat Commun. 2023 Nov 15;14:7398. doi: 10.1038/s41467-023-43177-3 (PMC10652019; doi:10.1038/s41467-023-43177-3)
Supplement: Supplementary file 4 — Supplementary Data 1 [file 41467_2023_43177_MOESM4_ESM.xlsx]

## Sheet: PtaHvsNaCl_DEGs_all
gene_id	PtaH_Salt_1	PtaH_Salt_2	PtaH_Salt_3	NaCl_1	NaCl_2	NaCl_3	PtaH	NaCl	log2FoldChange	pvalue	padj	gene_name	gene_chr	gene_start	gene_end	gene_strand	gene_length	gene_biotype	gene_description	Subfamily	Family	PtaH_Salt_1_count	PtaH_Salt_2_count	PtaH_Salt_3_count	NaCl_1_count	NaCl_2_count	NaCl_3_count	PtaH_Salt_1_fpkm	PtaH_Salt_2_fpkm	PtaH_Salt_3_fpkm	NaCl_1_fpkm	NaCl_2_fpkm	NaCl_3_fpkm
AT5G20630	9071.39	9420.16	9024.08	1025.1	1042.48	999.292	9171.88	1022.29	3.1652	0	0	GER3	5	6975029	6976036	-	1008	protein_coding	Germin-like protein subfamily 3 member 3 [Source:UniProtKB/Swiss-Prot;Acc:P94072]	-	-	10028	8345	9660	1136	998	920	452.444	469.939	450.403	51.3432	52.1882	49.8754
AT4G37370	720.067	644.567	701.562	5903.35	6107.6	6009.87	688.732	6006.94	-3.12287	0	0	CYP81D8	4	17569740	17571743	-	1790	protein_coding	Cytochrome P450, family 81, subfamily D, polypeptide 8 [Source:UniProtKB/TrEMBL;Acc:Q9SZT7]	-	-	796	571	751	6542	5847	5533	20.2242	18.1075	19.7184	166.503	172.18	168.914
AT4G37900	279.523	234.799	234.477	4671.6	4891.72	4521.8	249.6	4695.04	-4.2304	0	0	GRDP2	4	17821482	17824748	-	2907	protein_coding	Glycine-rich domain-containing protein 2 [Source:UniProtKB/Swiss-Prot;Acc:Q9SZJ2]	-	-	309	208	251	5177	4683	4163	4.8342	4.06157	4.05801	81.1332	84.9144	78.2565
AT3G28345	188.158	184.001	241.016	3384.81	3440.81	3649.59	204.392	3491.74	-4.09111	4.85147e-286	2.86807e-282	ABCB15	3	10593690	10599042	-	4221	protein_coding	ABC transporter B family member 15 [Source:UniProtKB/Swiss-Prot;Acc:Q9LHD1]	-	-	208	163	258	3751	3294	3360	2.24109	2.19204	2.87269	40.4853	41.1349	43.4994
AT2G18193	662.172	610.702	618.421	5194.98	5330.44	4982.34	630.432	5169.26	-3.03461	3.24283e-283	1.53366e-279	-	2	7917413	7919345	-	1857	protein_coding	AAA-ATPase At2g18193 [Source:UniProtKB/Swiss-Prot;Acc:Q8GW96]	-	-	732	541	662	5757	5103	4587	17.9271	16.5372	16.7545	141.237	144.849	134.982
AT2G03760	385.362	319.462	312.013	5078.58	5091.24	4428.39	338.946	4866.07	-3.84161	1.21499e-271	4.7885e-268	SOT12	2	1149295	1150663	-	1369	protein_coding	Cytosolic sulfotransferase 12 [Source:UniProtKB/Swiss-Prot;Acc:P52839]	-	-	426	283	334	5628	4874	4077	14.152	11.7343	11.4664	187.291	187.665	162.741
AT3G59930	157.401	169.326	192.439	2311.89	2153.9	2373.32	173.055	2279.7	-3.71928	2.39619e-237	8.09466e-234	-	3	22139492	22140320	-	716	protein_coding	Defensin-like protein 206 [Source:UniProtKB/Swiss-Prot;Acc:Q94JR6]	-	-	174	150	206	2562	2062	2185	11.0522	11.892	13.5219	163.017	151.802	166.762
AT1G32350	134.786	164.811	129.85	1994.25	2067.2	2197.36	143.149	2086.27	-3.87261	8.53925e-232	2.52409e-228	AOX3	1	11666886	11668690	-	1526	protein_coding	AOX1D [Source:UniProtKB/TrEMBL;Acc:A0A384LFI3]	-	-	149	146	139	2210	1979	2023	4.44061	5.43093	4.281	65.9786	68.3586	72.4437
AT3G28740	258.717	278.823	218.596	2703.52	2724.24	2652.47	252.046	2693.41	-3.42144	1.02592e-229	2.69554e-226	CYP81D11	3	10788698	10790553	-	1597	protein_coding	Cytochrome P450 81D11 [Source:UniProtKB/Swiss-Prot;Acc:Q9LHA1]	-	-	286	247	234	2996	2608	2442	8.14465	8.77946	6.88645	85.4678	86.0805	83.5603
AT3G01500	5898.03	5754.82	6420.55	394.339	332.173	494.215	6024.47	406.909	3.88941	3.86926e-219	9.14964e-216	BCA1	3	194426	198664	-	3266	protein_coding	Beta carbonic anhydrase 1, chloroplastic [Source:UniProtKB/Swiss-Prot;Acc:P27140]	-	-	6520	5098	6873	437	318	455	90.791	88.6053	98.9042	6.0958	5.13231	7.61297
AT5G55150	7.23685	19.1903	5.60502	3651.92	3763.59	4124.25	10.6774	3846.59	-8.56473	2.54299e-211	5.46673e-208	-	5	22382202	22383392	-	1156	protein_coding	Putative F-box protein At5g55150 [Source:UniProtKB/Swiss-Prot;Acc:Q9FLP7]	-	-	8	17	6	4047	3603	3797	0.314734	0.83477	0.243937	159.493	164.289	179.491
AT1G02520	170.971	172.712	162.546	1849.87	2184.2	2202.79	168.743	2078.95	-3.62328	2.99414e-202	5.9002e-199	ABCB11	1	523536	529069	+	4522	protein_coding	ABC transporter B family member 11 [Source:UniProtKB/Swiss-Prot;Acc:Q9FWX7]	-	-	189	153	174	2050	2091	2028	1.90083	1.9206	1.80844	20.6533	24.3739	24.5074
AT1G21120	568.997	557.647	551.16	3392.94	3379.18	3697.38	559.268	3489.83	-2.64122	9.2572e-197	1.68388e-193	-	1	7395179	7396823	-	1457	protein_coding	O-methyltransferase family protein [Source:TAIR;Acc:AT1G21120]	-	-	629	494	590	3760	3235	3404	19.6337	19.2461	19.0317	117.569	117.035	127.67
AT5G40780	637.747	554.26	532.477	4438.79	4468.67	4069.94	574.828	4325.8	-2.91076	4.6632e-196	7.87647e-193	LHT1	5	16323567	16327382	+	2287	protein_coding	Lysine histidine transporter 1 [Source:UniProtKB/Swiss-Prot;Acc:Q9FKS8]	-	-	705	491	570	4919	4278	3747	14.0196	12.1868	11.7137	97.9887	98.6	89.5317
AT1G80830	1593.92	1558.93	1589.96	7034.93	6926.54	7099.32	1580.93	7020.26	-2.15052	3.19611e-195	5.03855e-192	NRAMP1	1	30372668	30376072	-	2425	protein_coding	Metal transporter Nramp1 [Source:UniProtKB/Swiss-Prot;Acc:Q9SAH8]	-	-	1762	1381	1702	7796	6631	6536	33.045	32.3264	32.9862	146.462	144.135	147.285
AT4G15760	853.044	940.323	936.039	6164.13	6384.41	7354.57	909.802	6634.37	-2.86678	2.33898e-193	3.45686e-190	MO1	4	8972649	8974769	-	1662	protein_coding	monooxygenase 1 [Source:TAIR;Acc:AT4G15760]	-	-	943	833	1002	6831	6112	6771	25.8043	28.4505	28.3349	187.249	193.845	222.629
AT1G65970	521.053	628.764	564.239	4164.47	4082.18	4594.57	571.352	4280.41	-2.90753	3.91525e-189	5.44611e-186	PRXIIC	1	24557372	24558322	-	737	protein_coding	TPX2 [Source:UniProtKB/TrEMBL;Acc:A0A178WKG0]	-	-	576	557	604	4615	3908	4230	35.544	42.9006	38.5171	285.279	279.505	313.64
AT5G62480	104.934	142.234	113.035	1671.2	1666.09	1483.73	120.068	1607.01	-3.75233	5.78655e-180	7.60192e-177	GSTU9	5	25088527	25089626	-	1031	protein_coding	Glutathione S-transferase U9 [Source:UniProtKB/Swiss-Prot;Acc:Q9FUT0]	-	-	116	126	121	1852	1595	1366	5.11694	6.93726	5.51584	81.8366	81.5463	72.4021
AT2G15490	551.81	599.414	528.74	3407.37	3250.7	3548.57	559.988	3402.22	-2.60473	1.30903e-178	1.6292e-175	UGT73B4	2	6761635	6763500	+	1672	protein_coding	UDP-glycosyltransferase 73B4 [Source:UniProtKB/Swiss-Prot;Acc:Q7Y232]	-	-	610	531	566	3776	3112	3267	16.5922	18.0274	15.9098	102.887	98.1082	106.776
AT3G55970	246.053	217.866	233.543	1951.84	2019.15	1804.16	232.487	1925.05	-3.04708	6.29971e-178	7.44846e-175	JRG21	3	20766735	20769410	-	2172	protein_coding	JRG21 [Source:UniProtKB/TrEMBL;Acc:A0A178V764]	-	-	272	193	250	2163	1933	1661	5.69535	5.04398	5.4096	45.3693	46.9109	41.7897
AT4G01870	2936.35	2848.06	2922.08	12061.2	12702	13398.1	2902.17	12720.4	-2.1317	1.77563e-173	1.99944e-170	-	4	808376	810611	-	2236	protein_coding	tolB protein-related [Source:TAIR;Acc:AT4G01870]	-	-	3246	2523	3128	13366	12160	12335	66.0219	64.0503	65.7476	272.33	286.658	301.458
AT1G01480	207.155	194.16	216.728	1633.3	1806.06	1702.06	206.014	1713.81	-3.05371	2.06117e-173	2.21548e-170	ACS2	1	175706	178406	+	2068	protein_coding	1-aminocyclopropane-1-carboxylate synthase 2 [Source:UniProtKB/Swiss-Prot;Acc:Q06402]	-	-	229	172	232	1810	1729	1567	5.03612	4.72122	5.27257	39.8743	44.0704	41.4074
AT5G43580	476.727	476.37	516.596	3726.82	3186.98	3822.29	489.898	3578.7	-2.86843	9.06245e-172	9.31738e-169	-	5	17507801	17508752	-	681	protein_coding	Serine protease inhibitor, potato inhibitor I-type family protein [Source:UniProtKB/TrEMBL;Acc:F4K627]	-	-	527	422	553	4130	3051	3519	35.1945	35.1756	38.1648	276.292	236.155	282.378
AT3G44300	966.119	923.391	1083.64	6991.61	7139.64	8549.38	991.049	7560.21	-2.93055	5.38525e-171	5.30604e-168	NIT2	3	15983199	15985535	+	1535	protein_coding	NIT2 [Source:UniProtKB/TrEMBL;Acc:A0A384LD03]	-	-	1068	818	1160	7748	6835	7871	31.6427	30.2497	35.5168	229.957	234.71	280.208
AT1G30700	785.198	913.231	799.65	4614.75	4588.8	4460.97	832.693	4554.84	-2.45352	1.24523e-169	1.17784e-166	-	1	10892445	10894714	+	2039	protein_coding	Berberine bridge enzyme-like 8 [Source:UniProtKB/Swiss-Prot;Acc:Q9SA85]	-	-	868	809	856	5114	4393	4107	19.3604	22.522	19.7306	114.264	113.565	110.069
AT3G01420	4349.35	4660.98	4738.11	20987.5	21253.9	23613.7	4582.81	21951.7	-2.26009	1.71102e-169	1.55617e-166	DOX1	3	159450	162905	-	2338	protein_coding	Alpha-dioxygenase 1 [Source:UniProtKB/Swiss-Prot;Acc:Q9SGH6]	-	-	4808	4129	5072	23258	20347	21740	93.5258	100.248	101.958	453.204	458.731	508.129
AT4G04490	19.9013	24.8345	15.8809	1123.46	1179.32	1133.98	20.2056	1145.59	-5.84296	1.02105e-167	8.9425e-165	CRK36	4	2231717	2234689	-	2268	protein_coding	Cysteine-rich receptor-like protein kinase 36 [Source:UniProtKB/Swiss-Prot;Acc:Q9XEC6]	-	-	22	22	17	1245	1129	1044	0.441155	0.550625	0.352282	25.0087	26.2394	25.1546
AT1G67105	71.4639	76.7611	82.207	1594.5	1336.01	1228.48	76.8107	1386.33	-4.17524	3.98417e-165	3.36477e-162	-	1	25057479	25058264	+	786	ncRNA	other RNA [Source:TAIR;Acc:AT1G67105]	-	-	79	68	88	1767	1279	1131	4.57105	4.91091	5.26193	102.419	85.7729	78.632
AT2G04050	168.257	177.228	163.48	1446.51	1560.59	1695.54	169.655	1567.55	-3.20917	6.35398e-163	5.18112e-160	DTX3	2	1337180	1339468	-	1835	protein_coding	Protein DETOXIFICATION 3 [Source:UniProtKB/Swiss-Prot;Acc:Q9SIA4]	-	-	186	157	175	1603	1494	1561	4.60986	4.85668	4.48215	39.7982	42.9158	46.4864
AT3G18000	4561.02	4743.38	4558.75	922.229	1008.01	1021.02	4621.05	983.752	2.2327	4.25882e-161	3.35694e-158	NMT1	3	6154363	6157552	+	1912	protein_coding	XPL1 [Source:UniProtKB/TrEMBL;Acc:A0A178VHS8]	-	-	5042	4202	4880	1022	965	940	119.93	124.751	119.955	24.3517	26.6037	26.8658
AT2G29350	2668.59	2547.79	2688.54	391.631	415.739	470.319	2634.97	425.897	2.63168	8.16051e-158	6.22489e-155	SAG13	2	12600914	12602556	+	1368	protein_coding	SAG13 [Source:UniProtKB/TrEMBL;Acc:A0A178VTS8]	-	-	2950	2257	2878	434	398	433	98.0725	93.6529	98.8756	14.4534	15.3355	17.2966
AT1G05680	56.0856	82.4053	71.9311	1167.68	1203.34	1421.82	70.1407	1264.28	-4.18241	1.43848e-157	1.06299e-154	UGT74E2	1	1703002	1704838	-	1755	protein_coding	Glycosyltransferase (Fragment) [Source:UniProtKB/TrEMBL;Acc:A0A0K1SBE8]	-	-	62	73	77	1294	1152	1309	1.60667	2.36114	2.06205	33.591	34.6001	40.7588
AT1G78340	80.51	84.663	81.2728	1016.08	1001.74	1129.63	82.1486	1049.15	-3.67632	5.80488e-154	4.15963e-151	GSTU22	1	29472845	29474003	-	1064	protein_coding	Glutathione S-transferase U22 [Source:UniProtKB/Swiss-Prot;Acc:Q8GYM1]	-	-	89	75	87	1126	959	1040	3.80417	4.00125	3.84293	48.2128	47.5094	53.4135
AT3G22370	1277.3	1285.75	1283.55	5100.23	5032.74	4935.64	1282.2	5022.87	-1.97002	7.29564e-154	5.07411e-151	AOX1A	3	7906521	7908746	+	1764	protein_coding	Ubiquinol oxidase 1a, mitochondrial [Source:UniProtKB/Swiss-Prot;Acc:Q39219]	-	-	1412	1139	1374	5652	4818	4544	36.4039	36.6523	36.6077	145.972	143.969	140.766
AT5G14740	8113.41	8237.14	8926.93	1314.76	1230.5	1554.33	8425.83	1366.53	2.62485	1.651e-152	1.11546e-149	BCA2	5	4757856	4762666	+	3095	protein_coding	Beta carbonic anhydrase 2, chloroplastic [Source:UniProtKB/Swiss-Prot;Acc:P42737]	-	-	8969	7297	9556	1457	1178	1431	131.794	133.832	145.111	21.4469	20.0626	25.2661
AT3G21720	94.079	104.982	89.6803	1318.37	1396.59	1767.23	96.2472	1494.06	-3.95984	9.53734e-151	6.26471e-148	ICL	3	7652487	7656053	-	2213	protein_coding	Isocitrate lyase [Source:UniProtKB/Swiss-Prot;Acc:P28297]	-	-	104	93	96	1461	1337	1627	2.13729	2.38549	2.0388	30.077	31.8458	40.1759
AT5G44120	331.086	379.29	359.656	2754.96	3321.73	3699.55	356.677	3258.75	-3.19281	4.28307e-150	2.73734e-147	CRA1	5	17756238	17758336	-	1865	protein_coding	12S seed storage protein CRA1 [Source:UniProtKB/Swiss-Prot;Acc:P15455]	-	-	366	336	385	3053	3180	3406	8.92511	10.2267	9.70212	74.5785	89.8774	99.7987
AT4G23550	154.688	158.038	183.097	1311.15	1424.79	1464.18	165.274	1400.04	-3.08065	1.81801e-147	1.13133e-144	WRKY29	4	12291632	12293367	+	1393	protein_coding	WRKY29 [Source:UniProtKB/TrEMBL;Acc:A0A178V2E9]	WRKY	WRKY	171	140	196	1453	1364	1348	5.58285	5.70496	6.61286	47.5204	51.6138	52.8808
AT1G78000	1481.74	1552.15	1411.53	9525.49	9665.41	7777.1	1481.81	8989.33	-2.60135	6.09588e-146	3.69614e-143	SULTR1;2	1	29327515	29333220	+	4193	protein_coding	Sulfate transporter 1.2 [Source:UniProtKB/Swiss-Prot;Acc:Q9MAX3]	-	-	1638	1375	1511	10556	9253	7160	17.7664	18.6146	16.9365	114.694	116.321	93.3141
AT5G43350	1650.91	1700.03	1744.1	6350.02	6450.22	6771.29	1698.34	6523.85	-1.94156	9.15973e-144	5.415e-141	PHT1-1	5	17399769	17402158	-	2012	protein_coding	Inorganic phosphate transporter 1-1 [Source:UniProtKB/Swiss-Prot;Acc:Q8VYM2]	-	-	1825	1506	1867	7037	6175	6234	41.2521	42.4887	43.6115	159.34	161.775	169.316
AT5G43450	212.582	220.124	193.373	2147.66	2292.83	1728.12	208.693	2056.2	-3.3024	5.22369e-142	3.01279e-139	-	5	17457124	17458980	-	1629	protein_coding	1-aminocyclopropane-1-carboxylate oxidase homolog 10 [Source:UniProtKB/Swiss-Prot;Acc:Q9LSW6]	-	-	235	195	207	2380	2195	1591	6.56082	6.795	5.97219	66.5612	71.0257	53.3714
AT4G15210	2743.67	2818.71	2798.77	489.991	545.266	580.024	2787.05	538.427	2.37388	1.23102e-141	6.93091e-139	BAM5	4	8666334	8669526	-	2642	protein_coding	Beta-amylase 5 [Source:UniProtKB/Swiss-Prot;Acc:P25853]	-	-	3033	2497	2996	543	522	534	52.2097	53.649	53.2959	9.36338	10.4145	11.045
AT1G64110	64.227	42.8959	45.7743	875.305	842.968	843.968	50.9658	854.08	-4.0546	8.56256e-137	4.70881e-134	-	1	23796698	23801799	-	3004	protein_coding	p-loop containing nucleoside triphosphate hydrolases superfamily protein [Source:UniProtKB/TrEMBL;Acc:F4I5A3]	-	-	71	38	49	970	807	777	1.0749	0.718058	0.766621	14.7108	14.1604	14.1345
AT4G16680	64.227	71.1169	47.6427	899.67	1020.55	1104.65	60.9955	1008.29	-4.05482	6.10895e-136	3.28314e-133	-	4	9387393	9391726	-	4105	protein_coding	P-loop containing nucleoside triphosphate hydrolases superfamily protein [Source:TAIR;Acc:AT4G16680]	-	-	71	63	51	997	977	1017	0.786605	0.871171	0.583904	11.0649	12.5454	13.5384
AT5G24140	208.964	174.97	206.452	1330.1	1371.52	1402.27	196.795	1367.96	-2.79213	2.45537e-135	1.29027e-132	SQP2	5	8164319	8167776	-	1886	protein_coding	squalene monooxygenase 2 [Source:TAIR;Acc:AT5G24140]	-	-	231	155	221	1474	1313	1291	5.57034	4.66515	5.50726	35.6058	36.6965	37.4062
AT3G11340	963.406	899.685	1002.36	4682.43	4669.23	4139.46	955.152	4497.04	-2.23445	4.08031e-133	2.09755e-130	UGT76B1	3	3556554	3558361	+	1730	protein_coding	UDP-glycosyltransferase 76B1 [Source:UniProtKB/Swiss-Prot;Acc:Q9C768]	-	-	1065	797	1073	5189	4470	3811	27.9972	26.151	29.15	136.648	136.196	120.379
AT1G21110	1599.34	1724.87	1675.9	6037.8	5918.53	5991.41	1666.7	5982.58	-1.84433	6.52353e-133	3.28217e-130	IGMT3	1	7389981	7391603	-	1435	protein_coding	Indole glucosinolate O-methyltransferase 3 [Source:UniProtKB/Swiss-Prot;Acc:Q9LPU6]	-	-	1768	1528	1794	6691	5666	5516	56.0327	60.4432	58.7564	212.425	208.126	210.054
AT5G61820	1478.13	1566.83	1523.63	5515.33	5463.1	5333.18	1522.86	5437.2	-1.83662	6.06314e-132	2.98698e-129	-	5	24834300	24836933	-	2137	protein_coding	Stress up-regulated Nod 19 protein [Source:UniProtKB/TrEMBL;Acc:Q8VZ21]	-	-	1634	1388	1631	6112	5230	4910	34.7743	36.869	35.8702	130.3	129.003	125.556
AT5G22580	1739.56	1816.3	1711.4	250.861	254.875	314.994	1755.75	273.577	2.68485	1.50009e-127	7.23932e-125	-	5	7502427	7503463	+	944	protein_coding	Stress-response A/B barrel domain-containing protein At5g22580 [Source:UniProtKB/Swiss-Prot;Acc:Q9FK81]	-	-	1923	1609	1832	278	244	290	92.6443	96.752	91.2091	13.4165	13.6245	16.7875
AT5G01600	3116.37	3319.92	2975.33	11065.8	11015	10891.2	3137.21	10990.7	-1.80916	2.63838e-127	1.24779e-124	FER1	5	227953	230051	-	1421	protein_coding	Ferritin-1, chloroplastic [Source:UniProtKB/Swiss-Prot;Acc:Q39101]	-	-	3445	2941	3185	12263	10545	10027	110.257	117.484	105.342	393.159	391.16	385.599
AT4G34131	550.001	523.781	507.254	2532.07	2543.53	2311.41	527.012	2462.33	-2.22402	5.02645e-126	2.3306e-123	UGT73B3	4	16343057	16344818	-	1762	protein_coding	UDP-glycosyltransferase 73B3 [Source:UniProtKB/Swiss-Prot;Acc:Q8W491]	-	-	608	464	543	2806	2435	2128	15.6931	14.9482	14.4837	72.5516	72.8442	65.9971
AT5G25980	4759.13	4765.96	5212.67	719.194	884.751	935.207	4912.59	846.384	2.53886	1.15132e-125	5.23564e-123	TGG2	5	9072708	9075777	+	1970	protein_coding	Myrosinase 2 [Source:UniProtKB/Swiss-Prot;Acc:Q9C5C2]	-	-	5261	4222	5580	797	847	861	121.454	121.654	133.123	18.4314	22.6631	23.8834
AT5G42830	237.911	222.381	204.583	1852.58	1881.27	1505.46	221.625	1746.44	-2.97838	1.24236e-125	5.54304e-123	-	5	17176293	17178130	+	1668	protein_coding	HXXXD-type acyl-transferase family protein [Source:UniProtKB/TrEMBL;Acc:Q9FMN6]	-	-	263	197	219	2053	1801	1386	7.17086	6.70419	6.17068	56.0736	56.9141	45.4074
AT2G16060	2379.11	2397.65	2503.58	9129.34	8497.58	9569.31	2426.78	9065.41	-1.90124	1.48974e-125	6.52369e-123	AHB1	2	6982531	6983777	-	989	protein_coding	NSHB1 [Source:UniProtKB/TrEMBL;Acc:A0A384KL50]	-	-	2630	2124	2680	10117	8135	8810	120.94	121.909	127.357	466.038	433.574	486.787
AT2G42840	1775.74	1775.66	1701.12	308.613	337.396	272.633	1750.84	306.214	2.51443	2.23875e-124	9.62542e-122	PDF1	2	17826071	17827648	-	1399	protein_coding	Protodermal factor 1 [Source:UniProtKB/Swiss-Prot;Acc:Q9S728]	-	-	1963	1573	1821	342	323	251	63.8137	63.8244	61.1754	11.1371	12.1699	9.80427
AT1G02920	5304.61	5319.09	5371.48	16541.5	17243.8	16119	5331.73	16634.8	-1.64152	1.48797e-123	6.28322e-121	GSTF7	1	658578	659980	-	1213	protein_coding	Glutathione S-transferase F7 [Source:UniProtKB/Swiss-Prot;Acc:Q9SRY5]	-	-	5864	4712	5750	18331	16508	14840	219.859	220.506	222.788	688.479	717.358	668.547
AT4G15610	1480.84	1562.31	1392.85	7151.33	7106.21	6114.15	1478.67	6790.56	-2.19991	9.22829e-123	3.82844e-120	-	4	8908763	8910945	+	1819	protein_coding	CASP-like protein 1D1 [Source:UniProtKB/Swiss-Prot;Acc:Q9FE29]	-	-	1637	1384	1491	7925	6803	5629	40.9286	43.1896	38.5238	198.487	197.138	169.105
AT1G21100	2505.76	2528.6	2430.71	8245.92	7834.28	8094.27	2488.36	8058.15	-1.69545	3.09609e-122	1.2623e-119	IGMT1	1	7386762	7388512	-	1545	protein_coding	Indole glucosinolate O-methyltransferase 1 [Source:UniProtKB/Swiss-Prot;Acc:Q9LPU5]	-	-	2770	2240	2602	9138	7500	7452	81.5385	82.2992	79.1523	269.456	255.879	263.575
AT1G55490	14250.3	14397.2	14805.7	4591.29	4697.43	4822.67	14484.4	4703.8	1.62274	6.64137e-122	2.66184e-119	CPN60B1	1	20715563	20719261	-	2545	protein_coding	LEN1 [Source:UniProtKB/TrEMBL;Acc:A0A178W724]	-	-	15753	12754	15849	5088	4497	4440	281.505	284.469	292.684	91.0804	93.1402	95.3354
AT1G62300	1327.96	1234.95	1317.18	4993.75	4852.03	5436.37	1293.36	5094.05	-1.97693	1.54002e-120	6.06946e-118	WRKY6	1	23016569	23019494	-	2319	protein_coding	Uncharacterized protein At1g62300 (Fragment) [Source:UniProtKB/TrEMBL;Acc:C0SV11]	WRKY	WRKY	1468	1094	1410	5534	4645	5005	28.7897	26.7789	28.5761	108.719	105.581	117.94
AT3G14680	521.958	502.334	542.753	2386.79	2491.3	2771.95	522.348	2550.01	-2.28616	1.8296e-120	7.09253e-118	CYP72A14	3	4934330	4936644	+	1869	protein_coding	Cytochrome P450 72A14 [Source:UniProtKB/Swiss-Prot;Acc:Q9LUC6]	-	-	577	445	581	2645	2385	2552	14.0403	13.5153	14.61	64.4736	67.2638	74.6157
AT4G37520	3527.06	3589.71	3476.98	10732.9	10478.1	10746.7	3531.25	10652.6	-1.59309	3.62113e-119	1.38111e-116	PER50	4	17631500	17633249	+	1383	protein_coding	Peroxidase 50 [Source:UniProtKB/Swiss-Prot;Acc:Q43731]	-	-	3899	3180	3722	11894	10031	9894	128.216	130.521	126.485	391.806	382.318	390.939
AT1G17170	304.852	294.627	322.289	1829.12	1744.43	2139.79	307.256	1904.45	-2.63041	2.04113e-118	7.66135e-116	GSTU24	1	5869543	5870883	+	1201	protein_coding	Glutathione S-transferase U24 [Source:UniProtKB/Swiss-Prot;Acc:Q9SHH6]	-	-	337	261	345	2027	1670	1970	12.7614	12.336	13.5008	76.8911	73.2952	89.636
AT3G09350	658.553	681.819	624.96	2846.1	2865.26	2609.02	655.111	2773.46	-2.08294	1.66022e-117	6.13425e-115	Fes1A	3	2870970	2873332	+	1861	protein_coding	Fes1A [Source:UniProtKB/TrEMBL;Acc:Q84J81]	-	-	728	604	669	3154	2743	2402	17.7908	18.4233	16.8952	77.2113	77.693	70.5319
AT4G12490	161.02	188.516	131.718	1453.73	1488.51	1258.89	160.418	1400.38	-3.13238	3.40705e-117	1.23948e-114	-	4	7409621	7410406	-	786	protein_coding	pEARLI1-like lipid transfer protein 2 [Source:UniProtKB/Swiss-Prot;Acc:Q9SU34]	-	-	178	167	141	1611	1425	1159	10.2993	12.0606	8.43104	93.3767	95.564	80.5787
AT3G14940	2611.6	2548.92	2532.54	7768.56	8124.67	8012.8	2564.35	7968.68	-1.6356	1.13652e-116	4.07201e-114	PPC3	3	5025184	5029886	+	3701	protein_coding	Phosphoenolpyruvate carboxylase 3 [Source:UniProtKB/Swiss-Prot;Acc:Q84VW9]	-	-	2887	2258	2711	8609	7778	7377	35.4764	34.6323	34.4267	105.974	110.777	108.923
AT1G17180	212.582	185.13	209.254	1313.86	1247.22	1470.7	202.322	1343.92	-2.72804	9.12237e-116	3.21965e-113	GSTU25	1	5872024	5873124	+	1016	protein_coding	Glutathione S-transferase U25 [Source:UniProtKB/Swiss-Prot;Acc:Q9SHH7]	-	-	235	164	224	1456	1194	1354	10.5193	9.16276	10.3619	65.288	61.9459	72.8256
AT2G29750	330.181	308.173	292.395	1525.92	1529.25	1603.21	310.25	1552.79	-2.32259	1.07901e-115	3.75225e-113	UGT71C1	2	12709721	12711725	+	2005	protein_coding	Glycosyltransferase (Fragment) [Source:UniProtKB/TrEMBL;Acc:W8Q707]	-	-	365	273	313	1691	1464	1476	8.27923	7.72902	7.33693	38.4233	38.4883	40.2282
AT2G02990	2504.85	2553.43	2269.1	561.278	565.112	533.318	2442.46	553.236	2.14165	6.27874e-115	2.15179e-112	RNS1	2	873506	874886	+	1120	protein_coding	Ribonuclease 1 [Source:UniProtKB/Swiss-Prot;Acc:P42813]	-	-	2769	2262	2429	622	541	491	112.439	114.644	101.928	25.301	25.4614	23.9565
AT2G39800	707.402	646.825	647.38	2606.06	2764.98	2799.1	667.202	2723.38	-2.02807	1.28904e-114	4.35458e-112	P5CSA	2	16598072	16603319	-	2971	protein_coding	Delta-1-pyrroline-5-carboxylate synthase A [Source:UniProtKB/Swiss-Prot;Acc:P54887]	-	-	782	573	693	2888	2647	2577	11.9706	10.9478	10.9626	44.2853	46.9627	47.3992
AT5G40690	103.125	103.853	102.759	862.672	817.898	942.811	103.246	874.46	-3.0823	1.47485e-114	4.91207e-112	-	5	16290386	16291713	+	1328	protein_coding	At5g40690 [Source:UniProtKB/TrEMBL;Acc:Q9FM29]	-	-	114	92	110	956	783	868	3.90407	3.93247	3.89295	32.7963	31.0789	35.7175
AT1G74870	36.1842	64.3438	34.5643	891.548	886.84	757.073	45.0308	845.154	-4.25681	2.54099e-114	8.34538e-112	-	1	28126928	28128790	+	1550	protein_coding	At1g74870 [Source:UniProtKB/TrEMBL;Acc:Q9S7I7]	-	-	40	57	37	988	849	697	1.17365	2.08746	1.1219	29.0396	28.8721	24.5731
AT4G37070	592.517	606.187	534.345	2643.06	2597.85	2411.34	577.683	2550.75	-2.14383	2.84484e-114	9.21533e-112	PLP1	4	17464594	17467186	-	1853	protein_coding	Patatin [Source:UniProtKB/TrEMBL;Acc:A0A178UVZ8]	-	-	655	537	572	2929	2487	2220	16.076	16.4503	14.5079	72.0128	70.7461	65.4691
AT1G19530	558.142	574.579	585.725	2199.99	2291.79	2380.92	572.815	2290.9	-1.99965	1.88835e-111	6.03429e-109	-	1	6763765	6765049	+	928	protein_coding	DNA polymerase epsilon catalytic subunit A [Source:UniProtKB/TrEMBL;Acc:Q93WK6]	-	-	617	509	627	2438	2194	2192	30.2377	31.1348	31.7544	119.688	124.621	129.078
AT1G61560	593.422	599.414	610.013	2588.02	2637.54	2336.39	600.95	2520.65	-2.0687	3.62054e-111	1.14153e-108	MLO6	1	22708468	22712289	-	2856	protein_coding	MLO-like protein 6 [Source:UniProtKB/Swiss-Prot;Acc:Q94KB7]	-	-	656	531	653	2868	2525	2151	10.4462	10.5539	10.7458	45.7495	46.6021	41.1568
AT2G01530	1320.73	1320.74	1255.52	5498.18	4830.09	5754.62	1299	5360.96	-2.04526	6.49807e-110	2.02184e-107	MLP329	2	239669	240687	+	940	protein_coding	Uncharacterized protein At2g01530 (Fragment) [Source:UniProtKB/TrEMBL;Acc:C0SV41]	-	-	1460	1170	1344	6093	4624	5298	70.6377	70.6535	67.198	295.304	259.294	307.995
AT4G02280	184.54	217.866	166.282	1215.5	1307.8	1199.15	189.563	1240.82	-2.71616	1.95373e-109	5.99997e-107	SUS3	4	994726	998991	+	3142	protein_coding	Sucrose synthase (Fragment) [Source:UniProtKB/TrEMBL;Acc:W8Q6L8]	-	-	204	193	178	1347	1252	1104	2.95281	3.4868	2.66255	19.5311	21.0039	19.2009
AT3G46280	1366.86	1245.11	1372.3	4579.56	4759.06	4953.01	1328.09	4763.88	-1.84174	6.20202e-109	1.88025e-106	-	3	17005423	17008528	-	1783	protein_coding	Kinase-like protein [Source:UniProtKB/TrEMBL;Acc:Q8GYH9]	-	-	1511	1103	1469	5075	4556	4560	38.5411	35.1156	38.7218	129.673	134.69	139.757
AT1G09750	3229.44	3177.68	2929.56	805.822	805.364	733.176	3112.23	781.454	1.99295	7.86324e-109	2.3537e-106	AED3	1	3157501	3159148	+	1578	protein_coding	Aspartyl protease AED3 [Source:UniProtKB/Swiss-Prot;Acc:O04496]	-	-	3570	2815	3136	893	771	675	102.89	101.262	93.4015	25.7816	25.7543	23.3752
AT5G24640	13.5691	9.03072	14.9467	915.912	895.197	1428.34	12.5155	1079.82	-6.40991	8.62437e-109	2.54926e-106	-	5	8436352	8436895	+	544	protein_coding	Gb [Source:UniProtKB/TrEMBL;Acc:Q9FLU0]	-	-	15	8	16	1015	857	1315	1.25402	0.83477	1.38231	85.0027	83.0394	132.095
AT4G11650	7738	8278.91	8357.09	30338.8	31265	36548	8124.67	32717.3	-2.00969	9.21971e-109	2.69158e-106	OSM34	4	7024852	7026224	-	1121	protein_coding	OSM34 [Source:UniProtKB/TrEMBL;Acc:A0A178V0T2]	-	-	8554	7334	8946	33621	29931	33648	347.036	371.374	375.066	1366.38	1407.4	1640.26
AT4G07820	173.684	172.712	206.452	1310.25	1267.06	1579.32	184.283	1385.54	-2.90822	2.0104e-108	5.79755e-106	-	4	4636624	4637450	-	827	protein_coding	At4g07820 [Source:UniProtKB/TrEMBL;Acc:Q9ZPG2]	-	-	192	153	221	1452	1213	1454	10.5586	10.5018	12.5595	79.9883	77.3139	96.0767
AT4G28520	111.267	152.393	161.611	1528.63	1732.94	2296.2	141.757	1852.59	-3.71054	2.97153e-108	8.46599e-106	CRC	4	14087556	14089796	+	1798	protein_coding	12S seed storage protein CRC [Source:UniProtKB/Swiss-Prot;Acc:Q96318]	-	-	123	135	173	1694	1659	2114	3.11119	4.26206	4.52211	42.9229	48.6361	64.2502
AT5G12030	132.977	151.264	133.586	963.738	959.96	1117.69	139.276	1013.8	-2.86713	3.97175e-107	1.11809e-104	HSP17.7	5	3883957	3884838	-	882	protein_coding	17.7 kDa class II heat shock protein [Source:UniProtKB/Swiss-Prot;Acc:O81822]	-	-	147	134	143	1068	919	1029	7.57984	8.62407	7.61995	55.1656	54.9224	63.7538
AT2G46750	1172.37	1135.61	1220.96	3872.1	3854.46	3842.93	1176.31	3856.5	-1.71247	2.06349e-106	5.74062e-104	GULLO2	2	19207991	19211021	-	2340	protein_coding	L-gulonolactone oxidase 2 [Source:UniProtKB/Swiss-Prot;Acc:Q6NQ66]	-	-	1296	1006	1307	4291	3690	3538	25.1884	24.4038	26.2509	83.5426	83.1214	82.623
AT1G51860	224.342	216.737	223.267	1116.24	1130.22	1128.55	221.449	1125	-2.34386	9.21701e-106	2.53436e-103	-	1	19257403	19261794	-	3219	protein_coding	Probable LRR receptor-like serine/threonine-protein kinase At1g51860 [Source:UniProtKB/Swiss-Prot;Acc:C0LGG4]	-	-	248	192	239	1237	1082	1039	3.50382	3.38576	3.48949	17.5071	17.7177	17.6382
AT3G09220	601.563	566.677	619.355	2278.5	2317.9	2492.8	595.865	2363.07	-1.98616	2.92237e-104	7.94315e-102	LAC7	3	2827190	2830655	-	2507	protein_coding	Laccase-7 [Source:UniProtKB/Swiss-Prot;Acc:Q9SR40]	-	-	665	502	663	2525	2219	2295	12.0636	11.3665	12.4292	45.8852	46.6557	50.025
AT2G24270	3369.66	3359.43	3404.12	1005.25	1022.63	1064.46	3377.73	1030.78	1.71282	3.31741e-104	8.9144e-102	ALDH11A3	2	10326918	10330048	-	2345	protein_coding	aldehyde dehydrogenase 11A3 [Source:TAIR;Acc:AT2G24270]	-	-	3725	2976	3644	1114	979	980	72.2428	72.0387	73.0332	21.6425	22.006	22.8372
AT2G44370	153.783	170.455	137.323	976.372	939.069	985.172	153.854	966.871	-2.65644	8.49965e-103	2.25833e-100	-	2	18321951	18323121	-	1171	protein_coding	At2g44370 [Source:UniProtKB/TrEMBL;Acc:O64871]	-	-	170	151	147	1082	899	907	6.60242	7.31975	5.89991	42.0955	40.4674	42.3262
AT5G41700	3184.21	3327.82	3125.73	9960.43	9310.25	9840.86	3212.59	9703.85	-1.59513	1.07437e-102	2.82285e-100	UBC8	5	16675582	16677525	+	1441	protein_coding	ubiquitin conjugating enzyme 8 [Source:TAIR;Acc:AT5G41700]	-	-	3520	2948	3346	11038	8913	9060	111.094	116.129	109.131	348.973	326.033	343.576
AT5G26340	2234.38	2456.35	2402.69	7222.62	7257.67	7452.33	2364.47	7310.88	-1.62892	1.44635e-101	3.75843e-99	STP13	5	9243398	9247540	-	2580	protein_coding	STP13 [Source:UniProtKB/TrEMBL;Acc:A0A178UHA7]	-	-	2470	2176	2572	8004	6948	6861	43.54	47.8757	46.8528	141.336	141.952	145.32
AT3G50970	1555.92	1744.06	1571.27	5756.26	5352.38	5662.29	1623.75	5590.31	-1.78454	2.55838e-101	6.57587e-99	XERO2	3	18940643	18941611	+	969	protein_coding	Dehydrin Xero 2 [Source:UniProtKB/Swiss-Prot;Acc:P42758]	-	-	1720	1545	1682	6379	5124	5213	80.7265	90.5067	81.5806	299.912	278.732	293.984
AT4G16190	1764.89	1860.33	1818.83	5352.9	5485.04	5617.76	1814.68	5485.23	-1.59609	4.66842e-101	1.18703e-98	RD19C	4	9171280	9173667	+	2144	protein_coding	Probable cysteine protease RD19C [Source:UniProtKB/Swiss-Prot;Acc:Q9SUL1]	-	-	1951	1648	1947	5932	5251	5172	41.3851	43.6323	42.6801	126.05	129.098	131.824
AT3G53160	90.4606	98.209	113.035	794.994	744.779	796.175	100.568	778.649	-2.95263	5.35479e-101	1.34707e-98	UGT73C7	3	19702332	19703976	-	1645	protein_coding	Glycosyltransferase (Fragment) [Source:UniProtKB/TrEMBL;Acc:W8Q326]	-	-	100	87	121	881	713	733	2.76468	3.00213	3.45704	24.3992	22.8468	24.3499
AT3G16450	2011.84	1933.7	2328.89	10578.6	10806.1	13821.7	2091.48	11735.5	-2.48788	1.81046e-100	4.50651e-98	JAL33	3	5588292	5590085	+	1497	protein_coding	Jacalin-related lectin 33 [Source:UniProtKB/Swiss-Prot;Acc:O04311]	-	-	2224	1713	2493	11723	10345	12725	67.5654	64.9548	78.2682	356.765	364.259	464.51
AT2G30550	762.583	759.709	727.719	3671.77	3521.25	4604.35	750.004	3932.45	-2.39036	6.10933e-100	1.50487e-97	-	2	13014530	13017329	+	2800	protein_coding	Phospholipase A1-Igamma2, chloroplastic [Source:UniProtKB/Swiss-Prot;Acc:Q3EBR6]	-	-	843	673	779	4069	3371	4239	13.6924	13.6437	13.0757	66.2057	63.4604	82.7303
AT2G35370	3970.32	4206.06	4405.55	1244.38	1235.73	1294.74	4193.97	1258.28	1.73702	1.83894e-98	4.48302e-96	GDH1	2	14891041	14892298	+	944	protein_coding	Glycine cleavage system H protein [Source:UniProtKB/TrEMBL;Acc:A0A178VV72]	-	-	4389	3726	4716	1379	1183	1192	211.449	224.051	234.794	66.5515	66.0564	69.0023
AT2G02680	356.415	323.977	269.041	2560.94	2716.93	1976.86	316.478	2418.24	-2.9341	2.81042e-98	6.78144e-96	-	2	745674	748573	+	2547	protein_coding	Cysteine/Histidine-rich C1 domain family protein [Source:UniProtKB/TrEMBL;Acc:Q8S8R6]	-	-	394	287	288	2838	2601	1820	7.03523	6.3963	5.31433	50.7632	53.8287	39.0482
AT3G21500	642.27	631.021	651.117	65.8735	78.3428	71.6884	641.469	71.9682	3.15989	3.65164e-98	8.72225e-96	DXPS1	3	7573560	7576721	-	2426	protein_coding	1-deoxy-D-xylulose 5-phosphate synthase 1 [Source:UniProtKB/TrEMBL;Acc:A0A1I9LTC7]	-	-	710	559	697	73	75	66	13.31	13.0797	13.5029	1.37087	1.62957	1.48666
AT3G12700	1218.5	1193.18	1232.17	3736.74	4027.86	3833.16	1214.62	3865.92	-1.66989	5.82113e-98	1.37652e-95	NANA	3	4036945	4039185	+	1897	protein_coding	Aspartic proteinase NANA, chloroplast [Source:UniProtKB/Swiss-Prot;Acc:Q9LTW4]	-	-	1347	1057	1319	4141	3856	3529	32.2932	31.6289	32.6785	99.4497	107.145	101.658
AT5G26000	9905.44	9952.98	9436.99	3154.71	3333.22	2984.84	9765.13	3157.59	1.6287	6.76459e-98	1.58378e-95	TGG1	5	9079452	9082384	-	1893	protein_coding	TGG1 [Source:UniProtKB/TrEMBL;Acc:A0A178U7L7]	-	-	10950	8817	10102	3496	3191	2748	263.072	264.391	250.808	84.1369	88.8543	79.3278
AT5G63600	1975.66	1975.47	2517.59	11088.4	11452.7	13919.5	2156.24	12153.5	-2.49442	2.99093e-97	6.93398e-95	FLS5	5	25460591	25462568	-	1772	protein_coding	Flavonol synthase 5 [Source:UniProtKB/TrEMBL;Acc:F4KAS3]	-	-	2184	1750	2695	12288	10964	12815	56.0532	56.0596	71.4792	315.924	326.143	395.197
AT1G52200	1260.12	1317.36	1309.71	4317.87	3955.79	4240.48	1295.73	4171.38	-1.68718	1.20311e-96	2.76213e-94	PCR8	1	19441636	19443631	-	1798	protein_coding	Protein PLANT CADMIUM RESISTANCE 8 [Source:UniProtKB/Swiss-Prot;Acc:Q9M815]	-	-	1393	1167	1402	4785	3787	3904	35.2349	36.8432	36.6474	121.243	111.022	118.653
AT2G15970	1934.95	1890.81	2010.33	5635.34	5874.66	6025.08	1945.36	5845.03	-1.58674	4.7233e-96	1.07396e-93	COR413PM1	2	6949851	6951192	+	1086	protein_coding	WCOR413-like protein [Source:UniProtKB/TrEMBL;Acc:A0A178VY40]	-	-	2139	1675	2152	6245	5624	5547	89.5761	87.551	93.1316	261.98	272.972	279.118
AT3G54150	770.725	749.549	722.114	2519.44	2480.85	2602.5	747.462	2534.26	-1.76137	5.34855e-96	1.20454e-93	-	3	20050564	20052931	-	1486	protein_coding	Embryonic abundant protein-like [Source:UniProtKB/TrEMBL;Acc:Q9M389]	-	-	852	664	773	2792	2375	2396	26.0755	25.3644	24.4481	85.5977	84.2456	88.1104
AT5G66390	639.557	638.923	593.198	2259.55	2337.75	2181.06	623.893	2259.45	-1.85713	5.52667e-96	1.23292e-93	PER72	5	26515905	26517599	-	1439	protein_coding	Peroxidase [Source:UniProtKB/TrEMBL;Acc:Q0WT45]	-	-	707	566	635	2504	2238	2008	22.3445	22.3271	20.7395	79.2755	81.9788	76.2539
AT5G14200	7686.44	8031.69	7973.14	2795.56	2820.34	2892.52	7897.09	2836.14	1.47745	9.83396e-96	2.1733e-93	IMDH3	5	4576123	4578402	+	1706	protein_coding	3-isopropylmalate dehydrogenase [Source:UniProtKB/TrEMBL;Acc:Q5XF32]	-	-	8497	7115	8535	3098	2700	2663	226.515	236.74	235.131	82.7309	83.4232	85.3004
AT2G47000	1526.07	1426.85	1475.05	4635.51	5141.37	4737.95	1475.99	4838.28	-1.71223	1.60016e-95	3.50362e-93	ABCB4	2	19309643	19315343	-	5046	protein_coding	ABC transporter B family member 4 [Source:UniProtKB/Swiss-Prot;Acc:O80725]	-	-	1687	1264	1579	5137	4922	4362	15.2047	14.2192	14.7068	46.3797	51.4158	47.2387
AT2G30250	827.715	875.979	794.979	3808.93	3498.27	3129.31	832.891	3478.83	-2.06354	2.51109e-95	5.44767e-93	WRKY25	2	12903208	12905338	-	1776	protein_coding	Probable WRKY transcription factor 25 [Source:UniProtKB/Swiss-Prot;Acc:O22921]	WRKY	WRKY	915	776	851	4221	3349	2881	23.4309	24.8025	22.5201	108.277	99.3973	88.6461
AT1G33960	107.648	80.1476	82.207	716.487	750.001	735.349	90.0009	733.946	-3.02045	4.64491e-95	9.9853e-93	AIG1	1	12346138	12348733	+	1767	protein_coding	P-loop containing nucleoside triphosphate hydrolases superfamily protein [Source:TAIR;Acc:AT1G33960]	-	-	119	71	88	794	718	677	3.06282	2.28086	2.34062	20.4715	21.4186	20.9368
AT5G38100	181.826	162.553	172.822	1063.9	1175.14	961.276	172.4	1066.77	-2.62713	5.7179e-95	1.21812e-92	-	5	15199489	15201197	-	1422	protein_coding	Probable S-adenosylmethionine-dependent methyltransferase At5g38100 [Source:UniProtKB/Swiss-Prot;Acc:Q9LS10]	-	-	201	144	185	1179	1125	885	6.42847	5.74829	6.11444	37.7728	41.7018	34.0097
AT2G27660	604.277	632.15	570.778	2322.72	2198.82	2480.85	602.402	2334.13	-1.95503	9.43277e-95	1.99158e-92	-	2	11798417	11800928	-	2512	protein_coding	Cysteine/Histidine-rich C1 domain family protein [Source:UniProtKB/TrEMBL;Acc:Q9ZUW8]	-	-	668	560	611	2574	2105	2284	12.0939	12.6545	11.4316	46.6825	44.1707	49.6862
AT1G43160	826.81	868.077	912.684	2943.55	2855.85	3019.6	869.191	2939.67	-1.758	1.26768e-94	2.65282e-92	RAP2-6	1	16263805	16264945	+	1045	protein_coding	Ethylene-responsive transcription factor RAP2-6 [Source:UniProtKB/Swiss-Prot;Acc:Q7G1L2]	AP2/ERF-ERF	AP2/ERF->AP2/ERF-ERF	914	769	977	3262	2734	2780	39.7778	41.7721	43.9403	142.211	137.906	145.374
AT4G28040	140.214	150.136	118.64	856.355	840.879	873.295	136.33	856.843	-2.65613	1.55942e-94	3.23469e-92	-	4	13940307	13942436	+	1889	protein_coding	WAT1-related protein At4g28040 [Source:UniProtKB/Swiss-Prot;Acc:Q9SUD5]	-	-	155	133	127	949	805	804	3.73174	3.99665	3.15978	22.8876	22.4629	23.2586
AT5G24030	1518.83	1416.69	1340.53	5028.95	4993.05	4604.35	1425.35	4875.45	-1.77416	3.57915e-94	7.35966e-92	SLAH3	5	8118317	8122914	-	2603	protein_coding	S-type anion channel SLAH3 [Source:UniProtKB/Swiss-Prot;Acc:Q9FLV9]	-	-	1679	1255	1435	5573	4780	4239	29.3351	27.3682	25.9097	97.5395	96.7957	88.9915
AT2G36800	315.708	295.756	278.383	1306.64	1282.73	1353.39	296.615	1314.25	-2.14701	3.97121e-94	8.09546e-92	UGT73C5	2	15423172	15425129	-	1958	protein_coding	Glycosyltransferase (Fragment) [Source:UniProtKB/TrEMBL;Acc:W8Q3B1]	-	-	349	262	298	1448	1228	1246	8.10632	7.59564	7.153	33.6916	33.0589	34.7748
AT5G57220	2114.97	2387.5	2093.48	7969.79	7857.26	7168.84	2198.65	7665.29	-1.8025	1.20735e-93	2.44019e-91	CYP81F2	5	23187840	23189902	+	1768	protein_coding	Cytochrome P450 81F2 [Source:UniProtKB/Swiss-Prot;Acc:Q9LVD6]	-	-	2338	2115	2241	8832	7522	6600	60.1414	67.9054	59.5723	227.584	224.261	203.996
AT2G04070	28.0428	32.7363	17.7492	493.6	564.068	515.939	26.1761	524.536	-4.34022	5.63095e-93	1.12843e-90	DTX4	2	1353755	1355883	-	1716	protein_coding	Protein DETOXIFICATION 4 [Source:UniProtKB/Swiss-Prot;Acc:Q9SIA3]	-	-	31	29	19	547	540	475	0.821591	0.959305	0.52038	14.5223	16.5874	15.1264
AT1G18100	93.1744	116.27	105.561	706.561	747.912	766.848	105.002	740.44	-2.82351	1.04465e-92	2.07586e-90	MFT	1	6227217	6230194	-	1438	protein_coding	Protein MOTHER of FT and TFL1 [Source:UniProtKB/Swiss-Prot;Acc:Q9XFK7]	-	-	103	103	113	783	716	706	3.25754	4.06588	3.69321	24.8067	26.2456	26.829
AT2G33800	6225.5	6498.73	6085.19	2094.42	2169.57	2215.82	6269.8	2159.94	1.53757	1.79563e-92	3.53843e-90	RPS5	2	14300672	14302496	-	1309	protein_coding	30S ribosomal protein S5, chloroplastic [Source:UniProtKB/Swiss-Prot;Acc:P93014]	-	-	6882	5757	6514	2321	2077	2040	239.104	249.651	233.88	80.7795	83.6371	85.1627
AT4G33550	66.9409	44.0247	80.3386	758.899	815.809	1014.5	63.7681	863.069	-3.74378	5.06957e-92	9.90745e-90	-	4	16134366	16135134	+	769	protein_coding	At4g33550 [Source:UniProtKB/TrEMBL;Acc:Q6NLG8]	-	-	74	39	86	841	781	934	4.3764	2.87882	5.25602	49.8236	53.5337	66.3712
AT2G41730	49.7533	65.4727	61.6552	907.791	899.375	1481.56	58.9604	1096.24	-4.22131	1.01098e-91	1.95957e-89	-	2	17409370	17410334	+	965	protein_coding	Calcium-binding site protein [Source:UniProtKB/TrEMBL;Acc:O22947]	-	-	55	58	66	1006	861	1364	2.59207	3.41175	3.21441	47.4937	47.0303	77.2407
AT5G15120	636.843	659.242	632.433	2111.56	2150.77	2137.62	642.839	2133.32	-1.73116	2.7229e-91	5.23483e-89	PCO1	5	4898641	4900734	+	1438	protein_coding	Plant cysteine oxidase 1 [Source:UniProtKB/Swiss-Prot;Acc:Q9LXG9]	-	-	704	584	677	2340	2059	1968	22.2651	23.0531	22.1266	74.1349	75.4744	74.7869
AT2G43570	199.918	209.964	222.333	1358.08	1508.36	1964.91	210.738	1610.45	-2.93334	3.44685e-91	6.5732e-89	CHI	2	18076166	18077517	-	1139	protein_coding	CHI [Source:UniProtKB/TrEMBL;Acc:A0A178W3M3]	-	-	221	186	238	1505	1444	1809	8.82429	9.26969	9.8206	60.1975	66.826	86.7909
AT2G43590	3609.38	3948.68	4362.58	16946.6	17191.5	21384.9	3973.54	18507.7	-2.21959	6.54952e-91	1.23901e-88	-	2	18081304	18082776	-	1110	protein_coding	Endochitinase At2g43590 [Source:UniProtKB/Swiss-Prot;Acc:O24658]	-	-	3990	3498	4670	18780	16458	19688	163.479	178.885	197.733	770.794	781.549	969.254
AT3G53480	1839.97	1650.36	1590.89	6289.57	6626.75	5732.9	1693.74	6216.41	-1.8756	2.00727e-90	3.76713e-88	ABCG37	3	19825267	19831880	+	4688	protein_coding	ABC transporter G family member 37 [Source:UniProtKB/Swiss-Prot;Acc:Q9LFH0]	-	-	2034	1462	1703	6970	6344	5278	19.7322	17.7025	17.0731	67.7346	71.3309	61.5235
AT2G37870	6.33224	6.77304	13.0784	751.68	764.625	1221.96	8.72789	912.755	-6.695	7.7062e-90	1.43487e-87	-	2	15859204	15859942	+	643	protein_coding	Bifunctional inhibitor/lipid-transfer protein/seed storage 2S albumin superfamily protein [Source:UniProtKB/TrEMBL;Acc:Q9SHA0]	-	-	7	6	14	833	732	1125	0.495106	0.529683	1.0233	59.02	60.0071	95.6094
AT3G01290	5275.66	5282.97	5023.03	13879.5	14144.5	14973.1	5193.89	14332.4	-1.4644	7.96859e-90	1.47213e-87	HIR3	3	87684	89593	-	1663	protein_coding	HIR2 [Source:UniProtKB/TrEMBL;Acc:A0A178V7M0]	-	-	5832	4680	5377	15381	13541	13785	159.491	159.746	151.961	421.364	429.201	452.974
AT4G13420	2139.39	2167.37	2034.62	608.202	626.742	571.335	2113.8	602.093	1.81115	3.816e-89	6.99512e-87	POT5	4	7796782	7802251	-	2691	protein_coding	Potassium transporter [Source:UniProtKB/TrEMBL;Acc:Q53XI1]	-	-	2365	1920	2178	674	600	526	39.9695	40.5008	38.039	11.4107	11.7528	10.6815
AT5G42930	587.089	590.383	594.132	2221.65	2052.58	2006.19	590.535	2093.47	-1.82626	6.0025e-89	1.09185e-86	-	5	17210533	17214220	-	1805	protein_coding	Alpha/beta-Hydrolases superfamily protein [Source:UniProtKB/TrEMBL;Acc:F4K4J2]	-	-	649	523	636	2462	1965	1847	16.3523	16.4475	16.5602	62.1407	57.3836	55.9176
AT5G21020	3043.1	2883.06	2975.33	9874.71	9055.38	8631.93	2967.16	9187.34	-1.6305	7.41797e-89	1.33903e-86	-	5	7138762	7139661	+	900	protein_coding	At5g21020 [Source:UniProtKB/TrEMBL;Acc:Q3E985]	-	-	3364	2554	3185	10943	8669	7947	169.991	161.085	166.323	553.936	507.725	482.525
AT4G21680	2954.44	3244.28	2974.4	8699.81	8825.57	8584.14	3057.71	8703.18	-1.50958	8.97823e-89	1.6084e-86	NPF7.2	4	11517353	11519805	-	2186	protein_coding	Protein NRT1/ PTR FAMILY 7.2 [Source:UniProtKB/Swiss-Prot;Acc:Q8GXN2]	-	-	3266	2874	3184	9641	8449	7903	67.9481	74.6298	68.4554	200.927	203.731	197.561
AT1G52190	1004.11	1050.95	985.55	192.206	188.023	221.582	1013.54	200.604	2.33861	9.25765e-89	1.64598e-86	NPF1.2	1	19434480	19439031	+	2373	protein_coding	Protein NRT1/ PTR FAMILY 1.2 [Source:UniProtKB/Swiss-Prot;Acc:Q9M817]	-	-	1110	931	1055	213	180	204	21.2734	22.2704	20.8949	4.08929	3.99831	4.69777
AT5G15130	480.346	506.849	464.283	1816.48	1788.3	1703.14	483.826	1769.31	-1.87219	9.86882e-89	1.74155e-86	WRKY72	5	4904290	4907094	+	2029	protein_coding	Probable WRKY transcription factor 72 [Source:UniProtKB/Swiss-Prot;Acc:Q9LXG8]	WRKY	WRKY	531	449	497	2013	1712	1568	11.9021	12.5615	11.5122	45.1988	44.4758	42.2302
AT3G09270	404.359	435.732	481.098	1730.76	1752.79	1737.9	440.396	1740.48	-1.98265	1.77003e-88	3.10044e-86	GSTU8	3	2848183	2849686	-	1359	protein_coding	Glutathione S-transferase U8 [Source:UniProtKB/Swiss-Prot;Acc:Q9SR36]	-	-	447	386	515	1918	1678	1600	14.9589	16.1229	17.8103	64.2976	65.0841	64.3368
AT2G25510	183.635	206.578	158.809	1605.33	1407.04	1149.19	183.007	1387.18	-2.92654	3.2265e-88	5.61009e-86	-	2	10856271	10857217	+	760	protein_coding	Expressed protein [Source:UniProtKB/TrEMBL;Acc:Q8S8H2]	-	-	203	183	170	1779	1347	1058	12.1477	13.6683	10.5128	106.642	93.4235	76.0731
AT3G19710	6036.44	6052.84	5999.24	2277.6	2142.41	2198.44	6029.51	2206.15	1.45023	3.34498e-88	5.77362e-86	BCAT4	3	6846969	6849582	-	1451	protein_coding	Methionine aminotransferase BCAT4 [Source:UniProtKB/Swiss-Prot;Acc:Q9LE06]	-	-	6673	5362	6422	2524	2051	2024	209.153	209.766	208.012	79.2478	74.5076	76.2258
AT3G13790	2960.78	2855.96	2855.76	8114.17	8571.74	7820.55	2890.83	8168.82	-1.49853	1.2879e-87	2.20688e-85	CWINV1	3	4532762	4535914	-	2551	protein_coding	Beta-fructofuranosidase, insoluble isoenzyme CWINV1 [Source:UniProtKB/Swiss-Prot;Acc:Q43866]	-	-	3273	2530	3057	8992	8206	7200	58.3508	56.2971	56.3209	160.587	169.56	154.234
AT5G55220	3399.51	3698.08	3606.83	1158.65	1196.03	1138.32	3568.14	1164.34	1.61539	5.49717e-87	9.35192e-85	TIG	5	22397457	22400856	+	2042	protein_coding	Trigger factor-like protein TIG, Chloroplastic [Source:UniProtKB/Swiss-Prot;Acc:Q8S9L5]	-	-	3758	3276	3861	1284	1145	1048	83.6975	91.0676	88.8646	28.6467	29.5564	28.0456
AT1G07400	241.53	225.768	216.728	1298.52	1259.75	1653.18	228.008	1403.82	-2.62109	7.54312e-87	1.27409e-84	HSP17.8	1	2274926	2275783	+	858	protein_coding	17.8 kDa class I heat shock protein [Source:UniProtKB/Swiss-Prot;Acc:Q9LNW0]	-	-	267	200	232	1439	1206	1522	14.1526	13.2318	12.7082	76.408	74.0904	96.9363
AT2G15480	891.037	922.262	1004.23	3279.24	3235.03	3689.78	939.177	3401.35	-1.85629	2.28783e-86	3.83691e-84	UGT73B5	2	6758430	6763501	+	2355	protein_coding	Glycosyltransferase [Source:UniProtKB/TrEMBL;Acc:F4IIG3]	-	-	985	817	1075	3634	3097	3397	19.022	19.6928	21.4537	70.3007	69.319	78.825
AT4G20110	446.875	462.824	499.781	1693.76	1755.92	1846.52	469.827	1765.4	-1.90927	3.70154e-86	6.1641e-84	VSR7	4	10875233	10878730	+	2424	protein_coding	VACUOLAR SORTING RECEPTOR 7 [Source:UniProtKB/TrEMBL;Acc:F4JUS0]	-	-	494	410	535	1877	1681	1700	9.26842	9.60124	10.373	35.2774	36.5542	38.3244
AT1G21130	3841.86	4057.05	4088.86	10480.2	10346.5	10476.3	3995.92	10434.3	-1.38488	4.5433e-86	7.51296e-84	IGMT4	1	7398814	7400736	-	1832	protein_coding	Indole glucosinolate O-methyltransferase 4 [Source:UniProtKB/Swiss-Prot;Acc:Q9LPU8]	-	-	4247	3594	4377	11614	9905	9645	105.431	111.36	112.289	288.816	284.991	287.697
AT3G53980	606.086	607.316	752.007	3872.1	3747.92	5281.04	655.136	4300.35	-2.71378	9.41503e-86	1.54609e-83	-	3	19987562	19988463	-	803	protein_coding	At3g53980 [Source:UniProtKB/TrEMBL;Acc:Q9M329]	-	-	670	538	805	4291	3588	4862	37.9464	38.0314	47.1156	243.449	235.526	330.871
AT3G29970	6.33224	3.38652	9.3417	752.582	648.678	790.744	6.35349	730.668	-6.80813	4.08606e-85	6.66366e-83	-	3	11745197	11746570	+	574	protein_coding	B12D protein [Source:UniProtKB/TrEMBL;Acc:Q9LJ47]	-	-	7	3	10	834	621	728	0.554622	0.296678	0.81879	66.1942	57.0272	69.3072
AT5G24090	94.9837	103.853	122.376	687.611	744.779	784.227	107.071	738.872	-2.78551	7.57409e-85	1.22674e-82	CHIB1	5	8143545	8145252	-	1268	protein_coding	Acidic endochitinase [Source:UniProtKB/Swiss-Prot;Acc:P19172]	-	-	105	92	131	762	713	722	3.76601	4.11855	4.85553	27.378	29.6396	31.1155
AT2G38823	21.7105	10.1596	10.2759	528.793	514.973	445.337	14.0487	496.368	-5.11648	1.57688e-84	2.53663e-82	-	2	16223997	16225507	+	1147	protein_coding	Putative uncharacterized protein [Source:UniProtKB/TrEMBL;Acc:Q5S4V8]	-	-	24	9	11	586	493	410	0.95161	0.445405	0.450727	23.2755	22.6561	19.5335
AT3G46690	194.49	215.608	174.69	991.712	979.807	942.811	194.93	971.443	-2.32147	1.74649e-84	2.79049e-82	UGT76E4	3	17197443	17199363	-	1842	protein_coding	Glycosyltransferase (Fragment) [Source:UniProtKB/TrEMBL;Acc:W8Q337]	-	-	215	191	187	1099	938	868	5.30836	5.88599	4.7713	27.1815	26.842	25.7507
AT2G17740	20.8059	24.8345	17.7492	459.31	424.095	430.13	21.1299	437.845	-4.38628	1.97462e-84	3.13381e-82	-	2	7706896	7707954	-	1059	protein_coding	At2g17740 [Source:UniProtKB/TrEMBL;Acc:Q6NQN8]	-	-	23	22	19	509	406	396	0.987741	1.17924	0.843223	21.8971	20.2084	20.4342
AT2G39200	1087.34	1159.32	964.064	5546.01	5280.3	4270.89	1070.24	5032.4	-2.23424	2.85645e-84	4.50309e-82	MLO12	2	16356041	16359943	-	2091	protein_coding	MLO-like protein [Source:UniProtKB/TrEMBL;Acc:A0A178VNS1]	-	-	1202	1027	1032	6146	5055	3932	26.1434	27.88	23.1959	133.907	127.429	102.759
AT1G77380	731.826	785.672	731.455	2327.23	2453.7	2395.04	749.651	2391.99	-1.67485	3.84948e-84	6.02838e-82	AAP3	1	29074879	29077390	-	1891	protein_coding	ATAAP3 [Source:UniProtKB/TrEMBL;Acc:A0A178W3U1]	-	-	809	696	783	2579	2349	2205	19.4567	20.8927	19.4605	62.1334	65.4777	63.7201
AT5G13330	346.464	371.388	335.367	1369.81	1371.52	1511.97	351.073	1417.77	-2.01516	6.33506e-84	9.8556e-82	ERF113	5	4271730	4274674	+	1506	protein_coding	Rap2.6L [Source:UniProtKB/TrEMBL;Acc:A0A178UKL8]	AP2/ERF-ERF	AP2/ERF->AP2/ERF-ERF	383	329	359	1518	1313	1392	11.566	12.4007	11.2035	45.9211	45.956	50.5095
AT3G02020	1767.6	1818.56	1872.08	553.157	541.087	532.232	1819.41	542.159	1.74615	1.10713e-83	1.71113e-81	AK3	3	337712	343912	-	5106	protein_coding	Aspartokinase 3, chloroplastic [Source:UniProtKB/Swiss-Prot;Acc:Q9S702]	-	-	1954	1611	2004	613	518	490	17.4042	17.9098	18.446	5.46947	5.3475	5.24414
AT1G55920	1247.45	1136.74	1172.38	3714.18	3663.31	3459.51	1185.53	3612.33	-1.60684	6.70655e-83	1.0298e-80	SAT1	1	20912116	20913565	+	1450	protein_coding	Serine acetyltransferase 1, chloroplastic [Source:UniProtKB/Swiss-Prot;Acc:Q42588]	-	-	1379	1007	1255	4116	3507	3185	43.2521	39.4219	40.6781	129.322	127.488	120.033
AT5G65110	1470.89	1587.15	1471.32	4225.83	4268.11	4349.09	1509.79	4281.01	-1.50428	1.26546e-82	1.9306e-80	ACX2	5	26009521	26012684	-	2682	protein_coding	Acyl-coenzyme A oxidase [Source:UniProtKB/TrEMBL;Acc:A0A178UA38]	-	-	1626	1406	1575	4683	4086	4004	27.5723	29.7579	27.5998	79.5483	80.3049	81.582
AT1G51820	595.231	610.702	624.96	2493.27	2454.74	2085.48	610.298	2344.5	-1.94219	1.50982e-81	2.28863e-79	-	1	19237219	19241965	-	2928	protein_coding	Probable LRR receptor-like serine/threonine-protein kinase At1g51820 [Source:UniProtKB/Swiss-Prot;Acc:C0LGG3]	-	-	658	541	669	2763	2350	1920	10.2204	10.4882	10.7384	42.9908	42.3057	35.8335
AT3G58550	331.99	347.683	295.198	1783.1	1731.9	1412.04	324.957	1642.35	-2.33955	1.8709e-81	2.81791e-79	-	3	21649364	21650347	-	790	protein_coding	At3g58550 [Source:UniProtKB/TrEMBL;Acc:Q9M2G1]	-	-	367	308	316	1976	1658	1300	21.1276	22.1309	18.7994	113.953	110.627	89.9239
AT3G14990	8433.64	8093.78	8615.85	21733.7	22541.8	24148.1	8381.09	22807.9	-1.44418	2.43656e-81	3.64667e-79	DJ1A	3	5047376	5049971	+	1711	protein_coding	Protein DJ-1 homolog A [Source:UniProtKB/Swiss-Prot;Acc:Q9FPF0]	-	-	9323	7170	9223	24085	21580	22232	247.809	237.873	253.342	641.301	664.819	710.048
AT2G37130	2152.96	2074.81	1924.39	5859.13	5727.38	5769.83	2050.72	5785.45	-1.49637	8.15766e-81	1.21323e-78	PER21	2	15597921	15600154	-	1615	protein_coding	Peroxidase 21 [Source:UniProtKB/Swiss-Prot;Acc:Q42580]	-	-	2380	1838	2060	6493	5483	5312	67.0217	64.6024	59.9486	183.163	178.957	179.74
AT4G12735	52.4672	53.0555	35.4985	730.023	584.959	530.059	47.007	615.014	-3.71665	1.25468e-80	1.85433e-78	-	4	7493716	7494234	-	519	protein_coding	At4g12735 [Source:UniProtKB/TrEMBL;Acc:Q8LCC1]	-	-	58	47	38	809	560	488	5.08244	5.14051	3.44113	71.0144	56.8752	51.3821
AT2G43820	739.968	768.74	741.731	2302.87	2223.89	2353.77	750.146	2293.51	-1.61288	1.82481e-80	2.68021e-78	UGT74F2	2	18152078	18153908	+	1744	protein_coding	UDP-glycosyltransferase 74F2 [Source:UniProtKB/Swiss-Prot;Acc:O22822]	-	-	818	681	794	2552	2129	2167	21.3313	22.1655	21.3973	66.6653	64.3475	67.9003
AT5G47330	739.968	737.132	691.286	126.333	138.928	117.308	722.795	127.523	2.50219	4.72871e-80	6.90245e-78	-	5	19206829	19208998	+	1573	protein_coding	Alpha/beta-Hydrolases superfamily protein [Source:UniProtKB/TrEMBL;Acc:Q9LVS6]	-	-	818	653	740	140	133	108	23.6503	23.5646	22.1099	4.05476	4.45682	3.75192
AT5G14730	1390.38	1391.86	1397.52	3774.64	3745.83	3972.19	1393.25	3830.89	-1.4591	1.08015e-79	1.56701e-77	-	5	4756057	4757744	+	1688	protein_coding	At5g14730 [Source:UniProtKB/TrEMBL;Acc:Q9LER3]	-	-	1537	1233	1496	4183	3586	3657	41.4107	41.4636	41.6528	112.897	111.98	118.389
AT1G51850	459.54	501.205	467.085	2286.62	2244.78	1812.85	475.943	2114.75	-2.15321	1.36871e-79	1.97353e-77	-	1	19252811	19256927	-	2955	protein_coding	Leucine-rich repeat protein kinase family protein [Source:TAIR;Acc:AT1G51850]	-	-	508	444	500	2534	2149	1669	7.81839	8.52907	7.95238	39.0674	38.3337	30.8644
AT4G25820	357.319	334.136	335.367	1309.35	1361.07	1530.44	342.274	1400.29	-2.03102	1.33149e-78	1.90823e-76	XTH14	4	13130291	13131860	+	1167	protein_coding	Xyloglucan endotransglucosylase/hydrolase [Source:UniProtKB/TrEMBL;Acc:A0A178UTG4]	-	-	395	296	359	1451	1303	1409	15.3935	14.3978	14.458	56.6451	58.854	65.978
AT1G30400	2238.9	2237.36	2242.94	5581.2	5836.01	5679.67	2239.73	5698.96	-1.3473	3.62644e-78	5.16593e-76	ABCC1	1	10727317	10738092	+	6086	protein_coding	ABC transporter C family member 1 [Source:UniProtKB/Swiss-Prot;Acc:Q9C8G9]	-	-	2475	1982	2401	6185	5587	5229	18.495	18.4862	18.5415	46.2992	48.3893	46.9511
AT3G23510	761.678	732.617	728.653	2421.98	2463.1	2216.91	740.983	2367.33	-1.67566	4.35156e-78	6.16175e-76	-	3	8427557	8433340	+	3191	protein_coding	Cyclopropane-fatty-acyl-phospholipid synthase [Source:UniProtKB/TrEMBL;Acc:Q8GZ28]	-	-	842	649	780	2684	2358	2041	12.0004	11.545	11.4882	38.3196	38.9511	34.9523
AT1G74930	2794.33	2997.07	2985.61	932.155	970.406	1014.5	2925.67	972.353	1.5897	7.196e-78	1.01288e-75	ERF018	1	28143851	28145058	+	1208	protein_coding	Ethylene-responsive transcription factor ERF018 [Source:UniProtKB/Swiss-Prot;Acc:Q9S7L5]	AP2/ERF-ERF	AP2/ERF->AP2/ERF-ERF	3089	2655	3196	1033	929	934	116.295	124.759	124.344	38.9582	40.5369	42.2512
AT1G13520	176.398	205.449	191.505	929.448	900.419	1060.12	191.117	963.329	-2.33619	1.23829e-77	1.73266e-75	-	1	4631633	4633299	-	1464	protein_coding	At1g13520 [Source:UniProtKB/TrEMBL;Acc:Q6NNH1]	-	-	195	182	205	1030	862	976	6.05766	7.05677	6.58108	32.0525	31.0362	36.4307
AT5G50950	407.977	424.444	469.888	33.3879	28.2034	35.8442	434.103	32.4785	3.74059	1.30242e-77	1.81167e-75	FUM2	5	20729431	20733941	+	2552	protein_coding	AT5G50950 protein [Source:UniProtKB/TrEMBL;Acc:B9DFR5]	-	-	451	376	503	37	27	33	8.03724	8.36341	9.26343	0.660521	0.55768	0.706631
AT4G37390	534.622	472.984	526.872	1915.75	1821.73	2137.62	511.493	1958.36	-1.93488	1.41687e-77	1.95934e-75	YDK1	4	17579618	17582022	+	2170	protein_coding	Auxin-responsive GH3 family protein [Source:TAIR;Acc:AT4G37390]	-	-	591	419	564	2123	1744	1968	12.3862	10.9605	12.2153	44.5713	42.3632	49.5592
AT1G26420	150.165	156.909	160.677	783.263	818.943	736.435	155.917	779.547	-2.3226	1.97581e-77	2.7164e-75	FOX5	1	9141519	9143336	-	1818	protein_coding	Berberine bridge enzyme-like 7 [Source:UniProtKB/Swiss-Prot;Acc:Q9FZC8]	-	-	166	139	172	868	784	678	4.15265	4.34007	4.44651	21.7516	22.7313	20.3796
AT5G20710	7.23685	10.1596	9.3417	426.824	466.923	502.905	8.9127	465.551	-5.7197	1.28512e-75	1.75661e-73	BGAL7	5	7010451	7014249	+	2852	protein_coding	Beta-galactosidase 7 [Source:UniProtKB/Swiss-Prot;Acc:Q9SCV5]	-	-	8	9	10	473	447	463	0.127571	0.17913	0.164792	7.55574	8.26152	8.87137
AT3G19930	1343.34	1420.08	1350.81	4055.28	4422.71	3867.91	1371.41	4115.3	-1.58581	2.41603e-75	3.28344e-73	STP4	3	6934568	6937197	+	2381	protein_coding	STP4 [Source:UniProtKB/TrEMBL;Acc:A0A178V5Z0]	-	-	1485	1258	1446	4494	4234	3561	28.3647	29.9914	28.5426	85.9883	93.7332	81.7282
AT3G47780	393.504	384.934	376.471	1582.77	1726.67	1400.1	384.97	1569.85	-2.02794	3.56938e-75	4.82316e-73	ABCA7	3	17624340	17629285	+	3281	protein_coding	ABC transporter A family member 7 [Source:UniProtKB/Swiss-Prot;Acc:Q9STT5]	-	-	435	341	403	1754	1653	1289	6.02968	5.89962	5.77276	24.355	26.5564	21.4687
AT2G19900	11.7599	27.0921	9.3417	447.579	503.483	405.148	16.0646	452.07	-4.86647	3.8886e-75	5.22464e-73	NADP-ME1	2	8591808	8595559	-	2226	protein_coding	NADP-dependent malic enzyme 1 [Source:UniProtKB/Swiss-Prot;Acc:O82191]	-	-	13	24	10	496	482	373	0.265601	0.612015	0.211135	10.1513	11.4136	9.15678
AT4G37010	226.152	207.706	243.818	961.031	1001.74	1098.14	225.892	1020.3	-2.17192	5.79848e-75	7.7467e-73	CEN2	4	17444129	17445615	+	1031	protein_coding	Centrin 2 [Source:UniProtKB/TrEMBL;Acc:B6EUB9]	-	-	250	184	261	1065	959	1011	11.0279	10.1306	11.8978	47.0605	49.03	53.586
AT1G32990	3463.74	3502.79	3750.69	1177.6	1115.6	1264.32	3572.41	1185.84	1.59132	1.0252e-74	1.36197e-72	RPL11	1	11955656	11957402	+	1103	protein_coding	50S ribosomal protein L11, chloroplastic [Source:UniProtKB/Swiss-Prot;Acc:Q9MAP3]	-	-	3829	3103	4015	1305	1068	1164	157.878	159.692	171.078	53.9015	51.0385	57.6682
AT1G61360	910.938	921.133	894.001	3249.46	3110.73	2725.24	908.691	3028.48	-1.7373	1.13944e-74	1.50527e-72	-	1	22637688	22641999	-	3345	protein_coding	Serine/threonine-protein kinase [Source:UniProtKB/TrEMBL;Acc:A0A178W9H1]	-	-	1007	816	957	3601	2978	2509	13.6913	13.8475	13.4462	49.0447	46.9279	40.9887
AT5G03240	7369.83	7455.98	6822.25	20793.5	20590.6	18583.6	7216.02	19989.2	-1.47007	4.21742e-74	5.54052e-72	UBQ3	5	771660	773515	-	1856	protein_coding	Ubiquitin 4 [Source:UniProtKB/TrEMBL;Acc:A0A1P8BGQ7]	-	-	8147	6605	7303	23043	19712	17109	199.632	202.009	184.93	565.622	559.828	503.739
AT2G43620	1505.26	1667.3	1538.58	4261.92	4394.51	4274.15	1570.38	4310.19	-1.45744	4.33283e-74	5.66068e-72	-	2	18093694	18095093	-	1180	protein_coding	Endochitinase At2g43620 [Source:UniProtKB/Swiss-Prot;Acc:O22841]	-	-	1664	1477	1647	4723	4207	3935	64.1332	71.0517	65.5989	182.348	187.929	182.231
AT3G62270	1248.36	1299.29	1167.71	4123.86	4228.42	3634.38	1238.45	3995.55	-1.69057	6.44771e-74	8.37742e-72	BOR2	3	23042212	23046153	-	2948	protein_coding	Probable boron transporter 2 [Source:UniProtKB/Swiss-Prot;Acc:Q9M1P7]	-	-	1380	1151	1250	4570	4048	3346	21.2894	22.1628	19.9282	70.6243	72.3794	62.0237
AT5G42010	268.668	257.375	305.474	1084.66	1143.8	1116.6	277.172	1115.02	-2.00584	1.18781e-73	1.53487e-71	-	5	16801707	16805242	+	3035	protein_coding	Similarity to unknown protein [Source:UniProtKB/TrEMBL;Acc:Q9FHY2]	-	-	297	228	327	1202	1095	1028	4.4505	4.26434	5.06377	18.0431	19.0177	18.5095
AT2G45470	2355.59	2423.62	2357.85	841.015	789.695	843.968	2379.02	824.893	1.52772	1.41607e-73	1.81988e-71	FLA8	2	18742477	18744322	-	1846	protein_coding	Fasciclin-like arabinogalactan protein 8 [Source:UniProtKB/Swiss-Prot;Acc:O22126]	-	-	2604	2147	2524	932	756	777	64.1535	66.0201	64.2602	23.0012	21.587	23.0011
AT3G26500	258.717	251.731	247.555	950.203	1019.5	1005.81	252.668	991.838	-1.97214	2.56185e-73	3.2746e-71	PIRL2	3	9707912	9710100	-	1855	protein_coding	Plant intracellular Ras-group-related LRR protein 2 [Source:UniProtKB/Swiss-Prot;Acc:Q9LRV8]	-	-	286	223	265	1053	976	926	7.01186	6.82397	6.71408	25.8613	27.7337	27.2789
AT1G74970	3985.7	3869.66	4046.83	1491.63	1355.85	1470.7	3967.39	1439.39	1.46257	2.77065e-73	3.52244e-71	RPS9	1	28157386	28159317	-	1117	protein_coding	30S ribosomal protein S9, chloroplastic [Source:UniProtKB/Swiss-Prot;Acc:Q9XJ27]	-	-	4406	3428	4332	1653	1298	1354	179.392	174.206	182.272	67.4194	61.2525	66.2407
AT1G53540	71.4639	77.8899	77.5361	621.738	717.62	978.655	75.63	772.671	-3.35306	5.61372e-73	7.0988e-71	HSP17.6C	1	19980299	19981199	+	901	protein_coding	17.6 kDa class I heat shock protein 3 [Source:UniProtKB/Swiss-Prot;Acc:P13853]	-	-	79	69	83	689	687	901	3.98762	4.34711	4.3295	34.8385	40.1915	54.6461
AT4G12500	51.5626	47.4113	42.0377	537.816	531.686	418.182	47.0038	495.895	-3.39986	5.78527e-73	7.27683e-71	-	4	7413990	7414955	-	966	protein_coding	pEARLI1-like lipid transfer protein 3 [Source:UniProtKB/Swiss-Prot;Acc:Q9SU33]	-	-	57	42	45	596	509	385	2.68355	2.46802	2.18937	28.1083	27.7743	21.7792
AT2G28000	16790.4	16674.1	16723.5	7188.33	7313.04	7442.56	16729.3	7314.64	1.19359	5.97016e-73	7.46966e-71	CPN60A1	2	11926446	11929488	+	2222	protein_coding	SLP [Source:UniProtKB/TrEMBL;Acc:A0A178VZW6]	-	-	18561	14771	17902	7966	7001	6852	379.899	377.348	378.654	163.328	166.08	168.513
AT1G72360	263.24	269.793	272.778	1079.24	1217.97	1366.42	268.604	1221.21	-2.18405	8.35426e-73	1.03975e-70	HRE1	1	27241696	27242968	+	1273	protein_coding	Integrase-type DNA-binding superfamily protein [Source:UniProtKB/TrEMBL;Acc:F4IDA7]	AP2/ERF-ERF	AP2/ERF->AP2/ERF-ERF	291	239	292	1196	1166	1258	10.3962	10.6573	10.7805	42.8024	48.2806	54.0022
AT4G01750	638.652	559.904	539.016	2420.17	2291.79	2019.22	579.191	2243.73	-1.95334	1.3499e-72	1.67126e-70	RGXT2	4	756348	758725	+	1651	protein_coding	UDP-D-xylose:L-fucose alpha-1,3-D-xylosyltransferase [Source:UniProtKB/Swiss-Prot;Acc:Q9ZSJ0]	-	-	706	496	577	2682	2194	1859	19.4477	17.0534	16.4253	74.0078	70.0474	61.5306
AT1G65845	553.619	521.524	561.436	1873.33	1834.27	1682.5	545.526	1796.7	-1.71894	1.89381e-72	2.33245e-70	-	1	24493011	24493923	-	777	protein_coding	At1g65844 [Source:UniProtKB/TrEMBL;Acc:Q9SHX3]	-	-	612	462	601	2076	1756	1549	35.8213	33.7518	36.3528	121.723	119.126	108.941
AT1G17345	77.7961	68.8592	69.1286	711.975	799.096	535.49	71.928	682.187	-3.24378	2.96166e-72	3.62872e-70	SAUR77	1	5940292	5941525	+	1234	protein_coding	Auxin-responsive protein SAUR77 [Source:UniProtKB/Swiss-Prot;Acc:Q9LQI6]	-	-	86	61	74	789	765	493	3.16953	2.80602	2.81839	29.1291	32.6775	21.8319
AT1G67980	29.852	33.8652	43.906	420.508	392.758	458.371	35.8744	423.879	-3.56072	4.28352e-72	5.22126e-70	CCOAMT	1	25487682	25489312	+	1119	protein_coding	Putative caffeoyl-CoA O-methyltransferase At1g67980 [Source:UniProtKB/Swiss-Prot;Acc:Q9C9W3]	-	-	33	30	47	466	376	422	1.3412	1.52183	1.97402	18.9724	17.7117	20.6083
AT5G45510	3432.08	3202.52	3533.03	8951.58	9536.93	10163.5	3389.21	9550.65	-1.49422	4.78738e-72	5.80549e-70	-	5	18444607	18449446	+	4318	protein_coding	Probable disease resistance protein At5g45510 [Source:UniProtKB/Swiss-Prot;Acc:Q8VZC7]	-	-	3794	2837	3782	9920	9130	9357	39.96	37.2952	41.1646	104.663	111.453	118.417
AT1G61840	46.1349	44.0247	37.3668	822.065	799.096	472.491	42.5088	697.884	-4.03913	1.03751e-71	1.25174e-69	-	1	22847247	22849989	+	2743	protein_coding	Cysteine/Histidine-rich C1 domain family protein [Source:UniProtKB/TrEMBL;Acc:O80692]	-	-	51	39	40	911	765	435	0.845582	0.807077	0.68536	15.1307	14.7007	8.66608
AT2G43100	2268.75	2157.21	2011.27	627.152	697.773	622.385	2145.74	649.103	1.72531	3.31062e-71	3.97392e-69	IPMI2	2	17920647	17921844	+	1198	protein_coding	IPMI2 [Source:UniProtKB/TrEMBL;Acc:A0A178VZE1]	-	-	2508	1911	2153	695	668	573	95.2099	90.5482	84.464	26.4298	29.3915	26.1371
AT1G72790	1836.35	1828.72	1779.59	4720.33	4837.4	4480.52	1814.89	4679.42	-1.36659	9.86277e-71	1.1779e-68	-	1	27394598	27396799	+	2202	protein_coding	Hydroxyproline-rich glycoprotein family protein [Source:UniProtKB/TrEMBL;Acc:Q9CAJ1]	-	-	2030	1620	1905	5231	4631	4125	41.9266	41.7613	40.6595	108.226	110.856	102.368
AT3G04620	63.3224	57.5708	75.6678	578.423	483.636	641.937	65.5203	567.999	-3.11026	1.4965e-70	1.77828e-68	-	3	1255398	1257017	-	1035	protein_coding	Alba DNA/RNA-binding protein [Source:UniProtKB/TrEMBL;Acc:Q9SR12]	-	-	70	51	81	641	463	591	3.07588	2.79709	3.67815	28.2152	23.5799	31.2037
AT4G19810	692.928	705.525	679.142	1953.65	2028.56	2098.51	692.532	2026.9	-1.54943	2.53818e-70	3.00102e-68	ChiC	4	10763206	10765795	-	1990	protein_coding	Class V chitinase [Source:UniProtKB/Swiss-Prot;Acc:O81862]	-	-	766	625	727	2165	1942	1932	17.506	17.828	17.1698	49.5645	51.4397	53.0534
AT1G03630	1776.65	1758.73	1735.69	482.772	569.291	475.75	1757.02	509.271	1.7872	3.54066e-70	4.16547e-68	PORC	1	907523	909650	+	1787	protein_coding	Protochlorophyllide reductase C, chloroplastic [Source:UniProtKB/Swiss-Prot;Acc:O48741]	-	-	1964	1558	1858	535	545	438	49.9837	49.4902	48.8659	13.6394	16.0759	13.3939
AT2G14878	816.859	807.12	872.515	2565.46	2357.59	2637.26	832.165	2520.1	-1.59809	5.01202e-70	5.86729e-68	-	2	6392167	6393042	+	876	ncRNA	-	-	-	903	715	934	2843	2257	2428	46.8808	46.3317	50.1103	147.856	135.809	151.462
AT4G25000	361.842	393.965	407.298	36.0951	26.1143	28.2409	387.702	30.1501	3.67347	6.2052e-70	7.22829e-68	AMY1	4	12851795	12853845	-	1606	protein_coding	Alpha-amylase 1 [Source:UniProtKB/Swiss-Prot;Acc:Q8VZ56]	-	-	400	349	436	40	25	26	11.3273	12.3355	12.7593	1.1347	0.820534	0.884681
AT2G02630	151.974	147.878	150.401	1196.55	1186.63	810.296	150.084	1064.49	-2.82664	6.73291e-70	7.80457e-68	-	2	723565	725620	+	2056	protein_coding	Cysteine/Histidine-rich C1 domain family protein [Source:UniProtKB/TrEMBL;Acc:F4IR90]	-	-	168	131	161	1326	1136	746	3.71619	3.6168	3.68034	29.3823	29.1244	19.8278
AT5G38410	33560	34270.4	35535.8	10990.9	10446.7	12781.2	34455.4	11406.3	1.59498	7.7587e-70	8.94976e-68	-	5	15376988	15378642	-	1410	protein_coding	Ribulose bisphosphate carboxylase small chain [Source:UniProtKB/TrEMBL;Acc:B3H5S2]	-	-	37099	30359	38040	12180	10001	11767	1196.61	1222.21	1267.96	393.544	373.875	456.043
AT1G66200	9866.54	9838.96	9986.28	25334.2	25438.4	29106.6	9897.26	26626.4	-1.4277	1.33637e-69	1.53403e-67	ATGSR2	1	24655115	24657703	-	1686	protein_coding	Glutamine synthetase [Source:UniProtKB/TrEMBL;Acc:F4ID91]	-	-	10907	8716	10690	28075	24353	26797	294.211	293.451	297.992	758.626	761.372	868.536
AT5G20050	557.237	589.254	539.016	1690.15	1731.9	1692.28	561.836	1704.78	-1.60256	1.90793e-69	2.17955e-67	-	5	6774102	6775935	+	1834	protein_coding	Probable receptor-like protein kinase At5g20050 [Source:UniProtKB/Swiss-Prot;Acc:Q94C25]	-	-	616	522	577	1873	1658	1558	15.2754	16.1565	14.7864	46.5269	47.6527	46.4224
AT4G01610	1844.49	1886.29	1977.64	5028.04	4847.85	5347.3	1902.81	5074.4	-1.41499	4.27606e-69	4.86135e-67	CATHB3	4	694582	697206	+	1629	protein_coding	Cathepsin B-like protease 3 [Source:UniProtKB/Swiss-Prot;Acc:Q94K85]	-	-	2039	1671	2117	5572	4641	4923	56.9256	58.2279	61.0779	155.832	150.173	165.146
AT2G43030	7463	7673.85	8029.19	2985.96	2689.77	2995.7	7722.02	2890.48	1.41756	4.39434e-69	4.97192e-67	RPL3A	2	17894796	17895882	+	1087	protein_coding	50S ribosomal protein L3-1, chloroplastic [Source:UniProtKB/Swiss-Prot;Acc:Q9SKX4]	-	-	8250	6798	8595	3309	2575	2758	345.172	354.999	371.622	138.686	124.868	138.651
AT3G62030	10970.2	11417.1	11009.2	4760.04	4354.81	4529.4	11132.1	4548.08	1.29116	4.67069e-69	5.25942e-67	ROC4	3	22973004	22975378	+	1276	protein_coding	Rotamase CYP 4 [Source:UniProtKB/TrEMBL;Acc:F4IX26]	-	-	12127	10114	11785	5275	4169	4170	432.229	449.933	434.074	188.338	172.22	178.585
AT2G18280	1134.38	1149.16	1117.27	2905.65	2925.84	2988.1	1133.6	2939.87	-1.37498	4.74476e-69	5.31751e-67	TULP2	2	7945998	7948468	+	1955	protein_coding	Tubby-like F-box protein [Source:UniProtKB/TrEMBL;Acc:B9DGB6]	TUB	TUB	1254	1018	1196	3220	2801	2751	29.1717	29.5581	28.7521	75.0369	75.5211	76.8959
AT1G61590	148.355	153.522	152.27	666.856	731.199	710.367	151.382	702.807	-2.21508	5.86367e-69	6.54049e-67	PBL15	1	22723368	22726190	-	1766	protein_coding	Probable serine/threonine-protein kinase PBL15 [Source:UniProtKB/Swiss-Prot;Acc:Q9SY91]	-	-	164	136	163	739	700	654	4.22342	4.37144	4.33792	19.0642	20.8934	20.237
AT3G05950	173.684	159.166	135.455	759.801	765.67	860.26	156.102	795.244	-2.34838	1.56624e-68	1.73882e-66	-	3	1780938	1782007	-	925	protein_coding	Germin-like protein subfamily 1 member 7 [Source:UniProtKB/Swiss-Prot;Acc:Q9SFF9]	-	-	192	141	145	842	733	792	9.43997	8.65273	7.36734	41.4702	41.77	46.7889
AT1G03220	14071.1	13936.7	13439	31275.5	33029.3	34053.1	13815.6	32785.9	-1.24676	2.40702e-68	2.65975e-66	-	1	786832	788722	+	1891	protein_coding	Eukaryotic aspartyl protease family protein [Source:UniProtKB/TrEMBL;Acc:Q9ZVS4]	-	-	15555	12346	14386	34659	31620	31351	374.102	370.605	357.547	835.007	881.399	905.981
AT2G26020	407.977	425.572	387.681	48.7283	42.8274	40.1889	407.077	43.9149	3.20562	3.69821e-68	4.06751e-66	PDF1.2B	2	11089123	11089805	+	609	protein_coding	PDF1.2b [Source:UniProtKB/TrEMBL;Acc:A0A178VQC3]	-	-	451	377	415	54	41	37	33.6799	35.1399	32.0269	4.03963	3.5487	3.32004
AT2G02120	71.4639	62.0862	85.0095	479.162	531.686	538.749	72.8532	516.532	-2.81781	8.00309e-68	8.76154e-66	PDF2.1	2	538250	539123	+	584	protein_coding	Defensin-like protein 4 [Source:UniProtKB/Swiss-Prot;Acc:Q41914]	-	-	79	55	91	531	509	496	6.15213	5.34596	7.32341	41.4235	45.9417	46.4117
AT2G25200	217.105	229.154	236.345	888.841	878.484	972.138	227.535	913.154	-2.00486	8.08745e-68	8.81309e-66	-	2	10736261	10737800	-	1540	protein_coding	At2g25200 [Source:UniProtKB/TrEMBL;Acc:Q9SIS2]	-	-	240	203	253	985	841	895	7.08764	7.48258	7.72119	29.1394	28.7857	31.7586
AT3G48500	1611.1	1677.46	1691.78	571.204	555.711	550.697	1660.11	559.204	1.56918	1.29142e-67	1.40083e-65	PDE312	3	17962080	17965723	+	2538	protein_coding	Nucleic acid-binding, OB-fold-like protein [Source:TAIR;Acc:AT3G48500]	-	-	1781	1486	1811	633	532	507	31.9142	33.2356	33.536	11.3626	11.049	10.9163
AT1G21250	440.543	386.063	453.073	1428.46	1502.09	1432.68	426.56	1454.41	-1.76693	1.38525e-67	1.49576e-65	WAK1	1	7439171	7442113	+	2770	protein_coding	Wall-associated receptor kinase 1 [Source:UniProtKB/Swiss-Prot;Acc:Q39191]	-	-	487	342	485	1583	1438	1319	7.99577	7.00846	8.22899	26.0355	27.3641	26.021
AT1G02730	1241.12	1155.93	1121	322.148	320.683	346.494	1172.69	329.775	1.83139	2.87175e-67	3.08674e-65	CSLD5	1	594502	598657	-	3925	protein_coding	Cellulose synthase-like protein D5 [Source:UniProtKB/Swiss-Prot;Acc:Q9SRW9]	-	-	1372	1024	1200	357	307	319	15.8974	14.8094	14.369	4.14376	4.12288	4.4413
AT5G18660	1515.22	1501.36	1446.1	499.917	466.923	465.974	1487.56	477.605	1.6379	3.67345e-67	3.93059e-65	DVR	5	6220710	6222300	-	1591	protein_coding	Divinyl chlorophyllide a 8-vinyl-reductase, chloroplastic [Source:UniProtKB/Swiss-Prot;Acc:Q1H537]	-	-	1675	1330	1548	554	447	429	47.8802	47.4523	45.7283	15.8637	14.8095	14.7349
AT1G78370	13131.3	13802.3	14643.1	3353.23	3577.65	4443.59	13858.9	3791.49	1.87032	3.93972e-67	4.19651e-65	GSTU20	1	29484120	29485389	-	1147	protein_coding	Glutathione S-transferase U20 [Source:UniProtKB/Swiss-Prot;Acc:Q8L7C9]	-	-	14516	12227	15675	3716	3425	4091	575.566	605.107	642.286	147.597	157.398	194.906
AT4G19230	937.172	982.09	898.672	3241.34	3139.98	2712.21	939.311	3031.17	-1.69117	6.42141e-67	6.80929e-65	CYP707A1	4	10521259	10523961	+	2115	protein_coding	Cytochrome P450, family 707, subfamily A, polypeptide 1 [Source:UniProtKB/TrEMBL;Acc:A8MRX5]	-	-	1036	870	962	3592	3006	2497	22.2772	23.3499	21.3771	77.3734	74.9171	64.516
AT3G60140	28.9474	50.7978	54.1819	498.112	535.864	434.475	44.6423	489.484	-3.46537	8.13018e-67	8.58278e-65	BGLU30	3	22216540	22220824	+	2335	protein_coding	Beta-glucosidase 30 [Source:UniProtKB/Swiss-Prot;Acc:Q9M1C9]	-	-	32	45	58	552	513	400	0.623267	1.09396	1.16742	10.77	11.5806	9.36122
AT5G06570	116.694	116.27	137.323	665.052	764.625	902.622	123.429	777.433	-2.65204	8.89064e-67	9.34386e-65	-	5	2007419	2011179	-	1812	protein_coding	alpha/beta-Hydrolases superfamily protein [Source:TAIR;Acc:AT5G06570]	-	-	129	103	147	737	732	831	3.23775	3.22667	3.8128	18.53	21.2939	25.0612
AT5G16250	1204.94	1109.65	1106.99	300.491	269.499	227.013	1140.53	265.668	2.09861	9.78045e-67	1.02336e-64	-	5	5310052	5310951	-	900	protein_coding	Transmembrane protein [Source:UniProtKB/TrEMBL;Acc:Q9LF03]	-	-	1332	983	1185	333	258	209	67.309	61.9993	61.8815	16.8565	15.1105	12.69
AT1G69200	1477.22	1468.62	1381.64	473.748	433.497	440.992	1442.49	449.412	1.6811	1.79077e-66	1.86548e-64	FLN2	1	26016024	26018365	+	1845	protein_coding	Fructokinase-like 2, chloroplastic [Source:UniProtKB/Swiss-Prot;Acc:F4I0K2]	-	-	1633	1301	1479	525	415	406	40.2533	40.0274	37.6753	12.9637	11.8564	12.0251
AT5G45670	587.089	651.34	591.33	111.895	124.304	116.222	609.92	117.474	2.37676	2.69248e-66	2.79251e-64	-	5	18528267	18530501	+	1759	protein_coding	GDSL esterase/lipase At5g45670 [Source:UniProtKB/Swiss-Prot;Acc:Q9FK75]	-	-	649	577	633	124	119	107	16.7799	18.6203	16.9131	3.2116	3.56602	3.32412
AT5G01490	104.03	97.0802	109.298	548.645	563.023	545.266	103.469	552.311	-2.41325	2.87713e-66	2.97098e-64	CAX4	5	195452	198651	+	1857	protein_coding	cation exchanger 4 [Source:TAIR;Acc:AT5G01490]	-	-	115	86	117	608	539	502	2.81642	2.62883	2.96114	14.9162	15.2996	14.7724
AT3G55800	5735.2	6009.94	5781.58	2351.59	2083.92	2272.3	5842.24	2235.94	1.38523	3.34481e-66	3.43891e-64	SBPASE	3	20709294	20711640	+	1747	protein_coding	Sedoheptulose-1,7-bisphosphatase, chloroplastic [Source:UniProtKB/Swiss-Prot;Acc:P46283]	-	-	6340	5324	6189	2606	1995	2092	165.047	172.99	166.499	67.959	60.1939	65.4377
AT3G13080	2947.21	2848.06	2904.34	6840.92	7220.07	6746.31	2899.87	6935.77	-1.25789	7.42482e-66	7.60064e-64	ABCC3	3	4195770	4201734	-	5626	protein_coding	MRP3 [Source:UniProtKB/TrEMBL;Acc:A0A178VHA7]	-	-	3258	2523	3109	7581	6912	6211	26.3368	25.4562	25.972	61.3892	64.7599	60.3283
AT1G77450	743.586	623.119	739.863	2274.89	2281.34	2534.08	702.19	2363.44	-1.74871	8.59727e-66	8.76291e-64	NAC032	1	29099839	29101759	+	1730	protein_coding	NAC032 [Source:UniProtKB/TrEMBL;Acc:A0A178WMH1]	NAC	NAC	822	552	792	2521	2184	2333	21.6091	18.1121	21.5161	66.3884	66.544	73.6933
AT2G27402	1033.96	1093.85	1028.52	224.692	228.761	154.239	1052.11	202.564	2.37274	2.02029e-65	2.05038e-63	-	2	11722770	11724400	+	1331	protein_coding	At2g27402 [Source:UniProtKB/TrEMBL;Acc:Q8GX30]	-	-	1143	969	1101	249	219	142	39.0553	41.3258	38.8771	8.52289	8.67298	5.83001
AT3G26200	478.537	460.566	439.06	70.3854	51.1839	47.7922	459.388	56.4539	3.01278	2.71446e-65	2.74311e-63	CYP71B22	3	9589249	9591179	+	1808	protein_coding	Cytochrome P450 71B22 [Source:UniProtKB/Swiss-Prot;Acc:Q9LTM1]	-	-	529	408	470	78	49	44	13.3066	12.8097	12.2175	1.96545	1.42856	1.32988
AT5G60360	6087.1	6118.31	5908.63	13190.9	13409.1	13417.7	6038.01	13339.3	-1.14357	3.85835e-65	3.88249e-63	AALP	5	24279660	24282482	+	1795	protein_coding	Aleurain-like protease [Source:UniProtKB/TrEMBL;Acc:A8MQZ1]	-	-	6729	5420	6325	14618	12837	12353	170.489	171.4	165.608	371.013	376.965	376.069
AT3G22550	303.043	331.879	277.449	1295.81	1166.78	1110.08	304.123	1190.89	-1.97258	7.41781e-65	7.43259e-63	FLZ8	3	7991403	7993588	-	1860	protein_coding	FCS-Like Zinc finger 8 [Source:UniProtKB/Swiss-Prot;Acc:Q8L471]	-	-	335	294	297	1436	1117	1022	8.19112	8.97244	7.50461	35.1728	31.655	30.026
AT1G56280	4419.91	4487.14	4581.17	11457.5	10867.7	12515.1	4496.07	11613.4	-1.36901	8.11716e-65	8.09901e-63	ATDI19	1	21072855	21074877	-	1434	protein_coding	drought-induced 19 [Source:TAIR;Acc:AT1G56280]	-	-	4886	3975	4904	12697	10404	11522	154.959	157.349	160.726	403.383	382.431	439.074
AT2G16660	862.994	882.752	868.778	2305.57	2299.1	2248.41	871.508	2284.36	-1.39059	9.06564e-65	9.00736e-63	-	2	7218654	7221890	-	3118	protein_coding	At2g16660/T24I21.7 [Source:UniProtKB/TrEMBL;Acc:Q9SLF1]	-	-	954	782	930	2555	2201	2070	13.915	14.2366	14.0182	37.3319	37.2088	36.2788
AT3G16240	10407.5	10440.6	10270.3	3479.56	3404.25	4096.01	10372.8	3659.94	1.50317	9.79032e-64	9.68668e-62	TIP2-1	3	5505360	5507050	+	1189	protein_coding	Aquaporin TIP2-1 [Source:UniProtKB/Swiss-Prot;Acc:Q41951]	-	-	11505	9249	10994	3856	3259	3771	440.064	441.559	434.569	147.748	144.479	173.314
AT4G38160	1355.1	1398.63	1413.4	434.946	438.719	476.836	1389.04	450.167	1.62648	2.2904e-63	2.25671e-61	pde191	4	17902266	17904330	+	1995	protein_coding	Mitochondrial transcription termination factor family protein [Source:UniProtKB/TrEMBL;Acc:F4JSY9]	mTERF	mTERF	1498	1239	1513	482	420	439	34.1492	35.2537	35.6435	11.007	11.0971	12.0249
AT5G23010	7061.36	7045.09	7369.67	2516.73	2809.89	2893.6	7158.7	2740.08	1.38601	3.89887e-63	3.82558e-61	MAM1	5	7703041	7706973	+	2051	protein_coding	methylthioalkylmalate synthase 1 [Source:TAIR;Acc:AT5G23010]	-	-	7806	6241	7889	2789	2690	2664	173.091	172.729	180.776	61.951	69.1335	70.9786
AT1G15670	710.116	717.942	772.559	2260.45	2492.34	2845.81	733.539	2532.87	-1.78709	4.9079e-63	4.79575e-61	-	1	5389952	5391672	+	1721	protein_coding	F-box/kelch-repeat protein At1g15670 [Source:UniProtKB/Swiss-Prot;Acc:Q9LMR5]	-	-	785	636	827	2505	2386	2620	20.7444	20.9774	22.5844	66.312	73.0789	83.1916
AT3G25730	301.234	290.112	302.671	1099.09	981.896	1110.08	298.006	1063.69	-1.83497	5.52597e-63	5.37748e-61	ARF14	3	9396272	9397766	+	1495	protein_coding	AP2/ERF and B3 domain-containing transcription factor ARF14 [Source:UniProtKB/Swiss-Prot;Acc:Q9LS06]	AP2/ERF-RAV	AP2/ERF->AP2/ERF-RAV	333	257	324	1218	940	1022	10.1301	9.75816	10.1856	37.1169	33.1428	37.3567
AT4G24040	134.786	132.074	102.759	627.152	715.531	637.592	123.206	660.091	-2.42348	9.60321e-63	9.30685e-61	TRE1	4	12488040	12491298	+	2321	protein_coding	Trehalase [Source:UniProtKB/Swiss-Prot;Acc:Q9SU50]	-	-	149	117	110	695	685	587	2.91959	2.86145	2.22742	13.6419	15.5567	13.8204
AT5G51450	319.326	274.308	308.276	1033.22	1135.45	1079.67	300.637	1082.78	-1.84531	9.84995e-63	9.50701e-61	RIN3	5	20892643	20897959	+	2745	protein_coding	RPM1 interacting protein 3 [Source:UniProtKB/TrEMBL;Acc:F4KD92]	-	-	353	243	330	1145	1087	994	5.84849	5.02504	5.6501	19.0033	20.8732	19.7881
AT2G34350	335.609	274.308	329.762	1163.16	1237.82	1118.77	313.226	1173.25	-1.90151	1.41384e-62	1.35907e-60	-	2	14493308	14495831	+	1868	protein_coding	Nodulin-like / Major Facilitator Superfamily protein [Source:UniProtKB/TrEMBL;Acc:Q0WMV5]	-	-	371	243	353	1289	1185	1030	9.03251	7.38423	8.88142	31.437	33.4383	30.1314
AT5G45930	1389.48	1389.6	1305.04	455.7	413.65	434.475	1361.37	434.608	1.64608	1.42563e-62	1.36485e-60	CHLI2	5	18627950	18629697	+	1534	protein_coding	Magnesium-chelatase subunit ChlI-2, chloroplastic [Source:UniProtKB/Swiss-Prot;Acc:Q5XF33]	-	-	1536	1231	1397	505	396	400	45.5383	45.5521	42.8012	14.9979	13.6073	14.2493
AT4G08850	3819.25	3533.27	3237.83	11546.8	11558.2	9755.05	3530.12	10953.3	-1.63362	3.28101e-62	3.12847e-60	MIK2	4	5636479	5640952	-	4162	protein_coding	MDIS1-interacting receptor like kinase 2 [Source:UniProtKB/Swiss-Prot;Acc:Q8VZG8]	-	-	4222	3130	3466	12796	11065	8981	46.1347	42.6892	39.1391	140.068	140.137	117.918
AT5G44380	3460.12	3440.7	3202.34	9781.76	9557.82	8362.56	3367.72	9234.05	-1.45539	7.61167e-62	7.20208e-60	-	5	17878672	17881495	-	1953	protein_coding	FAD-binding Berberine family protein [Source:TAIR;Acc:AT5G44380]	-	-	3825	3048	3428	10840	9150	7699	89.0718	88.5908	82.4942	252.867	246.957	215.423
AT5G47500	625.083	643.438	780.966	76.702	83.5656	121.653	683.163	93.9735	2.86986	7.61415e-62	7.20208e-60	PME68	5	19270944	19272892	-	1454	protein_coding	Probable pectinesterase 68 [Source:UniProtKB/Swiss-Prot;Acc:Q8LPF3]	-	-	691	570	836	85	80	112	21.6135	22.2529	27.0226	2.6633	2.9002	4.20933
AT2G36320	1353.29	1448.3	1334.93	3622.14	3406.34	3485.58	1378.84	3504.69	-1.3467	7.65207e-62	7.2091e-60	SAP4	2	15228714	15230663	+	1774	protein_coding	Zinc finger A20 and AN1 domain-containing stress-associated protein 4 [Source:UniProtKB/Swiss-Prot;Acc:Q9SJM6]	-	-	1496	1283	1429	4014	3261	3209	38.3521	41.0534	37.8585	103.084	96.8946	98.8497
AT1G60740	47.9441	72.2457	49.511	459.31	414.694	494.215	56.567	456.073	-3.02634	1.82033e-61	1.70814e-59	PRXIID	1	22360977	22362003	+	825	protein_coding	At1g60740 [Source:UniProtKB/TrEMBL;Acc:B4G289]	-	-	53	64	53	509	397	455	2.92168	4.40354	3.0193	28.108	25.3652	30.1381
AT5G22500	1836.35	1913.38	1905.71	611.811	648.678	530.059	1885.15	596.85	1.65826	2.2874e-61	2.13795e-59	FAR1	5	7470328	7474133	+	2268	protein_coding	Fatty acyl-CoA reductase 1 [Source:UniProtKB/Swiss-Prot;Acc:Q39152]	-	-	2030	1695	2040	678	621	488	40.7065	42.4231	42.2738	13.6192	14.4328	11.7581
AT1G51790	478.537	450.407	448.402	1655.86	1695.34	1405.53	459.115	1585.57	-1.78795	2.75293e-61	2.56294e-59	-	1	19206615	19211971	-	4043	protein_coding	Leucine-rich repeat protein kinase family protein [Source:TAIR;Acc:AT1G51790]	-	-	529	399	480	1835	1623	1294	5.95063	5.60203	5.57985	20.6775	21.1601	17.49
AT4G27450	2463.24	2562.47	2687.61	6963.64	6765.68	8004.11	2571.11	7244.48	-1.4944	4.94178e-61	4.58268e-59	-	4	13727370	13729002	-	1367	protein_coding	AT4g27450/F27G19_50 [Source:UniProtKB/TrEMBL;Acc:Q93V62]	-	-	2723	2270	2877	7717	6477	7369	90.5921	94.2613	98.9136	257.185	249.751	294.577
AT5G63790	5367.03	5303.29	5363.07	12025.1	12098.2	13180.9	5344.46	12434.7	-1.21815	5.25962e-61	4.85836e-59	ANAC102	5	25526509	25528281	-	1585	protein_coding	NAC domain containing protein 102 [Source:TAIR;Acc:AT5G63790]	NAC	NAC	5933	4698	5741	13326	11582	12135	170.238	168.252	170.233	383.033	385.174	418.379
AT1G09560	1722.37	1663.91	1771.19	4118.45	4258.71	4513.11	1719.16	4296.76	-1.32098	6.21833e-61	5.72159e-59	GLP4	1	3093644	3094954	+	1227	protein_coding	Germin-like protein subfamily 2 member 1 [Source:UniProtKB/Swiss-Prot;Acc:P94014]	-	-	1904	1474	1896	4564	4077	4155	70.5722	68.1913	72.6237	169.46	175.145	185.049
AT5G23990	0.904606	11.2884	5.60502	505.331	411.561	408.406	5.93267	441.766	-6.30712	9.31471e-61	8.5374e-59	ATFRO5	5	8105461	8108642	-	2382	protein_coding	ferric reduction oxidase 5 [Source:TAIR;Acc:AT5G23990]	-	-	1	10	6	560	394	376	0.0190928	0.238306	0.118384	10.7106	8.7188	8.62592
AT2G44640	1484.46	1429.11	1447.03	501.721	478.413	519.198	1453.53	499.777	1.54057	1.58537e-60	1.44747e-58	-	2	18417243	18419396	+	1732	protein_coding	Expressed protein [Source:UniProtKB/TrEMBL;Acc:O80503]	-	-	1641	1266	1549	556	458	478	43.0895	41.4918	42.0328	14.6249	13.9386	15.0813
AT5G48010	682.073	743.905	695.957	1913.94	1916.79	2030.08	707.312	1953.6	-1.46671	2.6989e-60	2.45465e-58	THAS1	5	19456837	19461706	+	2656	protein_coding	Thalianol synthase [Source:UniProtKB/Swiss-Prot;Acc:Q9FI37]	-	-	754	659	745	2121	1835	1869	12.9108	14.0842	13.183	36.3813	36.4175	38.4539
AT3G21370	20.8059	25.9633	13.0784	301.394	383.357	452.94	19.9492	379.23	-4.26496	5.45804e-60	4.94507e-58	BGLU19	3	7524054	7527677	-	1914	protein_coding	Beta-glucosidase 19 [Source:UniProtKB/Swiss-Prot;Acc:Q9LIF9]	-	-	23	23	14	334	367	417	0.546509	0.682122	0.343772	7.95005	10.1071	11.9057
AT5G06290	2974.35	2910.15	2986.54	1247.99	1188.72	1187.2	2957.01	1207.97	1.29122	5.79078e-60	5.22651e-58	2-Cys Prx B	5	1919080	1921425	+	1447	protein_coding	2-Cys peroxiredoxin BAS1-like, chloroplastic [Source:UniProtKB/Swiss-Prot;Acc:Q9C5R8]	-	-	3288	2578	3197	1383	1138	1093	103.341	101.132	103.839	43.5431	41.4549	41.2772
AT4G09760	172.78	186.258	181.229	788.677	780.294	683.212	180.089	750.728	-2.06184	6.56786e-60	5.90533e-58	-	4	6148758	6151399	-	1665	protein_coding	Probable choline kinase 3 [Source:UniProtKB/Swiss-Prot;Acc:Q9SZ92]	-	-	191	165	194	874	747	629	5.21711	5.6253	5.47611	23.9146	23.6488	20.6441
AT5G55730	1232.98	1126.58	1218.16	381.705	364.555	383.424	1192.57	376.561	1.66365	7.4962e-60	6.7145e-58	FLA1	5	22558044	22560541	-	1755	protein_coding	Fasciclin-like arabinogalactan protein 1 [Source:UniProtKB/Swiss-Prot;Acc:Q9FM65]	-	-	1363	998	1304	423	349	353	35.3208	32.2797	34.9209	10.9807	10.4822	10.9915
AT2G29490	464.968	503.462	506.32	2181.95	2264.63	3309.61	491.583	2585.4	-2.39483	7.58679e-60	6.77e-58	GSTU1	2	12631341	12632538	-	1105	protein_coding	Glutathione S-transferase U1 [Source:UniProtKB/Swiss-Prot;Acc:Q9ZW30]	-	-	514	446	542	2418	2168	3047	21.155	22.9112	23.0527	99.6918	103.419	150.685
AT5G59530	104.03	129.817	121.442	559.474	612.118	576.765	118.429	582.786	-2.30357	7.88607e-60	7.0106e-58	-	5	23994170	23995865	-	1509	protein_coding	1-aminocyclopropane-1-carboxylate oxidase homolog 11 [Source:UniProtKB/Swiss-Prot;Acc:Q9LTH8]	-	-	115	115	130	620	586	531	3.46593	4.32598	4.04892	18.7184	20.4697	19.2293
AT5G66170	766.201	800.347	844.49	2525.75	2435.94	3014.17	803.68	2658.62	-1.72573	8.68847e-60	7.69499e-58	STR18	5	26447642	26448776	+	793	protein_coding	Sulfurtransferase 18 [Source:UniProtKB/TrEMBL;Acc:F4JZ39]	-	-	847	709	904	2799	2332	2775	48.576	50.7515	53.5772	160.803	155.009	191.227
AT1G30755	666.695	694.236	647.38	1794.83	1773.68	1809.59	669.437	1792.7	-1.42196	3.21568e-59	2.83736e-57	-	1	10905731	10909760	-	3256	protein_coding	Elongation factor G, putative (DUF668) [Source:UniProtKB/TrEMBL;Acc:Q8L5Y3]	-	-	737	615	693	1989	1698	1666	10.2942	10.7218	10.0031	27.8302	27.4888	27.9608
AT3G55230	498.438	507.978	485.769	1392.37	1481.2	1552.16	497.395	1475.24	-1.56846	4.3187e-59	3.79644e-57	DIR24	3	20471787	20472946	+	1160	protein_coding	Dirigent protein 24 [Source:UniProtKB/Swiss-Prot;Acc:Q9M3C8]	-	-	551	450	520	1543	1418	1429	21.6025	22.0207	21.0683	60.6001	64.4348	67.3183
AT2G04040	461.349	467.34	430.652	1311.15	1374.65	1330.58	453.114	1338.8	-1.5636	4.50708e-59	3.94736e-57	DTX1	2	1334270	1336550	-	1845	protein_coding	Protein DETOXIFICATION [Source:UniProtKB/TrEMBL;Acc:A0A178VPK7]	-	-	510	414	461	1453	1316	1225	12.5714	12.7374	11.7433	35.8785	37.5977	36.2826
AT5G40950	7042.36	7363.42	7080.08	3255.77	3038.65	3067.39	7161.95	3120.61	1.19816	5.96306e-59	5.20326e-57	RPL27	5	16410782	16412114	+	950	protein_coding	50S ribosomal protein L27, chloroplastic [Source:UniProtKB/Swiss-Prot;Acc:Q9FLN4]	-	-	7785	6523	7579	3608	2909	2824	372.689	389.762	374.95	173.025	161.407	162.443
AT2G32300	175.494	188.516	175.624	709.268	789.695	695.16	179.878	731.374	-2.02539	7.11812e-59	6.18613e-57	UCC1	2	13722362	13723641	+	1111	protein_coding	uclacyanin 1 [Source:TAIR;Acc:AT2G32300]	-	-	194	167	188	786	756	640	7.94143	8.53254	7.95295	32.231	35.8682	31.4793
AT4G03210	2149.34	2142.54	2010.33	714.682	617.341	553.956	2100.74	628.66	1.73834	7.14177e-59	6.18613e-57	XTH9	4	1415617	1417444	+	1526	protein_coding	Xyloglucan endotransglucosylase/hydrolase (Fragment) [Source:UniProtKB/TrEMBL;Acc:C0SVH2]	-	-	2376	1898	2152	792	591	510	70.8114	70.6021	66.2785	23.6448	20.4143	18.2631
AT3G49780	926.317	989.992	858.502	3255.77	3048.06	2647.04	924.937	2983.62	-1.69087	7.60665e-59	6.56476e-57	PSK3	3	18465318	18467224	+	1642	protein_coding	Phytosulfokines 3 [Source:UniProtKB/Swiss-Prot;Acc:Q9M2Y0]	-	-	1024	877	919	3608	2918	2437	28.3621	30.3181	26.3043	100.106	93.673	81.1039
AT2G32530	181.826	168.197	168.151	687.611	683.149	670.178	172.725	680.312	-1.97649	9.37933e-59	8.0652e-57	CSLB3	2	13809019	13813572	+	2617	protein_coding	Cellulose synthase-like protein B3 [Source:UniProtKB/Swiss-Prot;Acc:Q8RX83]	-	-	201	149	180	762	654	617	3.49304	3.2319	3.23261	13.2653	13.1727	12.8837
AT5G54145	43.4211	57.5708	32.696	430.434	382.313	380.166	44.5626	397.637	-3.17436	1.21509e-58	1.04106e-56	-	5	21972444	21973441	+	998	protein_coding	At5g54141/$At5g54141 [Source:UniProtKB/TrEMBL;Acc:Q94BV1]	-	-	48	51	35	477	366	350	2.18737	2.90079	1.64825	21.7748	19.3309	19.1645
AT2G20800	12.6645	16.9326	8.40753	283.346	290.391	316.081	12.6682	296.606	-4.57328	1.38161e-58	1.17945e-56	NDB4	2	8953057	8955831	-	2076	protein_coding	External alternative NAD(P)H-ubiquinone oxidoreductase B4, mitochondrial [Source:UniProtKB/Swiss-Prot;Acc:Q9SKT7]	-	-	14	15	9	314	278	291	0.306699	0.410147	0.203751	6.89077	7.05862	7.65993
AT2G44490	5410.45	5583.24	5455.55	12019.7	11976	11483.2	5483.08	11826.3	-1.10908	2.71471e-58	2.30916e-56	BGLU26	2	18364652	18367835	+	2223	protein_coding	Beta-glucosidase 26, peroxisomal [Source:UniProtKB/Swiss-Prot;Acc:O64883]	-	-	5981	4946	5840	13320	11465	10572	122.362	126.296	123.469	272.98	271.855	259.882
AT1G20020	7681.01	8045.24	7784.44	3250.36	2893.46	3306.35	7836.9	3150.06	1.31475	2.80971e-58	2.3814e-56	LFNR2	1	6942625	6945091	+	1834	protein_coding	Ferredoxin--NADP reductase, leaf isozyme 2, chloroplastic [Source:UniProtKB/Swiss-Prot;Acc:Q8W493]	-	-	8491	7127	8333	3602	2770	3044	210.558	220.589	213.544	89.4767	79.6128	90.6994
AT2G40080	360.033	340.909	340.038	1163.16	1232.59	1453.32	346.994	1283.02	-1.8852	2.96837e-58	2.5069e-56	ELF4	2	16734294	16734953	-	660	protein_coding	Protein EARLY FLOWERING 4 [Source:UniProtKB/Swiss-Prot;Acc:O04211]	-	-	398	302	364	1289	1180	1338	27.4252	25.974	25.9204	88.9763	94.2411	110.783
AT3G26210	312.089	351.069	289.593	1570.14	1458.22	1165.48	317.584	1397.94	-2.14107	3.29447e-58	2.7724e-56	CYP71B23	3	9592727	9595283	-	2189	protein_coding	Cytochrome P450 71B23 [Source:UniProtKB/Swiss-Prot;Acc:Q9LTM0]	-	-	345	311	310	1740	1396	1073	7.16778	8.06474	6.6558	36.2134	33.6157	26.7863
AT4G34135	355.51	338.652	420.377	1254.3	1480.16	1410.96	371.513	1381.81	-1.8927	4.91346e-58	4.12017e-56	UGT73B2	4	16345150	16347434	-	2285	protein_coding	UDP-glucosyl transferase 73B2 [Source:UniProtKB/Swiss-Prot;Acc:Q94C57]	-	-	393	300	450	1390	1417	1299	7.822	7.45265	9.25574	27.7137	32.6878	31.0658
AT5G50200	293.092	267.535	248.489	979.079	915.043	956.931	269.706	950.351	-1.81662	5.96976e-58	4.98823e-56	NRT3.1	5	20436180	20437815	+	1315	protein_coding	High-affinity nitrate transporter 3.1 [Source:UniProtKB/Swiss-Prot;Acc:Q9FGS5]	-	-	324	237	266	1085	876	881	11.2055	10.2305	9.50694	37.5898	35.114	36.6108
AT3G06390	113.98	130.945	139.191	617.226	568.246	586.541	128.039	590.671	-2.20801	1.26682e-57	1.05481e-55	-	3	1938335	1939853	-	1324	protein_coding	CASP-like protein 1D2 [Source:UniProtKB/Swiss-Prot;Acc:Q9SQU2]	-	-	126	116	149	684	544	540	4.32807	4.97331	5.28911	23.5361	21.6577	22.2877
AT4G26010	368.175	382.677	343.775	1112.63	1238.86	1276.27	364.875	1209.25	-1.72918	1.41642e-57	1.17523e-55	-	4	13200414	13202164	+	1648	protein_coding	Peroxidase superfamily protein [Source:TAIR;Acc:AT4G26010]	-	-	407	339	368	1233	1186	1175	11.2318	11.6767	10.4948	34.0856	37.9341	38.9619
AT3G49110	2468.67	2518.44	2092.54	696.635	750.001	610.437	2359.88	685.691	1.7823	1.75929e-57	1.45461e-55	PER33	3	18200587	18203265	+	1565	protein_coding	Peroxidase 33 [Source:UniProtKB/Swiss-Prot;Acc:P24101]	-	-	2729	2231	2240	772	718	562	79.305	80.921	67.2695	22.4734	24.1831	19.6237
AT5G13750	857.567	935.808	823.004	2621.4	2584.27	2314.67	872.126	2506.78	-1.52468	1.80852e-57	1.49011e-55	ZIFL1	5	4437804	4441701	+	2599	protein_coding	ZIFL1 [Source:UniProtKB/TrEMBL;Acc:A0A178UFA6]	-	-	948	829	881	2905	2474	2131	16.5887	18.1061	15.9314	50.922	50.176	44.806
AT3G16460	12074.7	11785.1	12099.4	28984.3	29767.1	34563.6	11986.4	31105	-1.37568	3.44077e-57	2.82514e-55	JAL34	3	5592491	5595912	+	3046	protein_coding	Jacalin-related lectin 34 [Source:UniProtKB/Swiss-Prot;Acc:O04310]	-	-	13348	10440	12952	32120	28497	31821	199.296	194.557	199.844	480.409	493.141	570.878
AT1G32060	7657.49	7741.58	7194.05	3292.77	3345.76	3117.36	7531.04	3251.96	1.21134	4.24177e-57	3.47077e-55	PRK	1	11532199	11534639	+	1890	protein_coding	Phosphoribulokinase [Source:UniProtKB/TrEMBL;Acc:A0A178WLP9]	-	-	8465	6858	7701	3649	3203	2870	203.693	205.974	191.501	87.9585	89.33	82.9811
AT5G65690	1022.21	950.483	926.697	2415.66	2548.75	2511.27	966.462	2491.89	-1.36584	5.79456e-57	4.72496e-55	PCK2	5	26266180	26269763	+	2763	protein_coding	phosphoenolpyruvate carboxykinase 2 [Source:TAIR;Acc:AT5G65690]	-	-	1130	842	992	2677	2440	2312	18.5998	17.2984	16.8739	44.1401	46.5491	45.7263
AT5G01550	39.8027	30.4787	39.2352	306.808	362.466	361.7	36.5055	343.658	-3.22298	7.55261e-57	6.13734e-55	LECRKA4.2	5	214373	216773	-	2401	protein_coding	lectin receptor kinase a4.1 [Source:TAIR;Acc:AT5G01550]	-	-	44	27	42	340	347	333	0.833435	0.638333	0.822132	6.45137	7.61797	7.57899
AT1G29070	4523.03	4467.95	4266.36	1703.69	1684.89	1896.48	4419.11	1761.69	1.32718	1.00222e-56	8.11388e-55	RPL34	1	10149791	10151407	+	819	protein_coding	50S ribosomal protein L34, chloroplastic [Source:UniProtKB/Swiss-Prot;Acc:Q9LP37]	-	-	5000	3958	4567	1888	1613	1746	277.65	274.327	262.079	105.023	103.813	116.498
AT3G51330	379.03	366.873	416.64	1283.18	1401.81	1632.54	387.514	1439.18	-1.89111	1.00536e-56	8.11388e-55	-	3	19053272	19056447	-	2278	protein_coding	Eukaryotic aspartyl protease family protein [Source:UniProtKB/TrEMBL;Acc:Q84WU7]	-	-	419	325	446	1422	1342	1503	8.36511	8.09852	9.20165	28.4388	31.0528	36.0549
AT4G25200	95.8883	107.24	108.364	533.305	491.993	597.403	103.831	540.9	-2.38265	1.15831e-56	9.31649e-55	HSP23.6	4	12916926	12918110	+	1048	protein_coding	HSP23.6-MITO [Source:UniProtKB/TrEMBL;Acc:A0A178USN5]	-	-	106	95	116	591	471	550	4.59998	5.14563	5.20213	25.6916	23.6898	28.6788
AT2G41260	23.5198	28.221	26.1568	288.761	337.396	420.355	25.9658	348.837	-3.75196	1.49731e-56	1.20024e-54	M17	2	17206452	17207698	+	1138	protein_coding	M17 [Source:UniProtKB/TrEMBL;Acc:A0A178VR90]	-	-	26	25	28	320	323	387	1.03906	1.24702	1.15638	12.8107	14.9611	18.5835
AT2G04030	10934	10797.3	10799	5200.4	5180.02	4973.65	10843.4	5118.02	1.08308	1.55122e-56	1.23925e-54	HSP90-5	2	1281754	1286144	+	2807	protein_coding	HSP90.5 [Source:UniProtKB/TrEMBL;Acc:A0A178VPV7]	-	-	12087	9565	11560	5763	4959	4579	195.834	193.428	193.553	93.5345	93.1223	89.143
AT4G24770	11438.7	11767	11154.9	4865.61	4837.4	5301.68	11453.6	5001.57	1.19544	1.57899e-56	1.25719e-54	CP31A	4	12765761	12769419	-	1755	protein_coding	31 kDa ribonucleoprotein, chloroplastic [Source:UniProtKB/Swiss-Prot;Acc:Q04836]	-	-	12645	10424	11941	5392	4631	4881	327.682	337.158	319.778	139.971	139.091	151.982
AT2G24180	1411.19	1425.72	1335.86	3447.98	3688.38	4026.5	1390.92	3720.95	-1.41956	1.9678e-56	1.56149e-54	CYP71B6	2	10281718	10283735	+	1830	protein_coding	Cytochrome P450 71B6 [Source:UniProtKB/Swiss-Prot;Acc:O65787]	-	-	1560	1263	1430	3821	3531	3707	38.769	39.1767	36.7257	95.1243	101.707	110.696
AT4G20780	1004.11	1107.39	972.471	3259.38	2747.22	3139.08	1027.99	3048.56	-1.56948	2.41631e-56	1.91098e-54	CML42	4	11133095	11134075	-	981	protein_coding	Calcium-binding protein CML42 [Source:UniProtKB/Swiss-Prot;Acc:Q9SVG9]	-	-	1110	981	1041	3612	2630	2890	51.4595	56.7644	49.8731	167.743	141.315	160.986
AT5G12340	662.172	726.973	558.634	2987.77	2761.84	2237.55	649.259	2662.39	-2.03756	2.6257e-56	2.06966e-54	-	5	3992623	3993767	-	1145	protein_coding	DUF4228 domain protein [Source:UniProtKB/TrEMBL;Acc:Q1PDX4]	-	-	732	644	598	3311	2644	2060	29.0748	31.9269	24.546	131.74	121.719	98.3152
AT4G21840	569.902	521.524	590.396	1767.76	1667.13	2022.48	560.607	1819.12	-1.69656	4.77093e-56	3.74812e-54	MSRB8	4	11586980	11588373	-	878	protein_coding	MSRB8 [Source:UniProtKB/TrEMBL;Acc:A0A178V0W9]	-	-	630	462	632	1959	1596	1862	32.633	29.8692	33.8304	101.65	95.8166	115.89
AT5G58940	231.579	230.283	224.201	786.872	772.982	837.45	228.688	799.102	-1.80486	5.08722e-56	3.98336e-54	CRCK1	5	23797446	23800954	+	2578	protein_coding	Calmodulin-binding receptor-like cytoplasmic kinase 1 [Source:UniProtKB/Swiss-Prot;Acc:Q9FIL7]	-	-	256	204	240	872	740	771	4.51615	4.49183	4.37535	15.4099	15.1304	16.343
AT5G16715	1284.54	1325.26	1307.84	449.384	457.522	479.009	1305.88	461.971	1.49972	5.75241e-56	4.48935e-54	EMB2247	5	5485203	5493548	+	3394	protein_coding	Valine--tRNA ligase, chloroplastic/mitochondrial 2 [Source:UniProtKB/Swiss-Prot;Acc:F4KE63]	-	-	1420	1174	1400	498	438	441	19.0278	19.6351	19.3866	6.68472	6.80244	7.10045
AT5G28510	74.1777	59.8285	80.3386	508.038	530.642	411.665	71.4483	483.448	-2.75165	6.69631e-56	5.20881e-54	BGLU24	5	10480757	10484073	-	1937	protein_coding	Beta-glucosidase 24 [Source:UniProtKB/Swiss-Prot;Acc:Q9LKR7]	-	-	82	53	86	563	508	379	1.92529	1.55318	2.08667	13.2417	13.8241	10.6922
AT1G09740	1175.99	1298.17	1283.55	3418.2	3369.78	3975.45	1252.57	3587.81	-1.51847	9.66994e-56	7.49721e-54	-	1	3154390	3156376	+	1073	protein_coding	Adenine nucleotide alpha hydrolases-like superfamily protein [Source:UniProtKB/TrEMBL;Acc:Q84TF6]	-	-	1300	1150	1374	3788	3226	3660	55.1004	60.8379	60.1827	160.833	158.477	186.398
AT5G54600	5233.15	5464.71	5271.52	2457.17	2376.4	2376.58	5323.13	2403.38	1.14688	1.16238e-55	8.98258e-54	RPL24	5	22182843	22184610	+	1007	protein_coding	SVR8 [Source:UniProtKB/TrEMBL;Acc:A0A178U954]	-	-	5785	4841	5643	2723	2275	2188	261.267	272.886	263.369	123.192	119.084	118.735
AT5G24530	307.566	322.848	286.79	1448.31	1321.38	1064.46	305.735	1278.05	-2.06567	1.34105e-55	1.03296e-53	DMR6	5	8378759	8383401	+	1478	protein_coding	Protein DOWNY MILDEW RESISTANCE 6 [Source:UniProtKB/Swiss-Prot;Acc:Q9FLV0]	-	-	340	286	307	1605	1265	980	10.462	10.9842	9.76222	49.4728	45.1147	36.2335
AT1G76690	578.948	635.537	709.035	1987.94	1917.83	2193.01	641.173	2032.93	-1.66468	1.39546e-55	1.07138e-53	OPR2	1	28778622	28780483	+	1607	protein_coding	OPR2 [Source:UniProtKB/TrEMBL;Acc:A0A178W9S3]	-	-	640	563	759	2203	1836	2019	18.1124	19.887	22.1978	62.4546	60.2225	68.6562
AT1G67560	1457.32	1472.01	1403.12	3577.92	3516.02	3295.49	1444.15	3463.15	-1.26231	2.93679e-55	2.24746e-53	LOX6	1	25319804	25324581	+	3340	protein_coding	Lipoxygenase [Source:UniProtKB/TrEMBL;Acc:A0A178W1Z8]	-	-	1611	1304	1502	3965	3366	3034	21.9361	22.1619	21.1353	54.0832	53.1214	49.6396
AT1G70520	632.32	634.408	633.367	1624.28	1613.86	1651	633.365	1629.71	-1.3635	8.82958e-55	6.73526e-53	CRK2	1	26584729	26587628	-	2403	protein_coding	Cysteine-rich receptor-like protein kinase 2 [Source:UniProtKB/Swiss-Prot;Acc:Q9CAL3]	-	-	699	562	678	1800	1545	1520	13.2292	13.2757	13.2605	34.1259	33.8904	34.566
AT1G62660	3393.18	3228.48	3676.89	8330.74	8760.81	9558.45	3432.85	8883.33	-1.3713	9.26103e-55	7.04166e-53	BFRUCT3	1	23199612	23203808	+	3693	protein_coding	Acid beta-fructofuranosidase 3, vacuolar [Source:UniProtKB/Swiss-Prot;Acc:Q43348]	-	-	3751	2860	3936	9232	8387	8800	46.1933	43.9605	50.0911	113.889	119.71	130.215
AT3G52960	6169.41	6410.68	5995.5	2790.15	2818.25	2853.41	6191.87	2820.6	1.13431	1.61928e-54	1.22728e-52	PRXIIE	3	19639549	19640710	+	1162	protein_coding	Peroxiredoxin-2E, chloroplastic [Source:UniProtKB/Swiss-Prot;Acc:Q949U7]	-	-	6820	5679	6418	3092	2698	2627	266.925	277.423	259.584	121.227	122.388	123.542
AT3G06345	191.777	177.228	199.912	960.129	926.534	1405.53	189.639	1097.4	-2.53047	2.27035e-54	1.71524e-52	-	3	14196774	14197147	+	374	miRNA	-	-	-	212	157	214	1064	887	1294	25.7796	23.8289	26.8922	129.609	125.013	189.07
AT5G42180	311.185	293.498	288.659	1020.59	1081.13	923.259	297.78	1008.33	-1.75931	2.42078e-54	1.82306e-52	PER64	5	16852628	16854224	+	1231	protein_coding	Peroxidase [Source:UniProtKB/TrEMBL;Acc:A0A178UJR4]	-	-	344	260	309	1131	1035	850	12.709	11.9892	11.7974	41.8572	44.3184	37.7329
AT2G39518	321.135	316.075	283.988	1656.76	1567.9	1131.81	307.066	1452.16	-2.24268	2.6835e-54	2.0145e-52	-	2	16495819	16497145	-	943	protein_coding	CASP-like protein 4D2 [Source:UniProtKB/Swiss-Prot;Acc:Q56X75]	-	-	355	280	304	1836	1501	1042	17.121	16.8547	15.1512	88.7006	83.9018	60.3831
AT1G22440	720.067	650.211	669.8	1804.75	1882.32	1765.05	680.026	1817.37	-1.41709	2.98893e-54	2.23668e-52	-	1	7922276	7925097	+	1783	protein_coding	Alcohol dehydrogenase-like 2 [Source:UniProtKB/Swiss-Prot;Acc:Q9SK87]	-	-	796	576	717	2000	1802	1625	20.3036	18.3378	18.8996	51.1027	53.2728	49.8036
AT5G18270	502.056	518.137	511.925	1410.41	1459.26	1347.96	510.706	1405.88	-1.46147	3.51258e-54	2.62026e-52	ANAC087	5	6040919	6043014	-	1605	protein_coding	NAC domain-containing protein 87 [Source:UniProtKB/Swiss-Prot;Acc:Q9FK44]	NAC	NAC	555	459	548	1563	1397	1241	15.7264	16.2336	16.0469	44.3659	45.88	42.2528
AT1G72910	714.639	741.647	730.521	195.816	212.048	210.72	728.936	206.195	1.82311	4.02512e-54	2.99315e-52	-	1	27435306	27437192	+	1776	protein_coding	Similar to part of disease resistance protein [Source:UniProtKB/TrEMBL;Acc:Q9SSN5]	-	-	790	657	782	217	203	194	20.23	20.999	20.6942	5.5665	6.02498	5.96922
AT3G09260	54650.9	55008.3	52330.4	118176	116833	109551	53996.5	114853	-1.08887	5.59777e-54	4.14954e-52	BGLU23	3	2840477	2843781	-	1806	protein_coding	PYK10 [Source:UniProtKB/TrEMBL;Acc:A0A178VCN3]	-	-	60414	48730	56018	130961	111848	100858	1521.36	1531.63	1457.79	3303.62	3264.47	3051.77
AT1G42980	175.494	120.786	124.245	1067.51	1004.88	723.401	140.175	931.93	-2.72922	6.39464e-54	4.72544e-52	FH12	1	16133286	16135587	+	1089	protein_coding	Formin-like protein 12 [Source:UniProtKB/Swiss-Prot;Acc:Q9C7S1]	-	-	194	107	133	1183	962	666	8.10187	5.5774	5.73995	49.4906	46.5639	33.4199
AT3G50900	388.076	395.094	396.088	1162.26	1142.76	1299.08	393.086	1201.37	-1.61149	7.11521e-54	5.24154e-52	-	3	18917782	18918811	+	1030	protein_coding	At3g50900 [Source:UniProtKB/TrEMBL;Acc:Q9SVK9]	-	-	429	350	424	1288	1094	1196	18.9422	19.2889	19.347	56.9697	55.9864	63.4531
AT5G30510	8814.48	8968.63	8337.47	4007.45	3807.46	3659.37	8706.86	3824.76	1.18646	7.70638e-54	5.6594e-52	RPS1	5	11619000	11621298	-	1588	protein_coding	30S ribosomal protein S1, chloroplastic [Source:UniProtKB/Swiss-Prot;Acc:Q93VC7]	-	-	9744	7945	8925	4441	3645	3369	279.06	284.001	264.145	127.408	120.99	115.934
AT1G62570	1157.9	1080.3	1060.28	2625.92	2675.14	2732.85	1099.49	2677.97	-1.28375	8.57927e-54	6.28093e-52	FMOGS-OX4	1	23168767	23172175	+	2218	protein_coding	Flavin-containing monooxygenase FMO GS-OX4 [Source:UniProtKB/Swiss-Prot;Acc:Q93Y23]	-	-	1280	957	1135	2910	2561	2516	26.2458	24.4921	24.0502	59.7719	60.8626	61.9881
AT5G17820	1040.3	1040.79	1050.94	2751.35	2872.57	3359.58	1044.01	2994.5	-1.51975	9.62463e-54	7.0245e-52	-	5	5887871	5890260	-	1425	protein_coding	Peroxidase superfamily protein [Source:TAIR;Acc:AT5G17820]	-	-	1150	922	1125	3049	2750	3093	36.7024	36.7276	37.1041	97.4783	101.723	118.611
AT4G28080	4542.03	4510.84	4410.22	2055.61	1911.56	1878.02	4487.7	1948.4	1.20316	9.7772e-54	7.11389e-52	TSS	4	13948603	13958107	-	6117	protein_coding	Protein TSS [Source:UniProtKB/Swiss-Prot;Acc:F4JKH6]	-	-	5021	3996	4721	2278	1830	1729	37.3304	37.082	36.2727	16.9661	15.7694	15.446
AT2G41660	379.935	371.388	400.759	1118.04	1113.51	1204.58	384.027	1145.38	-1.57531	1.20672e-53	8.75318e-52	MIZ1	2	17367492	17369206	+	1715	protein_coding	MIZ1 [Source:UniProtKB/TrEMBL;Acc:A0A178VY97]	-	-	420	329	429	1239	1066	1109	11.1377	10.8895	11.7565	32.9134	32.7639	35.3367
AT4G23420	243.339	247.216	206.452	831.089	911.91	815.727	232.336	852.908	-1.87787	1.43621e-53	1.0386e-51	-	4	12225515	12228718	+	2099	protein_coding	NAD(P)-binding Rossmann-fold superfamily protein [Source:UniProtKB/TrEMBL;Acc:F4JNJ2]	-	-	269	219	221	921	873	751	5.82842	5.92253	4.9484	19.99	21.9232	19.5518
AT4G09010	2091.45	2372.82	2337.29	859.965	779.249	838.537	2267.19	825.917	1.45598	1.51458e-53	1.09193e-51	APX4	4	5777397	5779572	-	1468	protein_coding	ascorbate peroxidase 4 [Source:TAIR;Acc:AT4G09010]	-	-	2312	2102	2502	953	746	772	71.6264	81.2798	80.1025	29.5755	26.7864	28.7376
AT1G45201	4079.77	4036.73	3775.92	1534.94	1682.8	1459.84	3964.14	1559.19	1.34613	1.86351e-53	1.3394e-51	ATTLL1	1	17123785	17129223	+	2994	protein_coding	triacylglycerol lipase-like 1 [Source:TAIR;Acc:AT1G45201]	-	-	4510	3576	4042	1701	1611	1344	68.5072	67.7987	63.4496	25.8832	28.3626	24.5305
AT1G69880	323.849	334.136	322.289	988.102	957.871	1015.59	326.758	987.186	-1.59579	2.12666e-53	1.52391e-51	TRX8	1	26321398	26323002	+	797	protein_coding	Thioredoxin H8 [Source:UniProtKB/Swiss-Prot;Acc:Q9CAS1]	-	-	358	296	345	1095	917	935	20.4285	21.0819	20.3444	62.5924	60.6475	64.108
AT2G19190	20.8059	33.8652	25.2226	319.441	422.006	292.184	26.6312	344.544	-3.71093	3.14816e-53	2.24908e-51	SIRK	2	8326049	8329944	-	2700	protein_coding	Senescence-induced receptor-like serine/threonine-protein kinase [Source:UniProtKB/Swiss-Prot;Acc:O64483]	-	-	23	30	27	354	404	269	0.387414	0.630715	0.469986	5.97317	7.88714	5.44437
AT3G04290	796.958	904.2	828.609	212.961	230.85	169.445	843.256	204.419	2.04156	6.27816e-53	4.47168e-51	LTL1	3	1133320	1136397	-	1575	protein_coding	LTL1 [Source:UniProtKB/TrEMBL;Acc:A0A178VLC7]	-	-	881	801	887	236	221	156	25.4394	28.8687	26.4684	6.82648	7.39629	5.41257
AT4G21120	133.882	101.596	125.179	563.083	620.475	537.663	120.219	573.74	-2.24784	8.27309e-53	5.87489e-51	CAT1	4	11269985	11274007	+	3588	protein_coding	CAT1 [Source:UniProtKB/TrEMBL;Acc:A0A178UYU0]	-	-	148	90	134	624	594	495	1.87595	1.42386	1.75524	7.92315	8.72642	7.53897
AT2G06850	5005.19	5290.87	5214.54	2328.13	2385.8	2226.68	5170.2	2313.54	1.15987	9.38152e-53	6.64206e-51	XTH4	2	2763449	2765743	+	1615	protein_coding	Xyloglucan endotransglucosylase/hydrolase protein 4 [Source:UniProtKB/Swiss-Prot;Acc:Q39099]	-	-	5533	4687	5582	2580	2284	2050	155.811	164.74	162.443	72.7801	74.5462	69.365
AT2G26355	340.132	313.817	251.292	1538.55	1529.25	1148.1	301.747	1405.3	-2.22035	1.30222e-52	9.19193e-51	-	2	11220708	11221535	+	828	lncRNA	other RNA [Source:TAIR;Acc:AT2G26355]	-	-	376	278	269	1705	1464	1057	20.6523	19.0586	15.2689	93.8123	93.1994	69.7596
AT4G11170	39.8027	54.1843	69.1286	425.922	477.369	382.338	54.3719	428.543	-2.98068	1.30608e-52	9.19193e-51	-	4	6811103	6817339	+	3521	protein_coding	Putative disease resistance protein At4g11170 [Source:UniProtKB/Swiss-Prot;Acc:O82500]	-	-	44	48	74	472	457	352	0.568327	0.77384	0.987757	6.10719	6.84152	5.46306
AT5G04120	28.0428	29.3498	28.9593	324.856	276.811	412.751	28.784	338.139	-3.55475	1.5439e-52	1.08334e-50	IPSP	5	1119937	1121813	+	1079	protein_coding	Metal-independent phosphoserine phosphatase [Source:UniProtKB/Swiss-Prot;Acc:F4KI56]	-	-	31	26	31	360	265	380	1.30663	1.36782	1.35028	15.2001	12.9457	19.2451
AT3G23730	717.353	770.997	762.283	172.354	100.279	120.567	750.211	131.066	2.50886	1.70034e-52	1.18958e-50	XTH16	3	8550037	8551403	+	1216	protein_coding	Probable xyloglucan endotransglucosylase/hydrolase protein 16 [Source:UniProtKB/Swiss-Prot;Acc:Q8LG58]	-	-	793	683	816	191	96	111	29.6586	31.8833	31.5385	7.15592	4.1614	4.98825
AT3G27160	4900.25	5097.84	4674.59	1861.6	1680.71	1443.54	4890.89	1661.95	1.55626	1.73562e-52	1.21068e-50	GHS1	3	10017321	10019442	+	1350	protein_coding	Ribosomal protein S21 family protein [Source:UniProtKB/TrEMBL;Acc:A0A1I9LRJ3]	-	-	5417	4516	5004	2063	1609	1329	182.489	189.887	174.208	69.6195	62.8238	53.796
AT3G18080	9890.06	10734.1	10317.9	4842.15	4767.42	4572.85	10314	4727.47	1.12524	2.34348e-52	1.62989e-50	BGLU44	3	6191461	6194452	+	1992	protein_coding	Beta-glucosidase 44 [Source:UniProtKB/Swiss-Prot;Acc:Q9LV33]	-	-	10933	9509	11045	5366	4564	4210	249.61	270.97	260.592	122.723	120.77	115.492
AT2G02390	1455.51	1547.64	1359.22	3807.13	3782.39	3461.68	1454.12	3683.73	-1.3419	3.08829e-52	2.14161e-50	ATGSTZ1	2	628730	631165	+	1591	protein_coding	glutathione S-transferase zeta 1 [Source:TAIR;Acc:AT2G02390]	-	-	1609	1371	1455	4219	3621	3187	45.9936	48.9151	42.9811	120.811	119.967	109.464
AT4G32650	730.017	667.144	615.618	2483.34	2503.83	1967.09	670.927	2318.09	-1.78881	5.00186e-52	3.45845e-50	KAT3	4	15751271	15755047	-	2450	protein_coding	KC1 [Source:UniProtKB/TrEMBL;Acc:A0A178UVX9]	-	-	807	591	659	2752	2397	1811	14.9802	13.693	12.6417	51.1738	51.5708	40.3935
AT4G18970	930.84	1055.46	1161.17	195.816	158.775	256.34	1049.16	203.644	2.36692	7.01822e-52	4.83848e-50	-	4	10388722	10391298	-	2093	protein_coding	GDSL-like Lipase/Acylhydrolase superfamily protein [Source:UniProtKB/TrEMBL;Acc:F4JSC9]	-	-	1029	935	1243	217	152	236	22.3593	25.3582	27.9117	4.72341	3.82804	6.16172
AT2G24090	3496.3	3413.61	3494.73	1564.72	1432.11	1525.01	3468.21	1507.28	1.20202	9.02395e-52	6.20318e-50	RPL35	2	10241875	10243674	+	859	protein_coding	50S ribosomal protein L35, chloroplastic [Source:UniProtKB/Swiss-Prot;Acc:Q8VZ55]	-	-	3865	3024	3741	1734	1371	1404	204.629	199.832	204.682	91.9648	84.1291	89.3168
AT4G01310	5067.6	5304.42	5549.91	1704.59	1649.38	2086.57	5307.31	1813.51	1.54969	9.73354e-52	6.67157e-50	RPL5	4	543911	545566	-	1130	protein_coding	50S ribosomal protein L5, chloroplastic [Source:UniProtKB/Swiss-Prot;Acc:O04603]	-	-	5602	4699	5941	1889	1579	1921	225.463	236.049	247.096	76.1586	73.6556	92.8984
AT1G73260	6040.06	6112.67	6990.4	18793.8	18994.5	24413.1	6381.04	20733.8	-1.70001	1.08201e-51	7.39488e-50	KTI1	1	27547098	27548282	-	1185	protein_coding	Kunitz trypsin inhibitor 1 [Source:UniProtKB/Swiss-Prot;Acc:Q8RXD5]	-	-	6677	5415	7483	20827	18184	22476	256.256	259.392	296.785	800.707	808.86	1036.48
AT3G08030	5538.9	5632.91	5581.67	2581.7	2611.43	2397.22	5584.49	2530.11	1.14195	1.15283e-51	7.85618e-50	-	3	2563803	2566042	+	1909	protein_coding	F17A17.37 protein [Source:UniProtKB/TrEMBL;Acc:Q9SFB1]	-	-	6123	4990	5975	2861	2500	2207	145.871	148.378	147.101	68.2775	69.0297	63.1765
AT5G13210	187.253	172.712	196.176	683.099	681.06	790.744	185.381	718.301	-1.95091	1.34176e-51	9.11742e-50	-	5	4213955	4216908	+	2954	protein_coding	AT5g13210/T31B5_30 [Source:UniProtKB/TrEMBL;Acc:Q9LYV5]	-	-	207	153	210	757	652	728	3.18692	2.94006	3.34113	11.6748	11.6343	13.4673
AT4G37030	154.688	150.136	123.31	666.856	637.188	570.248	142.711	624.764	-2.13249	2.00059e-51	1.35189e-49	-	4	17451637	17454760	+	2354	protein_coding	Membrane protein [Source:UniProtKB/TrEMBL;Acc:Q58FU6]	-	-	171	133	132	739	610	525	3.3037	3.20716	2.63543	14.3022	13.6592	12.1874
AT3G13120	4466.95	4667.75	4401.81	1926.57	1847.84	1643.4	4512.17	1805.94	1.32031	2.00094e-51	1.35189e-49	RPS10	3	4219310	4221666	-	1544	protein_coding	30S ribosomal protein S10, chloroplastic [Source:UniProtKB/Swiss-Prot;Acc:Q9LK61]	-	-	4938	4135	4712	2135	1769	1513	145.45	152.021	143.431	62.9965	60.3925	53.5489
AT5G55090	33.4704	38.3805	28.0251	311.32	273.677	314.994	33.292	299.997	-3.18097	2.17021e-51	1.46208e-49	MAPKKK15	5	22356852	22358413	-	1562	protein_coding	mitogen-activated protein kinase kinase kinase 15 [Source:TAIR;Acc:AT5G55090]	-	-	37	34	30	345	262	290	1.07729	1.23559	0.902661	10.0624	8.84143	10.1456
AT3G52150	5006.09	5196.05	4599.85	2125.1	1914.7	1947.53	4934	1995.78	1.30518	3.2693e-51	2.19628e-49	PSRP2	3	19342014	19343466	+	1198	protein_coding	PSRP2 [Source:UniProtKB/TrEMBL;Acc:A0A178VFQ5]	-	-	5534	4603	4924	2355	1833	1793	210.084	218.102	193.173	89.557	80.6506	81.7867
AT1G69810	256.004	251.731	236.345	1000.74	949.514	800.52	248.027	916.923	-1.88755	4.82873e-51	3.2347e-49	WRKY36	1	26276948	26279255	-	1940	protein_coding	At1g69810 [Source:UniProtKB/TrEMBL;Acc:Q058I4]	WRKY	WRKY	283	223	253	1109	909	737	6.63431	6.52498	6.12919	26.0433	24.6981	20.7599
AT2G28890	659.458	632.15	725.85	1802.95	1739.21	1846.52	672.486	1796.23	-1.41623	4.86677e-51	3.25097e-49	PLL4	2	12405391	12408239	-	2550	protein_coding	Probable protein phosphatase 2C 23 [Source:UniProtKB/Swiss-Prot;Acc:Q9ZV25]	-	-	729	560	777	1998	1665	1700	13.0017	12.4659	14.3207	35.6961	34.4173	36.4307
AT5G03380	1811.93	1954.02	1902.9	4196.95	4361.08	4613.04	1889.62	4390.36	-1.21645	4.97797e-51	3.31589e-49	HIPP06	5	832035	834549	-	1881	protein_coding	Heavy metal-associated isoprenylated plant protein 6 [Source:UniProtKB/Swiss-Prot;Acc:Q9LZF1]	-	-	2003	1731	2037	4651	4175	4247	48.4288	52.2377	50.8964	112.648	116.996	123.382
AT1G16400	1627.39	1643.59	1821.63	554.059	633.01	608.265	1697.54	598.445	1.50554	5.25085e-51	3.48783e-49	CYP79F2	1	5605044	5607498	+	2018	protein_coding	Hexahomomethionine N-hydroxylase [Source:UniProtKB/Swiss-Prot;Acc:Q9FUY7]	-	-	1799	1456	1950	614	606	560	40.5435	40.9559	45.4149	13.8616	15.829	15.1644
AT4G19700	343.75	331.879	327.894	977.274	1022.63	960.19	334.508	986.699	-1.56017	5.94211e-51	3.93594e-49	BOI	4	10713410	10714745	-	1248	protein_coding	E3 ubiquitin-protein ligase BOI [Source:UniProtKB/Swiss-Prot;Acc:O81851]	-	-	380	294	351	1083	979	884	13.8478	13.3724	13.2183	39.5348	41.3495	38.7076
AT1G35680	6571.06	6803.51	6219.71	2662.91	2394.15	2132.19	6531.43	2396.42	1.44583	6.12564e-51	4.04617e-49	RPL21	1	13208683	13210428	+	939	protein_coding	50S ribosomal protein L21, chloroplastic [Source:UniProtKB/Swiss-Prot;Acc:P51412]	-	-	7264	6027	6658	2951	2292	1963	351.821	364.344	333.244	143.176	128.662	114.239
AT4G34180	3819.25	3842.57	3686.24	7991.45	7976.34	7682.6	3782.68	7883.46	-1.05957	8.04582e-51	5.29971e-49	CYCLASE1	4	16369357	16371529	-	1518	protein_coding	Cyclase-like protein 1 [Source:UniProtKB/Swiss-Prot;Acc:Q93V74]	-	-	4222	3404	3946	8856	7636	7073	126.49	127.29	122.172	265.786	265.153	254.619
AT2G31020	218.915	239.314	212.991	842.82	798.052	727.746	223.74	789.539	-1.82247	1.35711e-50	8.91436e-49	ORP1A	2	13201350	13204948	+	2867	protein_coding	ORP1A [Source:UniProtKB/TrEMBL;Acc:A0A384KLT5]	-	-	242	212	228	934	764	670	3.83883	4.19744	3.73759	14.8417	14.0465	12.7705
AT3G27510	13.5691	19.1903	14.0126	267.103	256.964	229.186	15.5906	251.084	-4.02813	1.42606e-50	9.34127e-49	-	3	10188134	10190348	-	2215	protein_coding	Cysteine/Histidine-rich C1 domain family protein [Source:UniProtKB/TrEMBL;Acc:F4IWJ8]	-	-	15	17	15	296	246	211	0.307984	0.435663	0.318275	6.08812	5.85415	5.20556
AT1G30870	379.935	364.615	383.01	1068.41	1162.61	1273.01	375.853	1168.01	-1.63416	2.50379e-50	1.63556e-48	PER7	1	10991478	10993083	+	1305	protein_coding	Peroxidase 7 [Source:UniProtKB/Swiss-Prot;Acc:Q9SY33]	-	-	420	323	410	1184	1113	1172	14.6369	14.0497	14.7658	41.3339	44.9559	49.0768
AT3G16430	788.817	652.469	757.612	2219.85	2224.93	1975.77	732.966	2140.19	-1.5443	2.54998e-50	1.66114e-48	PBP2	3	5581568	5583258	+	1452	protein_coding	PYK10-binding protein 2 [Source:UniProtKB/Swiss-Prot;Acc:O04313]	-	-	872	578	811	2460	2130	1819	27.3125	22.5963	26.2506	77.1852	77.3242	68.4582
AT4G14368	86.8422	110.626	67.2603	519.769	494.082	477.922	88.2429	497.258	-2.50547	4.92589e-50	3.20007e-48	-	4	8274085	8278908	-	3684	protein_coding	Regulator of chromosome condensation (RCC1) family protein [Source:UniProtKB/TrEMBL;Acc:F4JVE8]	-	-	96	98	72	576	473	440	1.18512	1.51002	0.918539	7.12309	6.76774	6.52668
AT1G02660	2442.44	2557.95	2454.07	1073.83	1025.77	1091.62	2484.82	1063.74	1.22371	5.37408e-50	3.48167e-48	PLIP2	1	571826	575085	-	2842	protein_coding	Phospholipase A1 PLIP2, chloroplastic [Source:UniProtKB/Swiss-Prot;Acc:F4HXL0]	-	-	2700	2266	2627	1190	982	1005	43.2067	45.2597	43.4431	19.076	18.2133	19.3242
AT1G51420	288.569	305.915	337.235	1035.03	933.846	1067.72	310.573	1012.2	-1.70444	6.44231e-50	4.16233e-48	ATSPP1	1	19064598	19066989	-	1811	protein_coding	sucrose-phosphatase 1 [Source:TAIR;Acc:AT1G51420]	-	-	319	271	361	1147	894	983	8.01094	8.49428	9.36857	28.8543	26.0208	29.6616
AT4G13770	4439.81	4297.49	4700.74	1585.48	1607.59	1893.22	4479.35	1695.43	1.40237	6.81415e-50	4.39058e-48	CYP83A1	4	7990429	7992429	-	1909	protein_coding	Cytochrome P450 83A1 [Source:UniProtKB/Swiss-Prot;Acc:P48421]	-	-	4908	3807	5032	1757	1539	1743	116.926	113.202	123.885	41.9306	42.4947	49.8943
AT5G28520	7.23685	1.12884	1.86834	391.631	395.892	426.872	3.41134	404.798	-6.81891	6.9795e-50	4.4849e-48	JAL40	5	10492977	10495011	+	1566	protein_coding	Jacalin-related lectin 40 [Source:UniProtKB/Swiss-Prot;Acc:Q9LKR6]	-	-	8	1	2	434	379	393	0.232332	0.036248	0.0600237	12.6259	12.757	13.7139
AT2G26560	2132.16	2340.08	1998.19	6046.83	5964.5	5212.61	2156.81	5741.31	-1.41319	9.55282e-50	6.12183e-48	PLP2	2	11293702	11295918	-	1644	protein_coding	Patatin-like protein 2 [Source:UniProtKB/Swiss-Prot;Acc:O48723]	-	-	2357	2073	2139	6701	5710	4799	65.2032	71.577	61.1496	185.696	183.078	159.517
AT1G32170	1309.87	1311.71	1243.38	4210.49	3961.01	3265.08	1288.32	3812.19	-1.5656	1.02447e-49	6.54747e-48	XTH30	1	11575320	11578030	+	1400	protein_coding	Probable xyloglucan endotransglucosylase/hydrolase protein 30 [Source:UniProtKB/Swiss-Prot;Acc:Q38908]	-	-	1448	1162	1331	4666	3792	3006	47.0383	47.1144	44.6822	151.839	142.772	117.333
AT4G20000	339.227	343.167	373.668	1112.63	1000.7	1051.43	352.021	1054.92	-1.58335	1.32738e-49	8.46051e-48	-	4	10838310	10839335	+	1026	protein_coding	At4g20000 [Source:UniProtKB/TrEMBL;Acc:O49427]	-	-	375	304	400	1233	958	968	16.6225	16.8191	18.323	54.7496	49.2176	51.5569
AT3G17410	1588.49	1601.82	1607.71	3442.57	3401.12	3504.04	1599.34	3449.24	-1.10881	1.72743e-49	1.09808e-47	-	3	5955862	5959214	+	2070	protein_coding	Protein kinase superfamily protein [Source:UniProtKB/TrEMBL;Acc:Q9LUT0]	-	-	1756	1419	1721	3815	3256	3226	38.5803	38.9124	39.0747	83.9633	82.9118	85.1634
AT3G08770	443.257	447.02	473.624	66.7759	82.521	101.015	454.634	83.4374	2.45493	1.92853e-49	1.22262e-47	LTP6	3	2664069	2664888	-	726	protein_coding	Non-specific lipid-transfer protein [Source:UniProtKB/TrEMBL;Acc:F4IXC6]	-	-	490	396	507	74	79	93	30.6952	30.9624	32.8213	4.64366	5.73578	7.00012
AT1G52690	22.6152	10.1596	24.2884	250.861	273.677	328.029	19.021	284.189	-3.86905	2.31486e-49	1.46362e-47	LEA7	1	19619724	19621534	+	904	protein_coding	Late embryogenesis abundant protein 7 [Source:UniProtKB/Swiss-Prot;Acc:Q96270]	-	-	25	9	26	278	262	302	1.25772	0.565132	1.35173	14.0101	15.2769	18.2557
AT2G45220	651.316	614.089	645.512	1622.47	1907.39	1921.47	636.972	1817.11	-1.51097	2.54353e-49	1.60392e-47	PME17	2	18644061	18646606	-	1968	protein_coding	Probable pectinesterase/pectinesterase inhibitor 17 [Source:UniProtKB/Swiss-Prot;Acc:O22149]	-	-	720	544	691	1798	1826	1769	16.6387	15.691	16.502	41.6227	48.9078	49.1204
AT4G33930	26.2336	15.8038	22.4201	264.396	271.588	379.079	21.4858	305.021	-3.80802	2.59386e-49	1.63131e-47	-	4	16264269	16265420	-	1152	protein_coding	Cupredoxin superfamily protein [Source:UniProtKB/TrEMBL;Acc:O81761]	-	-	29	14	24	293	260	349	1.14487	0.689845	0.979137	11.5873	11.8966	16.5551
AT4G01720	331.99	363.486	277.449	1101.8	1135.45	1039.48	324.308	1092.24	-1.75493	6.36819e-49	3.99439e-47	WRKY47	4	744804	748554	+	1950	protein_coding	Probable WRKY transcription factor 47 [Source:UniProtKB/Swiss-Prot;Acc:Q9ZSI7]	WRKY	WRKY	367	322	297	1221	1087	957	8.55939	9.3734	7.15824	28.5264	29.3831	26.8186
AT5G65660	1146.14	1053.21	1145.29	2544.7	2655.3	2675.28	1114.88	2625.09	-1.23436	6.54608e-49	4.09511e-47	-	5	26245134	26246960	-	1436	protein_coding	Uncharacterized protein At5g65660 [Source:UniProtKB/Swiss-Prot;Acc:Q9LSK9]	-	-	1267	933	1226	2820	2542	2463	40.1267	36.881	40.1255	89.4664	93.3089	93.7279
AT5G13180	428.783	398.48	404.496	1233.55	1185.59	1100.31	410.586	1173.15	-1.51425	7.6112e-49	4.74886e-47	NAC083	5	4196256	4197940	+	1509	protein_coding	NAC domain-containing protein 83 [Source:UniProtKB/Swiss-Prot;Acc:Q9FY93]	NAC	NAC	474	353	433	1367	1135	1013	14.2857	13.2789	13.486	41.271	39.6469	36.6842
AT2G39530	321.135	304.787	263.436	993.517	1074.86	927.604	296.453	998.661	-1.7527	9.05837e-49	5.63693e-47	-	2	16498364	16499524	-	955	protein_coding	CASP-like protein 4D1 [Source:UniProtKB/Swiss-Prot;Acc:Q8GWD5]	-	-	355	270	282	1101	1029	854	16.9058	16.0486	13.8781	52.523	56.7955	48.8668
AT3G29034	313.898	335.265	334.433	1165.87	952.648	1087.27	327.866	1068.6	-1.70594	1.0041e-48	6.232e-47	-	3	11030035	11030906	-	872	protein_coding	At3g29034 [Source:UniProtKB/TrEMBL;Acc:Q8GX70]	-	-	347	297	358	1292	912	1001	18.0977	19.3337	19.2953	67.5012	55.1291	62.7302
AT2G37750	115.79	132.074	148.533	556.766	615.252	726.659	132.132	632.893	-2.25941	1.10337e-48	6.83021e-47	-	2	15830870	15831592	+	723	protein_coding	Expressed protein [Source:UniProtKB/TrEMBL;Acc:O80943]	-	-	128	117	159	617	589	669	8.05161	9.18594	10.3358	38.8788	42.9417	50.5646
AT5G22640	3044	3061.41	3136.94	1265.13	1308.85	1412.04	3080.79	1328.67	1.214	1.17598e-48	7.2607e-47	TIC100	5	7529292	7533857	+	3226	protein_coding	Protein TIC 100 [Source:UniProtKB/Swiss-Prot;Acc:Q8LPR8]	-	-	3365	2712	3358	1402	1253	1300	47.4386	47.7201	48.9216	19.7993	20.4733	22.0211
AT2G22470	5603.13	5375.53	5161.29	11690.3	11460	10994.4	5379.98	11381.6	-1.08105	1.21063e-48	7.45514e-47	AGP2	2	9538127	9538963	-	837	protein_coding	Classical arabinogalactan protein 2 [Source:UniProtKB/Swiss-Prot;Acc:Q9SJY7]	-	-	6194	4762	5525	12955	10971	10122	336.556	322.953	310.235	705.143	690.912	660.846
AT5G07580	311.185	320.59	363.392	981.786	1058.15	1129.63	331.722	1056.52	-1.66995	1.58902e-48	9.75989e-47	ERF106	5	2399726	2400349	+	624	protein_coding	Ethylene-responsive transcription factor ERF106 [Source:UniProtKB/Swiss-Prot;Acc:Q9LY05]	AP2/ERF-ERF	AP2/ERF->AP2/ERF-ERF	344	284	389	1088	1013	1040	25.0718	25.8351	29.2988	79.4346	85.5711	91.0768
AT1G73680	417.023	425.572	414.772	1121.65	1140.67	1245.86	419.123	1169.39	-1.48022	2.39359e-48	1.46635e-46	ALPHA DOX2	1	27703944	27707657	-	2663	protein_coding	alpha dioxygenase [Source:TAIR;Acc:AT1G73680]	-	-	461	377	444	1243	1092	1147	7.87301	8.03611	7.83604	21.265	21.6149	23.537
AT5G23020	5572.37	5380.05	5733.94	2673.74	2665.74	2658.99	5562.12	2666.16	1.061	4.81498e-48	2.94211e-46	MAM3	5	7718118	7721866	+	1829	protein_coding	Methylthioalkylmalate synthase 3, chloroplastic [Source:UniProtKB/Swiss-Prot;Acc:Q9FN52]	-	-	6160	4766	6138	2963	2552	2448	153.172	147.916	157.724	73.8046	73.5477	73.1403
AT5G49480	2418.92	2535.37	2239.21	6143.38	5612.48	5479.82	2397.83	5745.22	-1.26121	5.51145e-48	3.359e-46	ATCP1	5	20070489	20071682	+	1194	protein_coding	Calcium-binding protein CP1 [Source:UniProtKB/Swiss-Prot;Acc:Q9FDX6]	-	-	2674	2246	2397	6808	5373	5045	101.852	106.778	94.3514	259.765	237.2	230.896
AT4G11600	4536.6	4330.23	3973.03	10697.7	10815.5	9543.24	4279.95	10352.1	-1.27434	5.75603e-48	3.49904e-46	GPX6	4	7009769	7011406	-	1027	protein_coding	Probable phospholipid hydroperoxide glutathione peroxidase 6, mitochondrial [Source:UniProtKB/Swiss-Prot;Acc:O48646]	-	-	5015	3836	4253	11855	10354	8786	222.081	212.024	194.63	525.892	531.422	467.498
AT5G11450	2598.93	2630.2	2523.19	1134.29	986.074	1066.64	2584.11	1062.33	1.28158	6.79743e-48	4.12151e-46	-	5	3654392	3656647	+	1267	protein_coding	PPD5 [Source:UniProtKB/TrEMBL;Acc:A0A384KVS7]	-	-	2873	2330	2701	1257	944	982	103.126	104.389	100.192	45.1985	39.2733	42.354
AT2G28490	10.8553	11.2884	11.21	217.473	243.385	228.099	11.1179	229.652	-4.36926	8.18578e-48	4.95062e-46	-	2	12178597	12181012	-	1780	protein_coding	Vicilin-like seed storage protein At2g28490 [Source:UniProtKB/Swiss-Prot;Acc:Q9SK09]	-	-	12	10	12	241	233	210	0.3066	0.318901	0.316844	6.16826	6.89983	6.44701
AT5G48430	256.908	268.664	217.662	1067.51	1030.99	827.675	247.745	975.392	-1.9799	8.68164e-48	5.23711e-46	-	5	19627634	19629167	-	1534	protein_coding	At5g48430 [Source:UniProtKB/TrEMBL;Acc:Q9LV70]	-	-	284	238	233	1183	987	762	8.41985	8.80699	7.13864	35.1338	33.9152	27.1449
AT3G21630	769.82	728.101	780.032	1818.29	1793.53	1820.45	759.318	1810.76	-1.25293	1.38668e-47	8.34373e-46	CERK1	3	7615357	7618671	-	2181	protein_coding	Chitin elicitor receptor kinase 1 [Source:UniProtKB/Swiss-Prot;Acc:A8R7E6]	-	-	851	645	835	2015	1717	1676	17.7454	16.7873	17.9935	42.0906	41.497	41.9931
AT2G26330	1033.96	1115.29	994.891	316.734	292.48	223.755	1048.05	277.656	1.91231	1.5148e-47	9.09147e-46	ERECTA	2	11208080	11214662	-	3985	protein_coding	LRR receptor-like serine/threonine-protein kinase ERECTA [Source:UniProtKB/Swiss-Prot;Acc:Q42371]	-	-	1143	988	1065	351	280	206	13.0446	14.0736	12.5605	4.01277	3.70367	2.82487
AT5G26742	9983.23	9978.94	10052.6	4658.97	4686.99	5073.58	10004.9	4806.51	1.05783	1.66258e-47	9.95316e-46	RH3	5	9284557	9289003	-	3362	protein_coding	RH3 [Source:UniProtKB/TrEMBL;Acc:A0A178UT03]	-	-	11036	8840	10761	5163	4487	4671	149.288	149.256	150.432	69.9632	70.3494	75.9226
AT2G29310	702.879	733.746	749.205	231.008	229.805	227.013	728.61	229.276	1.66758	1.82698e-47	1.09097e-45	-	2	12589866	12591487	+	1330	protein_coding	Tropinone reductase homolog At2g29310 [Source:UniProtKB/Swiss-Prot;Acc:Q9ZW14]	-	-	777	650	802	256	220	209	26.5693	27.742	28.3405	8.76908	8.71913	8.58724
AT3G60300	855.757	872.593	920.158	2112.46	2083.92	2298.37	882.836	2164.92	-1.29373	1.98433e-47	1.18195e-45	-	3	22285138	22287548	+	1551	protein_coding	RWD domain-containing protein [Source:UniProtKB/TrEMBL;Acc:F4JAP8]	-	-	946	773	985	2341	1995	2116	27.739	28.2907	29.8476	68.7631	67.8006	74.5526
AT3G11630	9570.73	9654.96	9029.69	4499.25	4193.95	3974.36	9418.46	4222.52	1.15705	2.22823e-47	1.32389e-45	BAS1	3	3672036	3674159	+	1176	protein_coding	2-Cys peroxiredoxin BAS1, chloroplastic [Source:UniProtKB/Swiss-Prot;Acc:Q96291]	-	-	10580	8553	9666	4986	4015	3659	409.157	412.845	386.299	193.157	179.962	170.026
AT3G11370	161.02	126.43	128.915	780.556	766.715	568.076	138.788	705.115	-2.3425	2.68024e-47	1.58846e-45	-	3	3561052	3563059	+	2008	protein_coding	Cysteine/Histidine-rich C1 domain family protein [Source:UniProtKB/TrEMBL;Acc:Q9CAY7]	-	-	178	112	138	865	734	523	4.03151	3.16614	3.22998	19.6254	19.2679	14.233
AT2G47590	3214.97	3245.41	3489.13	1367.1	1478.07	1470.7	3316.5	1438.62	1.20559	3.50232e-47	2.07048e-45	PHR2	2	19521774	19524095	+	1821	protein_coding	At2g47590 [Source:UniProtKB/TrEMBL;Acc:Q058P5]	-	-	3554	2875	3735	1515	1415	1354	88.7603	89.6198	96.3974	37.9025	40.9589	40.632
AT5G08790	6595.48	6739.17	6935.28	15169.9	14931.1	17496.3	6756.65	15865.7	-1.23148	3.5714e-47	2.10606e-45	NAC081	5	2858849	2860558	-	1530	protein_coding	Protein ATAF2 [Source:UniProtKB/Swiss-Prot;Acc:Q9C598]	NAC	NAC	7291	5970	7424	16811	14294	16108	216.724	221.492	228.051	500.573	492.453	575.32
AT3G48000	3481.83	3444.09	3466.71	7686.44	8052.59	9179.37	3464.21	8306.13	-1.26146	3.95764e-47	2.32802e-45	ALDH2B4	3	17716864	17720169	-	2161	protein_coding	Aldehyde dehydrogenase family 2 member B4, mitochondrial [Source:UniProtKB/Swiss-Prot;Acc:Q9SU63]	-	-	3849	3051	3711	8518	7709	8451	81.0036	80.1426	80.7088	179.576	188.038	213.704
AT3G16030	265.05	285.596	292.395	848.234	828.344	911.311	281.014	862.63	-1.61858	4.31896e-47	2.53425e-45	CES101	3	5439311	5442997	+	3323	protein_coding	Lectin protein kinase family protein [Source:UniProtKB/TrEMBL;Acc:A0A1I9LPL5]	-	-	293	253	313	940	793	839	4.01004	4.32181	4.42689	12.8873	12.579	13.7972
AT2G10940	9900.92	10217.1	10700	3121.32	3217.28	4114.48	10272.7	3484.36	1.56021	4.52205e-47	2.64685e-45	-	2	4310321	4312162	-	1842	protein_coding	At2g10940/F15K19.1 [Source:UniProtKB/TrEMBL;Acc:Q9SKI0]	-	-	10945	9051	11454	3459	3080	3788	270.232	278.922	292.248	85.5513	88.138	112.378
AT1G72416	654.935	717.942	593.198	2876.78	2492.34	2004.02	655.358	2457.71	-1.9085	4.6022e-47	2.68712e-45	-	1	27258747	27260521	-	1399	protein_coding	Chaperone DnaJ-domain superfamily protein [Source:UniProtKB/TrEMBL;Acc:B3H5X6]	-	-	724	636	635	3188	2386	1845	23.536	25.8057	21.3324	103.816	89.899	72.0672
AT5G59520	881.991	785.672	841.687	2307.38	2118.39	2035.52	836.45	2153.76	-1.36384	5.03231e-47	2.93101e-45	ZIP2	5	23991213	23992908	-	1442	protein_coding	Zinc transporter 2 [Source:UniProtKB/Swiss-Prot;Acc:Q9LTH9]	-	-	975	696	901	2557	2028	1874	30.7504	27.3981	29.366	80.785	74.1319	71.0172
AT1G54100	3871.71	4029.96	3888.95	8350.59	8467.29	7820.55	3930.21	8212.81	-1.0635	7.11954e-47	4.13651e-45	ALDH7B4	1	20194712	20199193	-	2590	protein_coding	ALDH7B4 [Source:UniProtKB/TrEMBL;Acc:A0A178W3F2]	-	-	4280	3570	4163	9254	8106	7200	75.1545	78.2428	75.5425	162.778	164.972	151.912
AT5G47450	267.763	314.946	295.198	1005.25	905.642	1140.5	292.636	1017.13	-1.79927	8.96715e-47	5.19721e-45	TIP2-3	5	19248249	19249622	-	1169	protein_coding	Aquaporin TIP2-3 [Source:UniProtKB/Swiss-Prot;Acc:Q9FGL2]	-	-	296	279	316	1114	867	1050	11.5157	13.5477	12.7045	43.4146	39.0937	49.0833
AT3G29035	51.5626	76.7611	56.9844	452.993	428.274	344.321	61.7693	408.529	-2.73882	1.28145e-46	7.4089e-45	NAC59	3	11033665	11035308	+	1433	protein_coding	NAC domain-containing protein 59 [Source:UniProtKB/Swiss-Prot;Acc:Q9LJW3]	NAC	NAC	57	68	61	502	410	317	1.80901	2.69363	2.00064	15.9596	15.0813	12.0885
AT1G55430	67.8455	54.1843	42.0377	509.843	438.719	345.408	54.6891	431.323	-2.97899	1.54701e-46	8.92249e-45	-	1	20697392	20699687	-	2296	protein_coding	Cysteine/Histidine-rich C1 domain family protein [Source:UniProtKB/TrEMBL;Acc:Q4TU44]	-	-	75	48	45	565	420	318	1.4856	1.18671	0.921139	11.2109	9.64228	7.56858
AT5G12020	105.839	109.497	87.812	429.531	470.057	498.56	101.049	466.049	-2.20755	1.77101e-46	1.01895e-44	HSP17.6	5	3882231	3883111	-	881	protein_coding	17.6 kDa class II heat shock protein [Source:UniProtKB/Swiss-Prot;Acc:P29830]	-	-	117	97	94	476	450	459	6.03978	6.24988	5.0146	24.6148	26.924	28.4706
AT1G05060	227.961	240.443	200.847	742.656	728.065	723.401	223.083	731.374	-1.71576	2.14767e-46	1.23267e-44	-	1	1451002	1452872	-	1029	protein_coding	At1g05060 [Source:UniProtKB/TrEMBL;Acc:Q9ZVP0]	-	-	252	213	215	823	697	666	11.1377	11.7501	9.81991	36.4376	35.7042	35.3686
AT5G12010	781.58	731.488	761.349	2060.13	2031.69	2518.87	758.139	2203.56	-1.53833	2.54444e-46	1.45686e-44	-	5	3877680	3879657	-	1978	protein_coding	AT5g12010/F14F18_180 [Source:UniProtKB/TrEMBL;Acc:Q9LYH2]	-	-	864	648	815	2283	1945	2319	19.8655	18.5962	19.3649	52.583	51.8317	64.0669
AT5G39050	569.902	517.008	523.135	1382.44	1526.12	1390.32	536.682	1432.96	-1.41562	3.16219e-46	1.80619e-44	PMAT1	5	15634444	15636480	+	2037	protein_coding	Phenolic glucoside malonyltransferase 1 [Source:UniProtKB/Swiss-Prot;Acc:Q940Z5]	-	-	630	458	560	1532	1461	1280	14.0657	12.7629	12.9206	34.2636	37.8061	34.3382
AT1G73540	5759.63	6283.12	5620.9	2643.06	2322.08	2303.8	5887.88	2422.98	1.28027	3.42087e-46	1.94924e-44	NUDT21	1	27645552	27646743	-	1097	protein_coding	Nudix hydrolase 21, chloroplastic [Source:UniProtKB/Swiss-Prot;Acc:Q8VY81]	-	-	6367	5566	6017	2929	2223	2121	263.961	288.013	257.785	121.641	106.816	105.656
AT5G04140	7381.59	7625.31	7812.47	3763.81	3642.42	3814.69	7606.45	3740.31	1.02404	4.55061e-46	2.58674e-44	GLU1	5	1129785	1138488	+	5495	protein_coding	glutamate synthase 1 [Source:TAIR;Acc:AT5G04140]	-	-	8160	6755	8363	4171	3487	3512	67.5357	69.7804	71.5285	34.581	33.4493	34.9258
AT3G16250	512.007	548.616	504.452	144.38	128.482	129.256	521.692	134.04	1.95687	5.56054e-46	3.15324e-44	PNSB3	3	5506931	5508414	-	869	protein_coding	Photosynthetic NDH subunit of subcomplex B 3, chloroplastic [Source:UniProtKB/Swiss-Prot;Acc:Q9LU21]	-	-	566	486	540	160	123	119	29.6216	31.7463	29.2051	8.38814	7.46084	7.48318
AT1G64980	1622.86	1667.3	1550.72	679.49	652.856	657.143	1613.63	663.163	1.28208	6.05045e-46	3.42285e-44	-	1	24137405	24139325	-	1921	protein_coding	Nucleotide-diphospho-sugar transferases superfamily protein [Source:TAIR;Acc:AT1G64980]	-	-	1794	1477	1660	753	625	605	42.4724	43.6445	40.613	17.858	17.1496	17.2102
AT3G26470	380.839	351.069	409.167	1042.25	1088.44	1110.08	380.358	1080.26	-1.50348	6.36868e-46	3.59428e-44	-	3	9685932	9687642	+	1620	protein_coding	Powdery mildew resistance protein, RPW8 domain-containing protein [Source:UniProtKB/TrEMBL;Acc:Q9LIM8]	-	-	421	311	438	1155	1042	1022	11.8189	10.8974	12.707	32.4812	33.9043	34.4743
AT1G24320	132.073	136.59	134.521	600.983	520.196	502.905	134.394	541.361	-2.01229	7.26935e-46	4.09282e-44	GCS2	1	8626315	8631027	-	2584	protein_coding	Alpha-glucosidase 2 [Source:UniProtKB/Swiss-Prot;Acc:Q84M89]	-	-	146	121	144	666	498	463	2.56964	2.65808	2.61912	11.7421	10.1587	9.79146
AT5G44420	432.402	431.217	421.311	92.0424	83.5656	56.4817	428.31	77.3633	2.46005	9.18422e-46	5.15865e-44	PDF1.2A	5	17906968	17907638	-	579	protein_coding	Defensin-like protein 16 [Source:UniProtKB/Swiss-Prot;Acc:Q9FI23]	-	-	478	382	451	102	80	52	37.5457	37.4508	36.6086	8.02578	7.28306	4.90777
AT1G10480	45.2303	58.6996	48.5769	300.491	316.505	333.46	50.8356	316.819	-2.64811	1.01846e-45	5.707e-44	ZFP5	1	3449567	3451226	+	1660	protein_coding	Zinc finger protein 5 [Source:UniProtKB/Swiss-Prot;Acc:Q39264]	C2H2	C2H2	50	52	52	333	303	307	1.36985	1.77816	1.47224	9.13906	9.62137	10.1062
AT3G61400	459.54	475.241	481.098	75.7996	115.947	94.4983	471.96	95.4151	2.31269	1.04111e-45	5.8201e-44	-	3	22718846	22720646	+	1594	protein_coding	1-aminocyclopropane-1-carboxylate oxidase homolog 8 [Source:UniProtKB/Swiss-Prot;Acc:Q9M2C4]	-	-	508	421	515	84	111	87	14.4939	14.9924	15.1846	2.4008	3.6706	2.98257
AT4G26530	350.083	410.898	400.759	43.3141	36.56	71.6884	387.246	50.5208	2.94653	1.04655e-45	5.83676e-44	FBA5	4	13390754	13393265	+	2217	protein_coding	Fructose-bisphosphate aldolase [Source:UniProtKB/TrEMBL;Acc:A0A178V385]	-	-	387	364	429	48	35	66	7.93883	9.31991	9.09445	0.986373	0.832156	1.62681
AT1G18390	642.27	691.979	637.104	1876.94	1817.55	1599.95	657.118	1764.82	-1.42684	1.08216e-45	6.02112e-44	-	1	6325536	6330179	+	3307	protein_coding	Protein kinase superfamily protein [Source:TAIR;Acc:AT1G18390]	-	-	710	613	682	2080	1740	1473	9.76417	10.5221	9.69248	28.6546	27.7343	24.3404
AT1G30720	1315.3	1282.36	1390.05	3162.83	3122.22	3627.87	1329.23	3304.31	-1.31314	1.19665e-45	6.64252e-44	-	1	10897925	10899975	+	2051	protein_coding	Berberine bridge enzyme-like 10 [Source:UniProtKB/Swiss-Prot;Acc:Q9SA87]	-	-	1454	1136	1488	3505	2989	3340	32.2411	31.4404	34.0975	77.8552	76.8179	88.9897
AT1G18830	8.14146	7.90188	12.1442	253.568	221.449	206.376	9.39585	227.131	-4.58721	1.33888e-45	7.41465e-44	SEC31A	1	6489233	6494634	+	3421	protein_coding	Protein transport protein SEC31 homolog A [Source:UniProtKB/Swiss-Prot;Acc:F4ICD9]	-	-	9	7	13	281	212	190	0.119647	0.11615	0.178597	3.74213	3.26652	3.03501
AT5G45500	1255.59	1360.25	1349.88	3007.62	3076.26	3409.54	1321.91	3164.47	-1.2595	1.43736e-45	7.94142e-44	-	5	18432446	18435524	-	2894	protein_coding	RNI-like superfamily protein [Source:UniProtKB/TrEMBL;Acc:Q9FHI6]	-	-	1388	1205	1445	3333	2945	3139	21.8123	23.6355	23.4668	52.4689	53.64	59.2723
AT1G62290	151.069	130.945	176.558	610.007	578.692	605.006	152.858	597.902	-1.96276	1.63141e-45	8.99251e-44	APA2	1	23009885	23013601	-	2194	protein_coding	Aspartic proteinase A2 [Source:UniProtKB/Swiss-Prot;Acc:Q8VYL3]	-	-	167	116	189	676	554	557	3.46171	3.00122	4.04865	14.037	13.3099	13.8732
AT3G12580	2126.73	2035.3	2210.25	5091.21	5119.44	6117.41	2124.09	5442.68	-1.35701	1.64302e-45	9.03545e-44	MED37C	3	3991117	3993886	-	2520	protein_coding	Probable mediator of RNA polymerase II transcription subunit 37c [Source:UniProtKB/Swiss-Prot;Acc:Q9LHA8]	-	-	2351	1803	2366	5642	4901	5632	42.4291	40.6136	44.1264	102	102.515	122.13
AT4G29060	6823.44	7098.14	7481.77	2645.77	2769.16	3198.82	7134.45	2871.25	1.31354	1.7233e-45	9.45498e-44	emb2726	4	14317226	14321575	+	3386	protein_coding	Elongation factor Ts, mitochondrial [Source:UniProtKB/TrEMBL;Acc:Q9SZD6]	-	-	7543	6288	8009	2932	2651	2945	101.314	105.415	111.167	39.4496	41.2691	47.5289
AT2G45510	295.806	316.075	335.367	915.01	908.776	892.846	315.749	905.544	-1.5205	3.92625e-45	2.13927e-43	CYP704A2	2	18753023	18755172	+	1826	protein_coding	At2g45510 [Source:UniProtKB/TrEMBL;Acc:O64631]	-	-	327	280	359	1014	870	822	8.14438	8.70429	9.24014	25.299	25.1143	24.5997
AT4G40070	62.4178	103.853	74.7336	582.033	583.915	423.613	80.3349	529.854	-2.73403	4.48492e-45	2.43804e-43	ATL32	4	18576216	18577774	+	1559	protein_coding	RING-H2 finger protein ATL32 [Source:UniProtKB/Swiss-Prot;Acc:Q8W571]	-	-	69	92	80	645	559	390	2.01286	3.34979	2.41173	18.8486	18.9003	13.6703
AT5G20400	643.175	576.837	592.264	1502.46	1514.63	1639.06	604.092	1552.05	-1.35982	4.6292e-45	2.5107e-43	-	5	6894726	6896350	+	1357	protein_coding	2-oxoglutarate (2OG) and Fe(II)-dependent oxygenase superfamily protein [Source:UniProtKB/TrEMBL;Acc:Q84K82]	-	-	711	511	634	1665	1450	1509	23.8287	21.3755	21.9581	55.8985	56.3236	60.7671
AT5G18570	1033.06	1038.53	1094.85	380.803	387.536	408.406	1055.48	392.248	1.42911	5.00684e-45	2.70931e-43	OBGL	5	6171572	6174944	-	2434	protein_coding	EMB3138 [Source:UniProtKB/TrEMBL;Acc:A0A178UG16]	-	-	1142	920	1172	422	371	376	21.3382	21.4557	22.6304	7.89873	8.03444	8.44163
AT2G23170	1803.78	1817.43	1788	3654.63	3878.49	3791.88	1803.07	3775	-1.06596	5.24621e-45	2.83236e-43	GH3.3	2	9863855	9866562	-	2118	protein_coding	Indole-3-acetic acid-amido synthetase GH3.3 [Source:UniProtKB/Swiss-Prot;Acc:O22190]	-	-	1994	1610	1914	4050	3713	3491	42.8164	43.1495	42.4718	87.1153	92.4062	90.0706
AT1G02850	1042.11	1031.76	940.709	2489.66	2579.04	2295.11	1004.86	2454.6	-1.28896	5.57926e-45	3.0053e-43	BGLU11	1	630374	633420	+	2196	protein_coding	Beta-glucosidase 11 [Source:UniProtKB/Swiss-Prot;Acc:B3H5Q1]	-	-	1152	914	1007	2759	2469	2113	23.8579	23.626	21.5517	57.2381	59.264	52.5807
AT1G74590	150.165	129.817	148.533	588.35	569.291	754.9	142.838	637.514	-2.15386	5.91524e-45	3.17904e-43	GSTU10	1	28023627	28024860	-	1153	protein_coding	Glutathione S-transferase U10 [Source:UniProtKB/Swiss-Prot;Acc:Q9CA57]	-	-	166	115	159	652	545	695	6.54772	5.66167	6.48116	25.7623	24.9155	32.9393
AT5G05440	1555.92	1511.52	1627.32	3718.69	3575.56	4224.18	1564.92	3839.48	-1.29432	6.12254e-45	3.28299e-43	PYL5	5	1608988	1610527	+	1540	protein_coding	Abscisic acid receptor PYL5 [Source:UniProtKB/Swiss-Prot;Acc:Q9FLB1]	-	-	1720	1339	1742	4121	3423	3889	50.7948	49.3555	53.1633	121.912	117.162	137.999
AT4G35180	217.105	247.216	227.003	726.413	704.04	729.918	230.442	720.124	-1.64676	6.93277e-45	3.70903e-43	LHT7	4	16737835	16740601	-	2424	protein_coding	Lysine histidine transporter-like 7 [Source:UniProtKB/Swiss-Prot;Acc:Q84WE9]	-	-	240	219	243	805	674	672	4.50287	5.12847	4.71149	15.1296	14.6565	15.1494
AT1G16410	2070.64	2195.59	2318.61	708.366	804.319	880.898	2194.95	797.861	1.46143	7.0279e-45	3.75144e-43	CYP79F1	1	5608682	5612064	+	3272	protein_coding	Dihomomethionine N-hydroxylase [Source:UniProtKB/Swiss-Prot;Acc:Q949U1]	-	-	2289	1945	2482	785	770	811	31.8159	33.7429	35.6511	10.93	12.4045	13.5446
AT3G44890	4198.28	4340.39	3916.04	1910.33	1704.74	1718.35	4151.57	1777.81	1.22279	7.7493e-45	4.1272e-43	RPL9	3	16386395	16388723	+	1216	protein_coding	RPL9 [Source:UniProtKB/TrEMBL;Acc:A0A178VBQ7]	-	-	4641	3845	4192	2117	1632	1582	173.576	179.489	162.021	79.3145	70.7439	71.0938
AT4G37450	2170.15	2177.53	2174.75	980.883	885.796	961.276	2174.14	942.652	1.20518	7.92841e-45	4.2131e-43	AGP18	4	17605538	17607050	-	1334	protein_coding	arabinogalactan protein 18 [Source:TAIR;Acc:AT4G37450]	-	-	2399	1929	2328	1087	848	885	81.7873	82.0828	82.0185	37.1227	33.5075	36.2532
AT5G19220	1086.43	1145.77	1183.59	439.457	425.14	432.303	1138.6	432.3	1.39664	8.82644e-45	4.67979e-43	ADG2	5	6463824	6466831	-	1732	protein_coding	Glucose-1-phosphate adenylyltransferase large subunit 1, chloroplastic [Source:UniProtKB/Swiss-Prot;Acc:P55229]	-	-	1201	1015	1267	487	407	398	31.536	33.2655	34.3806	12.8099	12.3865	12.5572
AT4G33270	899.179	839.857	832.346	265.299	291.435	227.013	857.127	261.249	1.71326	9.84931e-45	5.21044e-43	CDC20-1	4	16044169	16046937	-	2097	protein_coding	Cell division cycle 20.1, cofactor of APC complex [Source:UniProtKB/Swiss-Prot;Acc:Q9SZA4]	-	-	994	744	891	294	279	209	21.5575	20.1396	19.9693	6.38726	7.01307	5.44637
AT1G12860	470.395	485.401	429.718	86.6282	98.1896	55.3956	461.838	80.0711	2.52242	1.08174e-44	5.70979e-43	SCRM2	1	4384304	4386651	+	2266	protein_coding	Transcription factor SCREAM2 [Source:UniProtKB/Swiss-Prot;Acc:Q9LPW3]	bHLH	bHLH	520	430	460	96	94	51	10.4365	10.7717	9.54075	1.93009	2.1866	1.2299
AT3G63190	2765.38	2922.57	2636.23	1156.85	1126.05	972.138	2774.72	1085.01	1.35348	1.13157e-44	5.95952e-43	RRF	3	23342550	23344801	-	1300	protein_coding	Ribosome-recycling factor, chloroplastic [Source:UniProtKB/Swiss-Prot;Acc:Q9M1X0]	-	-	3057	2589	2822	1282	1078	895	106.946	113.048	102.023	44.9273	43.7097	37.6217
AT1G55850	1685.28	1723.74	1832.84	4056.18	4353.77	4961.7	1747.29	4457.22	-1.35068	1.33225e-44	7.00084e-43	CSLE1	1	20876440	20879482	+	2570	protein_coding	Cellulose synthase-like protein E1 [Source:UniProtKB/Swiss-Prot;Acc:Q8VZK9]	-	-	1863	1527	1962	4495	4168	4568	32.9679	33.7273	35.8798	79.6823	85.4864	97.1297
AT5G58700	796.053	855.66	740.797	1921.16	1927.23	1933.41	797.504	1927.27	-1.2743	1.86429e-44	9.77489e-43	PLC4	5	23712827	23716391	-	2526	protein_coding	Phosphoinositide phospholipase C 4 [Source:UniProtKB/Swiss-Prot;Acc:Q944C1]	-	-	880	758	793	2129	1845	1780	15.8438	17.0338	14.7545	38.3979	38.5004	38.5075
AT1G64510	3756.83	3876.43	3963.68	1698.27	1604.46	1833.48	3865.65	1712.07	1.17515	2.04961e-44	1.07228e-42	-	1	23954800	23956304	-	916	protein_coding	Translation elongation factor EF1B/ribosomal protein S6 family protein [Source:TAIR;Acc:AT1G64510]	-	-	4153	3434	4243	1882	1536	1688	206.195	212.804	217.702	93.603	88.3889	100.702
AT3G04260	1356	1494.58	1362.95	560.376	554.667	551.783	1404.51	555.609	1.33699	2.09088e-44	1.09146e-42	PTAC3	3	1122948	1127581	-	3082	protein_coding	Plastid transcriptionally active 3 [Source:UniProtKB/TrEMBL;Acc:F4J3M2]	-	-	1499	1324	1459	621	531	508	22.1198	24.3855	22.2488	9.17962	9.08164	9.00721
AT3G59480	98.6021	89.1783	91.5487	403.362	396.937	449.682	93.1097	416.66	-2.15882	2.33428e-44	1.21583e-42	-	3	21982989	21984598	+	1253	protein_coding	Probable fructokinase-4 [Source:UniProtKB/Swiss-Prot;Acc:Q9M1B9]	-	-	109	79	98	447	380	414	3.95628	3.57892	3.67587	16.2526	15.9858	18.0555
AT3G12710	879.277	935.808	1033.19	290.565	285.168	330.201	949.426	301.978	1.65395	2.35741e-44	1.22518e-42	-	3	4040324	4042075	-	1434	protein_coding	DNA glycosylase superfamily protein [Source:UniProtKB/TrEMBL;Acc:Q9LTW3]	-	-	972	829	1106	322	273	304	30.8268	32.8157	36.2485	10.2299	10.035	11.5847
AT1G09340	4295.97	4611.31	4794.16	1364.39	1323.47	1781.35	4567.15	1489.74	1.61685	2.36935e-44	1.2286e-42	CRB	1	3015237	3018542	+	2216	protein_coding	chloroplast RNA binding [Source:TAIR;Acc:AT1G09340]	-	-	4749	4085	5132	1512	1267	1640	97.4639	104.64	108.843	31.0848	30.1376	40.4421
AT2G29290	482.155	466.211	470.822	101.969	114.903	129.256	473.063	115.376	2.04086	2.37439e-44	1.2286e-42	-	2	12585856	12588174	+	1833	protein_coding	Tropinone reductase homolog At2g29290 [Source:UniProtKB/Swiss-Prot;Acc:Q9ZW13]	-	-	533	413	504	113	110	119	13.2244	12.7898	12.9227	2.80855	3.16324	3.54767
AT1G67520	102.221	98.209	120.508	434.946	463.789	451.854	106.979	450.196	-2.06959	4.96025e-44	2.56103e-42	-	1	25302628	25306357	-	3210	protein_coding	lectin protein kinase family protein [Source:TAIR;Acc:AT1G67520]	-	-	113	87	129	482	444	416	1.60098	1.53847	1.88873	6.84081	7.29088	7.08186
AT4G13030	80.51	75.6322	74.7336	386.217	397.981	342.149	76.9586	375.449	-2.28596	7.42892e-44	3.82727e-42	-	4	7607241	7609876	+	1828	protein_coding	P-loop containing nucleoside triphosphate hydrolases superfamily protein [Source:TAIR;Acc:AT4G13030]	-	-	89	67	80	428	381	315	2.21424	2.08053	2.05683	10.6668	10.9863	9.41659
AT2G04090	56.9902	57.5708	71.9311	317.637	367.689	357.356	62.164	347.56	-2.47908	7.97978e-44	4.10213e-42	DTX5	2	1362380	1364788	-	1805	protein_coding	Protein DETOXIFICATION 5 [Source:UniProtKB/Swiss-Prot;Acc:Q9SIA1]	-	-	63	51	77	352	352	329	1.58736	1.60387	2.00493	8.88446	10.2794	9.96042
AT5G51440	296.711	320.59	329.762	890.646	935.935	1050.34	315.688	958.975	-1.60285	8.72785e-44	4.47695e-42	HSP23.5	5	20891163	20892416	+	1115	protein_coding	23.5 kDa heat shock protein, mitochondrial [Source:UniProtKB/Swiss-Prot;Acc:Q9FGM9]	-	-	328	284	353	987	896	967	13.3786	14.4584	14.8794	40.3281	42.358	47.3926
AT2G36380	4688.57	4571.8	4524.19	9607.6	10286.9	9123.97	4594.85	9672.83	-1.0739	1.19797e-43	6.11846e-42	ABCG34	2	15257418	15263808	+	4708	protein_coding	ABC transporter G family member 34 [Source:UniProtKB/Swiss-Prot;Acc:Q7PC87]	-	-	5183	4050	4843	10647	9848	8400	50.0675	48.8309	48.3462	103.028	110.259	97.4994
AT2G25060	788.817	734.874	714.64	237.325	226.672	184.652	746.11	216.216	1.78394	1.32257e-43	6.74024e-42	ENODL14	2	10662190	10663103	+	840	protein_coding	ENODL14 [Source:UniProtKB/TrEMBL;Acc:A0A178VWH0]	-	-	872	651	765	263	217	170	47.2116	43.9924	42.8023	14.264	13.617	11.0593
AT1G23440	900.988	957.256	1003.3	2211.73	2181.06	2149.56	953.847	2180.78	-1.19334	1.42115e-43	7.22709e-42	-	1	8321611	8324497	+	2629	protein_coding	Peptidase C15, pyroglutamyl peptidase I-like protein [Source:UniProtKB/TrEMBL;Acc:Q9C5G6]	-	-	996	848	1074	2451	2088	1979	17.2298	18.3097	19.1999	42.4735	41.8641	41.1353
AT1G33760	721.876	722.457	804.321	216.57	209.959	253.082	749.551	226.537	1.7285	2.09202e-43	1.06159e-41	ERF022	1	12237547	12238710	+	1164	protein_coding	Ethylene-responsive transcription factor ERF022 [Source:UniProtKB/Swiss-Prot;Acc:Q9LQ28]	AP2/ERF-ERF	AP2/ERF->AP2/ERF-ERF	798	640	861	240	201	233	31.1789	31.2107	34.7644	9.39342	9.10218	10.9386
AT5G11110	326.563	339.781	342.84	894.255	926.534	910.225	336.395	910.338	-1.43651	2.10806e-43	1.06744e-41	SPS2	5	3536189	3541149	+	3629	protein_coding	Glycosyltransferase (Fragment) [Source:UniProtKB/TrEMBL;Acc:W8QNB0]	-	-	361	301	367	991	887	838	4.52409	4.70821	4.75296	12.4409	12.8836	12.6187
AT1G55390	115.79	127.559	93.417	559.474	627.787	463.802	112.255	550.354	-2.29857	2.62761e-43	1.32767e-41	-	1	20680876	20683143	-	2268	protein_coding	Cysteine/Histidine-rich C1 domain family protein [Source:UniProtKB/TrEMBL;Acc:Q9C6G8]	-	-	128	113	100	620	601	427	2.56672	2.82821	2.07225	12.4542	13.968	10.2883
AT1G11430	2176.48	2302.83	2232.67	1001.64	1040.39	1010.15	2237.33	1017.39	1.13677	4.20835e-43	2.12185e-41	MORF9	1	3847220	3849224	+	1038	protein_coding	Multiple organellar RNA editing factor 9, chloroplastic [Source:UniProtKB/Swiss-Prot;Acc:Q9LPZ1]	-	-	2406	2040	2390	1110	996	930	105.417	111.56	108.214	48.7182	50.5783	48.9604
AT5G40880	182.73	147.878	173.756	572.107	597.494	612.61	168.121	594.07	-1.81569	4.34144e-43	2.1843e-41	ZFWD3	5	16378893	16381352	+	2154	protein_coding	Uncharacterized protein At5g40880 (Fragment) [Source:UniProtKB/TrEMBL;Acc:C0SVR8]	C3H	C3H	202	131	186	634	572	564	4.26498	3.45224	4.05837	13.4094	13.9976	14.3084
AT5G09530	382.648	345.425	332.565	975.469	1069.64	977.569	353.546	1007.56	-1.50971	4.93015e-43	2.47523e-41	PELPK1	5	2959734	2961382	-	1649	protein_coding	PRP10 [Source:UniProtKB/TrEMBL;Acc:A0A178UP14]	-	-	423	306	356	1081	1024	900	11.6662	10.5336	10.1464	29.8656	32.7327	29.825
AT5G38900	119.408	102.724	98.0879	441.262	455.433	427.958	106.74	441.551	-2.04609	5.99476e-43	3.00335e-41	-	5	15573505	15575712	-	1277	protein_coding	Thioredoxin superfamily protein [Source:TAIR;Acc:AT5G38900]	-	-	132	91	105	489	436	394	4.70104	4.04507	3.86441	17.4455	17.9969	16.8603
AT2G44010	67.8455	62.0862	45.7743	366.365	319.638	342.149	58.5687	342.717	-2.55118	6.21425e-43	3.10673e-41	-	2	18216574	18217453	+	880	protein_coding	At2g44010 [Source:UniProtKB/TrEMBL;Acc:O80571]	-	-	75	55	49	406	306	315	3.87605	3.54777	2.61697	21.0188	18.3291	19.5608
AT1G60730	1587.58	1740.67	1792.67	3824.27	4053.98	4445.76	1706.98	4108	-1.267	6.93601e-43	3.46025e-41	-	1	22357976	22360277	-	1952	protein_coding	NAD(P)-linked oxidoreductase superfamily protein [Source:TAIR;Acc:AT1G60730]	-	-	1755	1542	1919	4238	3881	4093	40.8892	44.8415	46.204	98.9115	104.801	114.583
AT2G24260	387.171	323.977	357.787	998.931	1034.12	1150.27	356.312	1061.11	-1.57114	7.26664e-43	3.61756e-41	BHLH66	2	10319213	10322423	-	1768	protein_coding	Transcription factor bHLH66 [Source:UniProtKB/Swiss-Prot;Acc:Q9ZUG9]	bHLH	bHLH	428	287	383	1107	990	1059	11.0096	9.21458	10.1813	28.5253	29.5158	32.732
AT3G14620	1267.35	1274.46	1346.14	2774.81	2985.38	2781.73	1295.98	2847.31	-1.13527	8.4752e-43	4.21036e-41	CYP72A8	3	4914789	4917176	+	2060	protein_coding	AT3g14620/MIE1_12 [Source:UniProtKB/TrEMBL;Acc:Q9LUD2]	-	-	1401	1129	1441	3075	2858	2561	30.9302	31.1102	32.8762	68.0054	73.1303	67.9362
AT5G66985	197.204	196.418	190.571	616.323	676.881	606.093	194.731	633.099	-1.70102	8.51412e-43	4.22083e-41	-	5	26743279	26744019	+	741	protein_coding	At5g66985 [Source:UniProtKB/TrEMBL;Acc:Q8L9T9]	-	-	218	174	204	683	648	558	13.3798	13.3293	12.9389	41.9921	46.0955	41.1505
AT5G17460	265.954	249.474	277.449	802.213	803.274	960.19	264.292	855.226	-1.69176	1.06051e-42	5.2464e-41	-	5	5757073	5759817	-	2399	protein_coding	Glutamyl-tRNA (Gln) amidotransferase subunit C [Source:UniProtKB/TrEMBL;Acc:Q949X1]	-	-	294	221	297	889	769	884	5.5735	5.22923	5.8185	16.8825	16.8966	20.1364
AT1G13080	164.638	208.835	176.558	703.854	654.945	610.437	183.344	656.412	-1.84608	1.07361e-42	5.30012e-41	CYP71B2	1	4459002	4460996	+	1908	protein_coding	Cytochrome P450 71B2 [Source:UniProtKB/Swiss-Prot;Acc:O65788]	-	-	182	185	189	780	627	562	4.33815	5.50388	4.65552	18.6244	17.3217	16.096
AT2G40300	1435.61	1536.35	1433.02	607.299	508.706	517.025	1468.33	544.343	1.42919	1.29722e-42	6.39071e-41	FER4	2	16831109	16833294	-	1252	protein_coding	Ferritin-4, chloroplastic [Source:UniProtKB/Swiss-Prot;Acc:Q9S756]	-	-	1587	1361	1534	673	487	476	57.6479	61.7063	57.5845	24.4893	20.5034	20.776
AT4G19880	3382.32	3387.65	3084.63	9754.69	9429.33	7516.42	3284.87	8900.15	-1.43823	1.90321e-42	9.3566e-41	-	4	10784347	10786556	-	1673	protein_coding	Glutathione S-transferase family protein [Source:UniProtKB/TrEMBL;Acc:F4JU03]	-	-	3739	3001	3302	10810	9027	6920	101.641	101.823	92.7611	294.371	284.413	226.032
AT1G45145	1805.59	1986.76	1844.05	5355.61	4813.38	4275.23	1878.8	4814.74	-1.35837	2.88188e-42	1.41385e-40	TRX5	1	17074942	17076417	-	840	protein_coding	Thioredoxin H5 [Source:UniProtKB/Swiss-Prot;Acc:Q39241]	-	-	1996	1760	1974	5935	4608	3936	108.067	118.935	110.447	321.89	289.158	256.056
AT1G18250	550.001	583.61	621.223	130.845	176.532	145.549	584.945	150.975	1.95721	3.67773e-42	1.80056e-40	ATLP-1	1	6276777	6278258	-	1235	protein_coding	Pathogenesis-related thaumatin superfamily protein [Source:UniProtKB/TrEMBL;Acc:F4IAP1]	-	-	608	517	665	145	169	134	22.3897	23.7629	25.3069	5.34893	7.2131	5.92921
AT3G47790	51.5626	55.3131	63.5236	311.32	344.708	298.702	56.7998	318.243	-2.4856	3.82523e-42	1.86891e-40	ABCA8	3	17629530	17633942	+	3173	protein_coding	ABC transporter A family member 8 [Source:UniProtKB/Swiss-Prot;Acc:Q8LPK0]	-	-	57	49	68	345	330	275	0.816989	0.876601	1.00722	4.95353	5.48209	4.73611
AT3G54420	74.1777	74.5034	106.495	410.581	423.051	417.096	85.0588	416.909	-2.28872	4.00594e-42	1.95316e-40	EP3	3	20145905	20148266	+	2084	protein_coding	EP3 [Source:UniProtKB/TrEMBL;Acc:A0A178VE44]	SRS	SRS	82	66	114	455	405	384	1.78948	1.79772	2.57094	9.9467	10.2438	10.0691
AT4G39330	1742.27	1827.59	1825.37	618.128	634.054	764.676	1798.41	672.286	1.42091	4.25149e-42	2.06862e-40	CAD9	4	18291218	18293018	+	1379	protein_coding	Probable cinnamyl alcohol dehydrogenase 9 [Source:UniProtKB/Swiss-Prot;Acc:P42734]	-	-	1926	1619	1954	685	607	704	63.5189	66.6436	66.5955	22.6304	23.2021	27.8976
AT4G27870	1429.28	1444.91	1498.41	3046.42	3221.45	3442.13	1457.53	3236.67	-1.15059	5.70954e-42	2.77235e-40	-	4	13878701	13882905	+	2854	protein_coding	Vacuolar iron transporter (VIT) family protein [Source:TAIR;Acc:AT4G27870]	-	-	1580	1280	1604	3376	3084	3169	25.1776	25.4584	26.4141	53.8907	56.959	60.6775
AT4G28890	55.181	60.9573	61.6552	342.001	307.104	303.046	59.2645	317.384	-2.42424	6.18138e-42	2.99531e-40	ATL42	4	14256243	14257965	-	1723	protein_coding	E3 ubiquitin-protein ligase ATL42 [Source:UniProtKB/Swiss-Prot;Acc:Q5XF85]	-	-	61	54	66	379	294	279	1.61011	1.77903	1.80029	10.0212	8.99424	8.84867
AT5G05600	3158.88	3334.59	3566.66	7562.82	7775.78	9017.53	3353.38	8118.71	-1.27551	6.29811e-42	3.04563e-40	-	5	1672070	1674770	+	2395	protein_coding	Probable 2-oxoglutarate-dependent dioxygenase At5g05600 [Source:UniProtKB/Swiss-Prot;Acc:Q9FFF6]	-	-	3492	2954	3818	8381	7444	8302	66.3101	70.0134	74.923	159.425	163.834	189.425
AT1G07590	4093.34	4035.6	5224.81	13865.9	12687.3	16872.8	4451.25	14475.4	-1.70113	6.7701e-42	3.26719e-40	-	1	2336477	2339391	-	2407	protein_coding	Pentatricopeptide repeat-containing protein At1g07590, mitochondrial [Source:UniProtKB/Swiss-Prot;Acc:Q940Q2]	-	-	4525	3575	5593	15366	12146	15534	85.4976	84.3094	109.208	290.837	265.986	352.668
AT4G03460	57.8948	41.7671	56.9844	356.439	313.371	292.184	52.2154	320.665	-2.60938	8.58919e-42	4.13663e-40	-	4	1537118	1540713	-	3111	protein_coding	Ankyrin repeat family protein [Source:TAIR;Acc:AT4G03460]	-	-	64	37	61	395	300	269	0.935602	0.675115	0.921541	5.78446	5.08304	4.7251
AT3G16770	4605.35	4885.62	4987.54	15268.2	14559.2	22193	4826.17	17340.1	-1.84513	8.72668e-42	4.19431e-40	RAP2-3	3	5705541	5707084	+	1306	protein_coding	Ethylene-responsive transcription factor RAP2-3 [Source:UniProtKB/Swiss-Prot;Acc:P42736]	AP2/ERF-ERF	AP2/ERF->AP2/ERF-ERF	5091	4328	5339	16920	13938	20432	177.285	188.114	192.133	590.232	562.548	854.923
AT2G42890	503.866	511.364	504.452	1230.84	1314.07	1203.5	506.561	1249.47	-1.30273	1.0605e-41	5.08672e-40	ML2	2	17849819	17854553	+	3461	protein_coding	ML2 [Source:UniProtKB/TrEMBL;Acc:A0A178VQK0]	-	-	557	453	540	1364	1258	1108	7.31922	7.42972	7.33292	17.9547	19.1594	17.4943
AT5G53110	97.6975	137.718	125.179	477.357	505.572	502.905	120.198	495.278	-2.0492	1.23373e-41	5.90569e-40	-	5	21528950	21533159	+	1372	protein_coding	RING/U-box superfamily protein [Source:UniProtKB/TrEMBL;Acc:F4KJ04]	-	-	108	122	134	529	484	463	3.57998	5.04756	4.59024	17.5658	18.5949	18.4411
AT2G32230	2146.63	2132.38	2097.21	1007.05	973.539	938.466	2125.41	973.019	1.12658	1.27749e-41	6.10279e-40	PRORP1	2	13679529	13682333	-	2236	protein_coding	Proteinaceous RNase P 1, chloroplastic/mitochondrial [Source:UniProtKB/Swiss-Prot;Acc:Q66GI4]	-	-	2373	1889	2245	1116	932	864	48.2655	47.9552	47.1877	22.7383	21.9708	21.1155
AT2G38940	342.846	314.946	335.367	869.891	925.489	981.913	331.053	925.765	-1.48128	1.56452e-41	7.4589e-40	PHT1-4	2	16257157	16260253	+	1999	protein_coding	PHT1 [Source:UniProtKB/TrEMBL;Acc:A0A178VRB1]	-	-	379	279	359	964	886	904	8.62259	7.92259	8.44046	21.97	23.3627	24.7124
AT3G53150	21.7105	38.3805	37.3668	270.713	246.519	268.288	32.486	261.84	-3.02441	2.35421e-41	1.12012e-39	UGT73D1	3	19697607	19699392	-	1786	protein_coding	UDP-glucosyl transferase 73D1 [Source:TAIR;Acc:AT3G53150]	-	-	24	34	40	300	236	247	0.61114	1.08062	1.0526	7.65253	6.96519	7.55744
AT3G58990	1395.81	1477.65	1432.08	625.347	614.207	595.231	1435.18	611.595	1.22966	2.44883e-41	1.1628e-39	IPMI1	3	21797058	21798303	-	1246	protein_coding	3-isopropylmalate dehydratase small subunit 2 [Source:UniProtKB/Swiss-Prot;Acc:Q9LYT7]	-	-	1543	1309	1533	693	588	548	56.3195	59.6345	57.8241	25.3385	24.8749	24.0338
AT1G72300	275.905	285.596	257.831	780.556	763.581	771.193	273.111	771.777	-1.50028	2.63022e-41	1.24643e-39	PSY1R	1	27217368	27221265	-	3898	protein_coding	Leucine-rich repeat receptor-like protein kinase (Fragment) [Source:UniProtKB/TrEMBL;Acc:C0LGI8]	-	-	305	253	276	865	731	710	3.55852	3.6843	3.32776	10.1097	9.88502	9.9535
AT1G66940	565.379	564.42	476.427	119.114	132.66	83.6364	535.408	111.804	2.25567	2.66874e-41	1.26215e-39	-	1	24973028	24974946	-	1648	protein_coding	protein kinase-related [Source:TAIR;Acc:AT1G66940]	-	-	625	500	510	132	127	77	17.2478	17.2222	14.5445	3.64907	4.06208	2.55325
AT2G01010	262.336	221.253	224.201	747.168	756.269	700.591	235.93	734.676	-1.63649	2.83924e-41	1.33983e-39	-	2	3706	5513	+	1808	rRNA	rRNA [Source:TAIR;Acc:AT2G01010]	-	-	290	196	240	828	724	645	7.29476	6.15366	6.23875	20.864	21.1078	19.4949
AT3G61630	297.615	298.014	258.765	831.991	794.918	842.881	284.798	823.264	-1.53265	2.84432e-41	1.33983e-39	CRF6	3	22804998	22806527	+	1530	protein_coding	CRF6 [Source:UniProtKB/TrEMBL;Acc:A0A178VFH2]	AP2/ERF-ERF	AP2/ERF->AP2/ERF-ERF	329	264	277	922	761	776	9.77948	9.79464	8.50889	27.454	26.2177	27.7159
AT4G12730	3024.1	2942.88	3008.96	1290.4	1393.46	1448.97	2991.98	1377.61	1.11981	3.00013e-41	1.41042e-39	FLA2	4	7491227	7493080	-	1854	protein_coding	Fasciclin-like arabinogalactan protein 2 [Source:UniProtKB/Swiss-Prot;Acc:Q9SU13]	-	-	3343	2607	3221	1430	1334	1334	82.0045	79.8192	81.6518	35.1392	37.927	39.3192
AT2G39400	551.81	547.487	482.966	1470.87	1403.9	1294.74	527.421	1389.84	-1.39906	3.27623e-41	1.53716e-39	-	2	16452612	16455001	+	1507	protein_coding	Alpha/beta-Hydrolases superfamily protein [Source:UniProtKB/TrEMBL;Acc:O80627]	-	-	610	485	517	1630	1344	1192	18.4089	18.2686	16.1236	49.2765	47.0098	43.2237
AT5G35370	249.671	239.314	231.674	794.091	682.104	739.694	240.22	738.63	-1.62094	3.58382e-41	1.67815e-39	-	5	13588433	13591271	-	2839	protein_coding	G-type lectin S-receptor-like serine/threonine-protein kinase At5g35370 [Source:UniProtKB/Swiss-Prot;Acc:O65238]	-	-	276	212	248	880	653	681	4.42135	4.23883	4.10555	14.1216	12.1241	13.1081
AT2G15090	1894.25	1950.63	1831.91	786.872	757.313	635.42	1892.26	726.535	1.37939	4.56914e-41	2.1353e-39	KCS8	2	6542166	6544118	+	1953	protein_coding	3-ketoacyl-CoA synthase 8 [Source:UniProtKB/Swiss-Prot;Acc:Q4V3C9]	-	-	2094	1728	1961	872	725	585	48.7625	50.2247	47.1911	20.3413	19.5676	16.3686
AT2G31790	1656.33	1633.43	1489.07	685.806	648.678	643.023	1592.94	659.169	1.27207	4.66709e-41	2.17678e-39	UGT74C1	2	13518199	13520364	+	1641	protein_coding	Glycosyltransferase (Fragment) [Source:UniProtKB/TrEMBL;Acc:W8Q6Z8]	-	-	1831	1447	1594	760	621	592	50.7447	50.0537	45.6525	21.0994	19.9473	19.7139
AT4G32150	1652.72	1688.74	1562.87	3913.61	3833.57	4720.57	1634.78	4155.92	-1.34609	4.7407e-41	2.20676e-39	VAMP711	4	15525979	15527926	-	1363	protein_coding	Vesicle-associated membrane protein 711 [Source:UniProtKB/Swiss-Prot;Acc:O49377]	-	-	1827	1496	1673	4337	3670	4346	60.9613	62.3034	57.6879	144.964	141.929	174.242
AT2G46430	547.287	553.131	487.637	1845.36	1688.03	1389.23	529.352	1640.87	-1.63348	5.01967e-41	2.33203e-39	CNGC3	2	19057999	19061492	+	2813	protein_coding	Probable cyclic nucleotide-gated ion channel 3 [Source:UniProtKB/Swiss-Prot;Acc:Q9SKD7]	-	-	605	490	522	2045	1616	1279	9.78131	9.88786	8.72138	33.1199	30.2813	24.8462
AT3G29030	339.227	366.873	383.01	76.702	71.0308	85.8088	363.037	77.8472	2.22257	5.93165e-41	2.7485e-39	EXPA5	3	11011262	11013451	-	1427	protein_coding	Expansin [Source:UniProtKB/TrEMBL;Acc:Q1ECM3]	-	-	375	325	410	85	68	79	11.9514	12.9281	13.5034	2.71369	2.51181	3.02526
AT3G46490	254.194	307.044	263.436	45.1188	37.6045	31.4994	274.892	38.0743	2.84014	5.93936e-41	2.7485e-39	-	3	17115483	17119790	+	1634	protein_coding	2-oxoglutarate (2OG) and Fe(II)-dependent oxygenase superfamily protein [Source:UniProtKB/TrEMBL;Acc:F4J938]	-	-	281	272	282	50	36	29	7.82106	9.44915	8.11114	1.39407	1.16132	0.969851
AT3G49260	454.112	399.609	484.834	98.3591	113.858	107.533	446.185	106.583	2.06983	6.84972e-41	3.16358e-39	iqd21	3	18262290	18266021	+	2046	protein_coding	IQ-domain 21 [Source:UniProtKB/TrEMBL;Acc:F4IWT1]	-	-	502	354	519	109	109	99	11.1586	9.8214	11.9219	2.42709	2.80817	2.64417
AT4G04745	71.4639	72.2457	70.9969	361.853	340.53	468.147	71.5689	390.177	-2.44589	7.05608e-41	3.25254e-39	-	4	2412618	2413447	-	830	protein_coding	At4g04745 [Source:UniProtKB/TrEMBL;Acc:Q6NL28]	-	-	79	64	76	401	326	431	4.32873	4.37701	4.30348	22.0106	20.7034	28.3765
AT5G06150	618.751	602.8	572.646	173.256	185.933	196.6	598.066	185.263	1.693	7.29824e-41	3.35761e-39	CYCB1-2	5	1859279	1861703	-	1826	protein_coding	Cyclin-B1-2 [Source:UniProtKB/Swiss-Prot;Acc:Q39067]	-	-	684	534	613	192	178	181	17.036	16.6003	15.7777	4.79034	5.13832	5.41673
AT5G44430	267.763	282.21	261.568	43.3141	30.2925	45.6199	270.514	39.7422	2.76399	7.91977e-41	3.63648e-39	PDF1.2C	5	17908850	17909507	-	548	protein_coding	PDF1.2c [Source:UniProtKB/TrEMBL;Acc:A0A178UR42]	-	-	296	250	280	48	29	42	24.5653	25.8962	24.0139	3.99049	2.78946	4.1882
AT2G45170	527.385	468.468	464.283	1596.3	1582.52	1261.06	486.712	1479.96	-1.60413	8.51144e-41	3.90058e-39	ATG8E	2	18624264	18625791	+	915	protein_coding	Autophagy-related protein 8e [Source:UniProtKB/Swiss-Prot;Acc:Q8S926]	-	-	583	415	497	1769	1515	1161	28.9774	25.7456	25.5282	88.079	87.2758	69.3378
AT1G77060	1327.06	1403.15	1512.42	563.083	586.004	555.042	1414.21	568.043	1.31594	8.64908e-41	3.95599e-39	-	1	28951643	28953580	-	1312	protein_coding	Carboxyvinyl-carboxyphosphonate phosphorylmutase, chloroplastic [Source:UniProtKB/Swiss-Prot;Acc:O49290]	-	-	1467	1243	1619	624	561	511	50.8519	53.7791	57.9959	21.6679	22.5388	21.2837
AT4G39040	1388.57	1465.23	1474.12	625.347	581.826	620.213	1442.64	609.129	1.24329	8.83894e-41	4.03503e-39	-	4	18189012	18190608	-	1201	protein_coding	At4g39040 [Source:UniProtKB/TrEMBL;Acc:Q9SVI9]	-	-	1535	1298	1578	693	557	571	58.1268	61.349	61.7517	26.2879	24.4464	25.9808
AT3G10040	308.471	326.235	381.141	946.593	1122.91	1077.5	338.616	1049	-1.63007	9.86163e-41	4.49322e-39	-	3	3096345	3098417	-	2073	protein_coding	Sequence-specific DNA binding transcription factor [Source:UniProtKB/TrEMBL;Acc:Q8RWY5]	Trihelix	Trihelix	341	289	408	1049	1075	992	7.48112	7.91361	9.25008	23.0538	27.3345	26.15
AT3G45300	738.159	706.653	752.007	1784.9	1700.56	2011.62	732.273	1832.36	-1.32233	1.03269e-40	4.69614e-39	IVD	3	16621452	16625043	-	1632	protein_coding	Isovaleryl-CoA dehydrogenase, mitochondrial [Source:UniProtKB/Swiss-Prot;Acc:Q9SWG0]	-	-	816	626	805	1978	1628	1852	22.7395	21.7736	23.1825	55.2169	52.5819	62.0126
AT3G19010	3750.5	3794.03	3539.57	8365.93	8012.9	7332.85	3694.7	7903.89	-1.09738	1.08971e-40	4.94592e-39	-	3	6556197	6558648	-	1477	protein_coding	2-oxoglutarate (2OG) and Fe(II)-dependent oxygenase superfamily protein [Source:UniProtKB/TrEMBL;Acc:Q9LJ65]	-	-	4146	3361	3789	9271	7671	6751	127.662	129.171	120.567	285.964	273.762	249.774
AT2G18050	54.2764	69.988	53.2477	299.589	361.421	322.598	59.1707	327.869	-2.47867	1.30022e-40	5.89009e-39	HIS1-3	2	7845923	7847031	+	967	protein_coding	HIS1-3 [Source:UniProtKB/TrEMBL;Acc:A0A178VX64]	-	-	60	62	57	332	346	297	2.82186	3.6395	2.77034	15.6415	18.8604	16.7838
AT3G51895	349.178	353.327	349.38	79.4091	80.4319	62.9989	350.628	74.28	2.23468	1.40182e-40	6.33823e-39	SULTR3;1	3	19251287	19255922	-	2438	protein_coding	Sulfate transporter 31 [Source:UniProtKB/TrEMBL;Acc:A0A1I9LNF9]	-	-	386	313	374	88	77	58	7.20054	7.28763	7.20979	1.64443	1.66479	1.30003
AT5G07680	78.7007	93.6937	87.812	357.341	385.446	381.252	86.7355	374.68	-2.11469	2.01222e-40	9.08072e-39	NAC079	5	2435795	2437661	+	1626	protein_coding	NAC4 [Source:UniProtKB/TrEMBL;Acc:A0A178UL34]	NAC	NAC	87	83	94	396	369	351	2.43338	2.89757	2.71701	11.0953	11.9621	11.7963
AT1G72970	970.642	907.587	926.697	348.317	325.906	275.892	934.975	316.705	1.55946	2.11801e-40	9.53994e-39	HTH	1	27452748	27455964	+	2167	protein_coding	HTH [Source:UniProtKB/TrEMBL;Acc:A0A178WG21]	-	-	1073	804	992	386	312	254	22.5192	21.0607	21.5148	8.1151	7.58923	6.40522
AT2G15760	360.938	281.081	351.248	1052.17	1064.42	946.069	331.089	1020.89	-1.621	2.62778e-40	1.17911e-38	-	2	6865610	6867004	-	1395	protein_coding	At2g15760 [Source:UniProtKB/TrEMBL;Acc:Q9ZQD8]	-	-	399	249	376	1166	1019	871	13.008	10.1321	12.6677	38.0794	38.5037	34.1195
AT5G48470	883.8	905.329	967.8	348.317	352.02	332.373	918.977	344.237	1.41627	2.9966e-40	1.34206e-38	PRDA1	5	19641744	19644362	+	1495	protein_coding	Protein PEP-RELATED DEVELOPMENT ARRESTED 1, chloroplastic [Source:UniProtKB/Swiss-Prot;Acc:Q1H5E9]	-	-	977	802	1036	386	337	306	29.7211	30.4515	32.5689	11.7628	11.882	11.1851
AT4G32800	1419.33	1479.91	1324.65	595.569	519.151	525.715	1407.96	546.812	1.36247	3.60514e-40	1.61155e-38	ERF043	4	15819489	15820879	+	1391	protein_coding	Ethylene-responsive transcription factor ERF043 [Source:UniProtKB/Swiss-Prot;Acc:Q9M080]	AP2/ERF-ERF	AP2/ERF->AP2/ERF-ERF	1569	1311	1418	660	497	484	51.2988	53.4997	47.9108	21.6163	18.8335	19.0142
AT1G12950	728.208	793.574	762.283	1853.48	1865.6	2227.77	761.355	1982.28	-1.38078	4.41347e-40	1.96916e-38	DTX31	1	4419714	4422684	+	1926	protein_coding	Protein DETOXIFICATION [Source:UniProtKB/TrEMBL;Acc:A0A178WCP4]	-	-	805	703	816	2054	1786	2051	19.0086	20.7193	19.9122	48.5858	48.8796	58.1927
AT3G15190	3922.37	4365.22	4795.1	1683.83	1581.48	1862.81	4360.9	1709.38	1.35132	5.20579e-40	2.31829e-38	RPS20	3	5116021	5117615	+	1007	protein_coding	PRPS20 [Source:UniProtKB/TrEMBL;Acc:A0A178VMN1]	-	-	4336	3867	5133	1866	1514	1715	195.826	217.982	239.567	84.4205	79.2499	93.0666
AT5G43040	83.2238	89.1783	81.2728	466.529	407.382	347.58	84.5583	407.164	-2.27186	5.45735e-40	2.42575e-38	-	5	17263685	17265777	-	2093	protein_coding	CHP-rich zinc finger protein-like [Source:UniProtKB/TrEMBL;Acc:Q9FMI0]	-	-	92	79	87	517	390	320	1.99908	2.14256	1.9536	11.2535	9.82195	8.35487
AT1G62280	215.296	209.964	226.069	11.7309	4.17828	1.08619	217.11	5.66512	5.18245	5.5345e-40	2.45543e-38	SLAH1	1	23007044	23008610	-	1493	protein_coding	SLAH1 [Source:UniProtKB/TrEMBL;Acc:A0A178W8P4]	-	-	238	186	242	13	4	1	7.24984	7.07179	7.61799	0.396688	0.141222	0.0366015
AT2G35500	1228.46	1329.77	1322.79	540.524	524.374	548.525	1293.67	537.807	1.26589	5.69027e-40	2.51981e-38	SKL2	2	14913937	14916668	+	2024	protein_coding	Probable inactive shikimate kinase like 2, chloroplastic [Source:UniProtKB/Swiss-Prot;Acc:O82290]	-	-	1358	1178	1416	599	502	505	30.5141	33.0378	32.8804	13.4829	13.0736	13.6345
AT3G12830	348.273	365.744	304.54	69.483	69.9862	67.3436	339.519	68.9376	2.29836	6.13373e-40	2.71111e-38	SAUR72	3	4078651	4079627	-	977	protein_coding	Auxin-responsive protein SAUR72 [Source:UniProtKB/Swiss-Prot;Acc:Q9LTV3]	-	-	385	324	326	77	67	62	17.9216	18.8246	15.6822	3.59056	3.61478	3.46782
AT3G59700	407.073	402.996	427.85	1071.12	1015.32	1019.93	412.639	1035.46	-1.32712	6.76399e-40	2.98411e-38	LECRK55	3	22052121	22054394	+	2274	protein_coding	L-type lectin-domain containing receptor kinase V.5 [Source:UniProtKB/Swiss-Prot;Acc:Q96285]	-	-	450	357	458	1187	972	939	8.99981	8.91156	9.46585	23.7808	22.5309	22.5649
AT5G20700	4666.86	4710.65	5138.87	11606.4	11652.2	14718.9	4838.79	12659.2	-1.38732	7.28913e-40	3.20772e-38	FLZ14	5	7005667	7007502	-	1757	protein_coding	FCS-Like Zinc finger 14 [Source:UniProtKB/Swiss-Prot;Acc:Q8GYX2]	-	-	5159	4173	5501	12862	11155	13551	133.538	134.819	147.148	333.505	334.657	421.462
AT1G70370	3744.17	3822.25	3703.99	1561.11	1587.75	1833.48	3756.8	1660.78	1.17819	7.29799e-40	3.20772e-38	PGL3	1	26512681	26515255	-	2460	protein_coding	Polygalacturonase 1 beta-like protein 3 [Source:UniProtKB/Swiss-Prot;Acc:P92990]	-	-	4139	3386	3965	1730	1520	1688	76.5194	78.1318	75.7518	32.0388	32.5695	37.497
AT5G03860	59.704	57.5708	93.417	388.022	399.026	507.249	70.2306	431.432	-2.61206	9.47054e-40	4.15491e-38	MLS	5	1032099	1034973	-	2054	protein_coding	Malate synthase [Source:UniProtKB/Swiss-Prot;Acc:Q9LZC3]	-	-	66	51	100	430	382	467	1.46135	1.40944	2.28815	9.53748	9.80314	12.4244
AT2G29740	93.1744	88.0495	102.759	380.803	391.714	383.424	94.6609	385.314	-2.02201	1.13638e-39	4.9763e-38	UGT71C2	2	12706627	12708367	+	1741	protein_coding	Glycosyltransferase (Fragment) [Source:UniProtKB/TrEMBL;Acc:W8Q3E5]	-	-	103	78	110	422	375	353	2.6906	2.54315	2.96947	11.0428	11.3536	11.0799
AT5G57655	2254.28	2340.08	2249.48	4491.13	4656.69	4986.69	2281.28	4711.5	-1.04638	1.15924e-39	5.06703e-38	XYLA	5	23346675	23350065	+	2126	protein_coding	Xylose isomerase [Source:UniProtKB/TrEMBL;Acc:A0A178UDJ9]	-	-	2492	2073	2408	4977	4458	4591	53.3084	55.3493	53.2326	106.652	110.53	118.006
AT1G10140	916.366	964.029	948.183	2087.2	2003.49	2228.86	942.859	2106.51	-1.16003	1.25884e-39	5.4922e-38	-	1	3322554	3323735	-	1182	protein_coding	At1g10140 [Source:UniProtKB/TrEMBL;Acc:Q9SY56]	-	-	1013	854	1015	2313	1918	2052	38.9765	41.0125	40.3583	89.1505	85.5329	94.8678
AT2G27385	416.119	399.609	409.167	104.676	110.724	105.36	408.298	106.92	1.93414	1.32024e-39	5.74951e-38	-	2	11716001	11717437	-	1169	protein_coding	Pollen Ole e 1 allergen and extensin family protein [Source:UniProtKB/TrEMBL;Acc:F4IFT4]	-	-	460	354	438	116	106	97	17.8959	17.1896	17.6094	4.52073	4.77962	4.53436
AT3G48730	4027.31	3997.22	4102.88	1479	1426.88	1829.14	4042.47	1578.34	1.35747	1.36712e-39	5.94269e-38	GSA2	3	18049571	18051778	+	1773	protein_coding	Glutamate-1-semialdehyde 2,1-aminomutase 2, chloroplastic [Source:UniProtKB/Swiss-Prot;Acc:Q42522]	-	-	4452	3541	4392	1639	1366	1684	114.198	113.369	116.423	42.1149	40.611	51.903
AT3G53230	305.757	307.044	306.408	917.717	881.617	1145.93	306.403	981.754	-1.67924	1.88826e-39	8.19298e-38	CDC48D	3	19723350	19727128	+	3153	protein_coding	Cell division control protein 48 homolog D [Source:UniProtKB/Swiss-Prot;Acc:Q9SCN8]	-	-	338	272	328	1017	844	1055	4.87533	4.8969	4.88916	14.6948	14.1098	18.2847
AT5G03700	263.24	228.026	268.107	734.535	725.976	751.642	253.124	737.384	-1.53909	2.30824e-39	9.97859e-38	-	5	965562	967432	-	1871	protein_coding	PAN domain-containing protein At5g03700 [Source:UniProtKB/Swiss-Prot;Acc:Q9LZR8]	-	-	291	202	287	814	695	692	7.07344	6.12849	7.20929	19.8206	19.58	20.2112
AT1G30730	2119.49	2174.14	2257.89	4886.37	4879.19	5870.84	2183.84	5212.13	-1.2548	2.31343e-39	9.9828e-38	-	1	10900681	10902626	+	1946	protein_coding	Berberine bridge enzyme-like 11 [Source:UniProtKB/Swiss-Prot;Acc:Q9SA88]	-	-	2343	1926	2417	5415	4671	5405	54.7571	56.181	58.3739	126.771	126.523	151.779
AT3G30390	4666.86	4545.84	4085.13	11174.1	11112.1	9400.95	4432.61	10562.4	-1.25286	2.51054e-39	1.08136e-37	AVT6A	3	11976837	11979646	-	2393	protein_coding	Amino acid transporter AVT6A [Source:UniProtKB/Swiss-Prot;Acc:Q9LI61]	-	-	5159	4027	4373	12383	10638	8655	98.0469	95.5245	85.8858	235.748	234.325	197.644
AT3G46700	477.632	469.597	456.809	1146.02	1098.89	1212.19	468.013	1152.36	-1.29979	3.06687e-39	1.31859e-37	UGT76E3	3	17200167	17202074	-	1833	protein_coding	Glycosyltransferase (Fragment) [Source:UniProtKB/TrEMBL;Acc:W8Q6Q0]	-	-	528	416	489	1270	1052	1116	13.1003	12.8827	12.5381	31.5651	30.2521	33.2706
AT3G08040	247.862	218.995	227.938	709.268	657.035	687.557	231.598	684.62	-1.56186	3.08713e-39	1.32489e-37	DTX43	3	2566196	2569700	-	2281	protein_coding	Protein DETOXIFICATION 43 [Source:UniProtKB/Swiss-Prot;Acc:Q9SFB0]	-	-	274	194	244	786	629	633	5.46307	4.82783	5.02747	15.6987	14.5354	15.1648
AT5G09660	3756.83	3663.08	3772.18	1599.91	1430.02	1760.71	3730.7	1596.88	1.22445	3.10607e-39	1.3306e-37	PMDH2	5	2993411	2995784	-	1924	protein_coding	Malate dehydrogenase [Source:UniProtKB/TrEMBL;Acc:B3H560]	-	-	4153	3245	4038	1773	1369	1621	98.1676	95.7383	98.6384	41.9826	37.506	46.0402
AT3G54530	2.71382	2.25768	3.73668	331.172	307.104	261.771	2.90273	300.016	-6.67566	3.9267e-39	1.67911e-37	-	3	20185966	20187637	-	1387	protein_coding	Putative uncharacterized protein [Source:UniProtKB/TrEMBL;Acc:Q1PEF3]	-	-	3	2	4	367	294	241	0.0983685	0.081852	0.13554	12.0547	11.1731	9.4951
AT2G34640	1347.86	1363.64	1496.54	480.064	487.814	585.455	1402.68	517.778	1.43953	4.30714e-39	1.83515e-37	PTAC12	2	14581835	14584797	-	2084	protein_coding	Protein PLASTID TRANSCRIPTIONALLY ACTIVE 12, chloroplastic [Source:UniProtKB/Swiss-Prot;Acc:F4IHY7]	-	-	1490	1208	1602	532	467	539	32.5162	32.9037	36.1285	11.63	11.8119	14.1335
AT3G27830	6293.35	6227.81	6083.32	3258.48	2955.09	2940.31	6201.49	3051.29	1.02279	4.38802e-39	1.86625e-37	RPL12A	3	10318455	10319920	+	1339	protein_coding	RPL12-A [Source:UniProtKB/TrEMBL;Acc:A0A178VJ19]	-	-	6957	5517	6512	3611	2829	2707	236.294	233.883	228.57	122.861	111.366	110.476
AT1G53520	741.777	778.899	806.189	266.201	256.964	294.357	775.622	272.507	1.50998	4.40962e-39	1.87207e-37	FAP3	1	19976386	19978048	-	1096	protein_coding	Fatty-acid-binding protein 3, chloroplastic [Source:UniProtKB/Swiss-Prot;Acc:Q9C8L2]	-	-	820	690	863	295	246	271	34.0263	35.7367	37.0071	12.2624	11.8311	13.5119
AT1G51890	249.671	247.216	211.122	920.424	888.929	699.505	236.003	836.286	-1.82711	4.47424e-39	1.8961e-37	-	1	19274604	19278798	-	3339	protein_coding	Leucine-rich repeat protein kinase family protein [Source:TAIR;Acc:AT1G51890]	-	-	276	219	226	1020	851	644	3.75927	3.72309	3.1811	13.9171	13.4343	10.5397
AT3G19390	780.675	807.12	853.832	1791.22	1839.49	1980.12	813.876	1870.28	-1.19996	4.57636e-39	1.93591e-37	RD21C	3	6722825	6725110	+	1900	protein_coding	Probable cysteine protease RD21C [Source:UniProtKB/Swiss-Prot;Acc:Q9LT78]	-	-	863	715	914	1985	1761	1823	20.6571	21.3613	22.6088	47.5962	48.8549	52.4315
AT2G37760	1207.65	1321.87	1201.34	2728.79	2766.02	2584.04	1243.62	2692.95	-1.11569	5.01879e-39	2.11928e-37	AKR4C8	2	15831656	15833921	+	1665	protein_coding	Aldo-keto reductase family 4 member C8 [Source:UniProtKB/Swiss-Prot;Acc:O80944]	-	-	1335	1171	1286	3024	2648	2379	36.4652	39.9226	36.3004	82.7433	83.8312	78.0799
AT4G20130	1334.29	1501.36	1366.69	568.497	465.878	454.026	1400.78	496.134	1.49448	5.03178e-39	2.12097e-37	PTAC14	4	10878817	10882052	+	2000	protein_coding	Protein PLASTID TRANSCRIPTIONALLY ACTIVE 14 [Source:UniProtKB/Swiss-Prot;Acc:Q84JF5]	SET	SET	1475	1330	1463	630	446	418	33.5408	37.7483	34.3795	14.3508	11.7546	11.421
AT3G03630	702.879	728.101	740.797	268.908	248.608	230.272	723.926	249.263	1.53555	5.93575e-39	2.49756e-37	CS26	3	877844	880461	-	1733	protein_coding	Probable S-sulfocysteine synthase, chloroplastic [Source:UniProtKB/Swiss-Prot;Acc:O22682]	-	-	777	645	793	298	238	212	20.3908	21.127	21.506	7.83399	7.23903	6.68492
AT5G54100	279.523	320.59	309.21	800.408	840.879	864.605	303.108	835.297	-1.46402	8.00718e-39	3.36316e-37	-	5	21953700	21956580	-	1621	protein_coding	At5g54100 [Source:UniProtKB/TrEMBL;Acc:Q9LVW0]	-	-	309	284	331	887	805	796	8.66935	9.94515	9.59687	24.9291	26.1767	26.8342
AT4G38420	1796.55	1789.21	1978.57	3860.37	3782.39	3863.57	1854.78	3835.44	-1.04785	9.22832e-39	3.86919e-37	sks9	4	17982616	17985384	+	2264	protein_coding	Putative pectinesterase [Source:UniProtKB/TrEMBL;Acc:Q8VYB3]	-	-	1986	1585	2118	4278	3621	3557	39.8946	39.7401	43.9677	86.0855	84.3052	85.8552
AT4G24000	664.886	661.5	609.079	205.742	204.736	157.497	645.155	189.325	1.7653	1.37272e-38	5.74526e-37	CSLG2	4	12461907	12465675	+	2719	protein_coding	Glycosyltransferase (Fragment) [Source:UniProtKB/TrEMBL;Acc:W8Q6J0]	-	-	735	586	652	228	196	145	12.2939	12.2339	11.27	3.82024	3.7997	2.91419
AT2G23770	259.622	247.216	247.555	921.327	805.364	709.28	251.464	811.99	-1.69185	1.37735e-38	5.75447e-37	LYK4	2	10119973	10122479	-	2507	protein_coding	LysM domain receptor-like kinase 4 [Source:UniProtKB/Swiss-Prot;Acc:O64825]	-	-	287	219	265	1021	771	653	5.20642	4.95868	4.96794	18.554	16.2107	14.2337
AT5G36220	573.52	542.972	548.358	1338.22	1254.53	1292.56	554.95	1295.11	-1.2223	1.39396e-38	5.81356e-37	CYP81D1	5	14253673	14256284	-	2511	protein_coding	Cytochrome P450 81D1 [Source:UniProtKB/Swiss-Prot;Acc:Q9FG65]	-	-	634	481	587	1483	1201	1190	11.483	10.8736	10.9869	26.9067	25.2115	25.8976
AT4G27657	1149.75	1097.23	1143.42	351.025	326.95	444.251	1130.14	374.075	1.59716	1.40454e-38	5.84738e-37	-	4	13812989	13813701	+	713	protein_coding	At4g27657 [Source:UniProtKB/TrEMBL;Acc:Q8LF18]	-	-	1271	972	1224	389	313	409	81.0713	77.3843	80.682	24.8557	23.1397	31.3468
AT1G55260	933.554	995.636	948.183	387.12	384.402	362.787	959.124	378.103	1.34159	1.45283e-38	6.03779e-37	-	1	20614573	20616466	+	1082	protein_coding	Bifunctional inhibitor/lipid-transfer protein/seed storage 2S albumin superfamily protein [Source:UniProtKB/TrEMBL;Acc:F4I082]	-	-	1032	882	1015	429	368	334	43.3774	46.2719	44.0883	18.0632	17.9276	16.8686
AT1G18370	619.655	592.641	573.581	189.499	199.513	199.858	595.292	196.29	1.60191	1.60285e-38	6.6496e-37	KIN7A	1	6319450	6324378	-	3474	protein_coding	Kinesin-like protein KIN-7A [Source:UniProtKB/Swiss-Prot;Acc:Q8S905]	-	-	685	525	614	210	191	184	8.96751	8.57838	8.3066	2.75394	2.89805	2.89432
AT1G66600	4.52303	9.03072	10.2759	240.935	169.22	192.255	7.94321	200.803	-4.67763	1.82129e-38	7.54256e-37	WRKY63	1	24848320	24849543	+	1020	protein_coding	Probable WRKY transcription factor 63 [Source:UniProtKB/Swiss-Prot;Acc:Q9C6H5]	WRKY	WRKY	5	8	11	267	162	177	0.222936	0.445211	0.506847	11.9255	8.37177	9.4827
AT2G33710	237.911	237.056	227.003	702.049	653.901	656.057	233.99	670.669	-1.52015	1.88637e-38	7.79844e-37	-	2	14258509	14260904	-	1671	protein_coding	Integrase-type DNA-binding superfamily protein [Source:UniProtKB/TrEMBL;Acc:F4IFX1]	AP2/ERF-ERF	AP2/ERF->AP2/ERF-ERF	263	210	243	778	626	604	7.15798	7.13377	6.83462	21.2114	19.747	19.7524
AT5G66650	2927.31	3086.25	2847.35	1278.67	1208.57	1417.47	2953.63	1301.57	1.18235	2.02865e-38	8.37199e-37	-	5	26603003	26607012	-	3922	protein_coding	Calcium uniporter protein 3, mitochondrial [Source:UniProtKB/Swiss-Prot;Acc:Q9LVR5]	-	-	3236	2734	3048	1417	1157	1305	37.5243	39.5701	36.5252	16.4599	15.5499	18.1829
AT2G32870	324.754	343.167	294.264	70.3854	52.2285	45.6199	320.728	56.0779	2.50372	2.0861e-38	8.59408e-37	-	2	13944538	13946790	-	1810	protein_coding	TRAF-like family protein [Source:UniProtKB/TrEMBL;Acc:F4IUR7]	-	-	359	304	315	78	50	42	9.02043	9.53391	8.17931	1.96328	1.45611	1.26803
AT4G25900	1779.36	1781.31	1958.02	3766.52	3742.69	3807.09	1839.56	3772.1	-1.03571	2.29967e-38	9.45744e-37	-	4	13161279	13163678	+	1446	protein_coding	Glucose-6-phosphate 1-epimerase [Source:UniProtKB/TrEMBL;Acc:Q940G5]	-	-	1967	1578	2096	4174	3583	3505	61.8653	61.9462	68.1252	131.507	130.611	132.458
AT3G54210	5776.82	5779.66	5583.54	2746.83	2730.51	3018.51	5713.34	2831.95	1.01276	2.72156e-38	1.1173e-36	RPL17	3	20067540	20068614	-	997	protein_coding	50S ribosomal protein L17, chloroplastic [Source:UniProtKB/Swiss-Prot;Acc:Q9M385]	-	-	6386	5120	5977	3044	2614	2779	291.303	291.508	281.756	139.096	138.201	152.318
AT4G15550	292.188	303.658	280.251	787.775	757.313	815.727	292.032	786.938	-1.43127	3.39847e-38	1.39278e-36	UGT75D1	4	8877590	8879327	-	1738	protein_coding	UDP-glycosyltransferase 75D1 [Source:UniProtKB/Swiss-Prot;Acc:O23406]	-	-	323	269	300	873	725	751	8.45209	8.78574	8.11253	22.8839	21.9882	23.6129
AT4G37930	12817.4	12873.3	12404.8	6780.46	6283.09	5972.94	12698.5	6345.5	1.00062	5.03484e-38	2.05984e-36	SHM1	4	17831731	17835017	-	1989	protein_coding	Serine hydroxymethyltransferase 1, mitochondrial [Source:UniProtKB/Swiss-Prot;Acc:Q9SZJ5]	-	-	14169	11404	13279	7514	6015	5499	323.978	325.461	313.773	172.108	159.405	151.08
AT5G37500	142.023	135.461	120.508	687.611	581.826	470.319	132.664	579.919	-2.13005	5.85382e-38	2.39076e-36	GORK	5	14889245	14895233	-	3718	protein_coding	gated outwardly-rectifying K+ channel [Source:TAIR;Acc:AT5G37500]	-	-	157	120	129	762	557	433	1.92044	1.83209	1.63067	9.33708	7.89674	6.36411
AT5G24490	3470.97	3712.75	4101.94	1109.92	1357.94	1504.37	3761.89	1324.08	1.5075	6.14538e-38	2.50551e-36	-	5	8365601	8367460	+	1298	protein_coding	30S ribosomal protein [Source:UniProtKB/TrEMBL;Acc:Q94K97]	-	-	3837	3289	4391	1230	1300	1385	134.44	143.835	158.991	43.1714	52.7923	58.3088
AT3G48420	982.402	983.219	1008.9	306.808	397.981	337.804	991.508	347.531	1.51457	6.37417e-38	2.59432e-36	CBBY	3	17929581	17931713	+	1284	protein_coding	CBBY-like protein [Source:UniProtKB/Swiss-Prot;Acc:Q94K71]	-	-	1086	871	1080	340	381	311	38.4659	38.5061	39.5315	12.0637	15.6409	13.2359
AT1G05340	424.26	461.695	449.336	1081.95	1128.14	1267.58	445.097	1159.22	-1.38126	7.87199e-38	3.19843e-36	-	1	1558778	1559917	-	791	protein_coding	Cysteine-rich TM module stress tolerance protein [Source:UniProtKB/TrEMBL;Acc:O23035]	-	-	469	409	481	1199	1080	1167	26.9654	29.351	28.5794	69.0571	71.9697	80.622
AT1G29980	1248.36	1253.01	1227.5	507.136	555.711	536.577	1242.96	533.141	1.22203	8.71181e-38	3.52754e-36	-	1	10503239	10506189	-	2147	protein_coding	Uncharacterized protein T1P2.9 [Source:UniProtKB/TrEMBL;Acc:Q9C8S1]	-	-	1380	1110	1314	562	532	494	29.232	29.3472	28.7639	11.9253	13.0612	12.5734
AT2G29500	224.342	209.964	223.267	607.299	710.308	684.298	219.191	667.302	-1.60362	8.8646e-38	3.58327e-36	HSP17.6B	2	12633065	12634120	-	1056	protein_coding	17.6 kDa class I heat shock protein 2 [Source:UniProtKB/Swiss-Prot;Acc:Q9ZW31]	-	-	248	186	239	673	680	630	10.6807	9.99827	10.637	29.0347	33.9428	32.6014
AT2G43120	1011.35	1094.97	1035.99	2837.07	2668.88	2287.51	1047.44	2597.82	-1.31147	9.05967e-38	3.65587e-36	-	2	17927181	17929138	+	1391	protein_coding	RmlC-like cupins superfamily protein [Source:TAIR;Acc:AT2G43120]	-	-	1118	970	1109	3144	2555	2106	36.5532	39.5841	37.4705	102.972	96.8202	82.7352
AT1G09240	84.1284	71.1169	80.3386	403.362	443.942	321.511	78.528	389.605	-2.30726	9.08194e-38	3.65861e-36	NAS3	1	2984829	2986231	+	1403	protein_coding	Nicotianamine synthase 3 [Source:UniProtKB/Swiss-Prot;Acc:O80483]	-	-	93	63	86	447	425	296	3.01465	2.54894	2.88088	14.5149	15.9674	11.529
AT5G24770	341.941	383.805	355.919	894.255	939.069	947.155	360.555	926.826	-1.36372	9.22654e-38	3.71054e-36	VSP2	5	8500468	8502224	-	1516	protein_coding	Vegetative storage protein 2 [Source:UniProtKB/Swiss-Prot;Acc:O82122]	-	-	378	340	381	991	899	872	11.3398	12.7308	11.8116	29.781	31.2581	31.4323
AT1G61740	1355.1	1455.07	1371.36	3073.49	3076.26	2790.42	1393.85	2980.06	-1.09708	9.64166e-38	3.87091e-36	-	1	22798035	22801416	-	2103	protein_coding	Sulfite exporter TauE/SafE family protein 2 [Source:UniProtKB/Swiss-Prot;Acc:Q9SYB0]	-	-	1498	1289	1468	3406	2945	2569	32.3954	34.7928	32.8074	73.7855	73.8156	66.755
AT1G03870	2734.62	2522.96	2481.16	1107.22	1136.49	1239.34	2579.58	1161.02	1.1526	9.70808e-38	3.89097e-36	FLA9	1	982381	983544	-	1164	protein_coding	At1g03870 [Source:UniProtKB/TrEMBL;Acc:B3LF88]	-	-	3023	2235	2656	1227	1088	1141	118.113	108.993	107.241	48.0239	49.2695	53.5663
AT5G65380	1066.53	997.894	1032.26	2116.98	2167.48	2210.39	1032.23	2164.95	-1.06773	9.89906e-38	3.9608e-36	DTX27	5	26122937	26126560	-	1973	protein_coding	Protein DETOXIFICATION 27 [Source:UniProtKB/Swiss-Prot;Acc:Q9FKQ1]	-	-	1179	884	1105	2346	2075	2035	27.1768	25.4332	26.3221	54.1709	55.4362	56.3633
AT4G16155	1871.63	1913.38	1833.78	864.477	875.35	779.883	1872.93	839.903	1.15615	1.01203e-37	4.04246e-36	LPD2	4	9153570	9157133	-	1704	protein_coding	Dihydrolipoyl dehydrogenase 2, chloroplastic [Source:UniProtKB/Swiss-Prot;Acc:F4JLP5]	-	-	2069	1695	1963	958	838	718	55.2207	56.4646	54.1421	25.6131	25.9225	23.0258
AT2G01890	279.523	294.627	296.132	1089.17	1005.92	792.917	290.094	962.669	-1.73208	1.22617e-37	4.88958e-36	PAP8	2	396756	399338	-	1655	protein_coding	Purple acid phosphatase 8 [Source:UniProtKB/Swiss-Prot;Acc:Q8VYZ2]	-	-	309	261	317	1207	963	730	8.49125	8.95197	9.00214	33.2257	30.6712	24.1037
AT1G61750	13.5691	14.6749	10.2759	222.887	211.003	156.411	12.84	196.767	-3.94859	1.26523e-37	5.03685e-36	CRRSP1	1	22804427	22806351	-	1245	protein_coding	Cysteine-rich repeat secretory protein 1 [Source:UniProtKB/Swiss-Prot;Acc:Q9SYB1]	-	-	15	13	11	247	202	144	0.54794	0.592721	0.415248	9.03843	8.55233	6.32051
AT3G54090	1551.4	1496.84	1482.53	542.328	622.564	661.488	1510.26	608.793	1.31278	1.29729e-37	5.15582e-36	FLN1	3	20028052	20030055	+	1729	protein_coding	Fructokinase-like 1, chloroplastic [Source:UniProtKB/Swiss-Prot;Acc:Q9M394]	-	-	1715	1326	1587	601	596	609	45.1108	43.5336	43.1387	15.836	18.1699	19.2478
AT1G75500	3736.93	3668.73	3559.19	1725.34	1893.81	1775.92	3654.95	1798.36	1.02347	1.32511e-37	5.25753e-36	WAT1	1	28337726	28340275	-	1910	protein_coding	Protein WALLS ARE THIN 1 [Source:UniProtKB/Swiss-Prot;Acc:Q94AP3]	-	-	4131	3250	3810	1912	1813	1635	98.3633	96.5886	93.7511	45.6058	50.0342	46.7782
AT2G36090	21.7105	23.7056	22.4201	190.401	198.468	209.634	22.6121	199.501	-3.14382	1.42305e-37	5.63668e-36	-	2	15158561	15159639	+	1079	protein_coding	Probable F-box protein At2g36090 [Source:UniProtKB/Swiss-Prot;Acc:Q9SIH5]	-	-	24	21	24	211	190	193	1.01158	1.10477	1.04538	8.90895	9.28185	9.77451
AT4G23800	996.876	985.477	1084.57	347.415	409.472	394.286	1022.31	383.724	1.41599	1.43895e-37	5.6901e-36	HMGB6	4	12390167	12392710	+	1626	protein_coding	High mobility group B protein 6 [Source:UniProtKB/Swiss-Prot;Acc:Q9SUP7]	HMG	HMG	1102	873	1161	385	392	363	30.8228	30.4768	33.558	10.7871	12.7077	12.1996
AT5G14920	8412.84	8679.65	8106.73	3881.12	4052.93	3346.54	8399.74	3760.2	1.15928	1.69287e-37	6.68303e-36	GASA14	5	4826141	4828384	+	1996	protein_coding	Gibberellin-regulated protein 14 [Source:UniProtKB/Swiss-Prot;Acc:Q9LFR3]	-	-	9300	7689	8678	4301	3880	3081	211.901	218.668	204.335	98.169	102.464	84.351
AT1G08560	559.047	581.352	620.289	200.328	189.067	186.824	586.896	192.073	1.61009	1.95108e-37	7.68952e-36	KN	1	2709525	2711000	-	1386	protein_coding	SYP111 [Source:UniProtKB/TrEMBL;Acc:A0A178WAC8]	-	-	618	515	664	222	181	172	20.2785	21.0921	22.5159	7.29718	6.88363	6.78148
AT5G46350	28.9474	21.4479	31.7618	240.935	251.741	195.514	27.3857	229.397	-3.0547	1.9765e-37	7.77677e-36	WRKY8	5	18801164	18804056	-	1375	protein_coding	WRKY transcription factor 8 [Source:UniProtKB/Swiss-Prot;Acc:Q9FL26]	WRKY	WRKY	32	19	34	267	241	180	1.05842	0.784381	1.16215	8.84655	9.23882	7.15367
AT1G18860	31.6612	33.8652	35.4985	299.589	316.505	205.289	33.675	273.794	-3.02565	2.16348e-37	8.4983e-36	WRKY61	1	6508797	6511397	+	1885	protein_coding	WRKY DNA-binding protein 61 [Source:TAIR;Acc:AT1G18860]	WRKY	WRKY	35	30	38	332	303	189	0.844438	0.903412	0.947451	8.02402	8.47293	5.4791
AT1G74360	486.678	441.376	470.822	1131.58	1089.49	1181.77	466.292	1134.28	-1.28083	2.29163e-37	8.98678e-36	-	1	27954129	27958114	+	3694	protein_coding	Probable LRR receptor-like serine/threonine-protein kinase At1g74360 [Source:UniProtKB/Swiss-Prot;Acc:C0LGJ1]	-	-	538	391	504	1254	1043	1088	6.62364	6.00836	6.41237	15.4656	14.883	16.095
AT3G23560	395.313	467.34	439.994	1196.55	1137.54	1062.29	434.216	1132.13	-1.38522	3.31957e-37	1.29963e-35	DTX19	3	8453903	8456708	-	2086	protein_coding	Protein DETOXIFICATION 19 [Source:UniProtKB/Swiss-Prot;Acc:Q9LUH2]	-	-	437	414	471	1326	1089	978	9.52749	11.2658	10.6119	28.9597	27.5179	25.6203
AT2G05990	3506.25	3498.27	3784.32	1558.4	1618.04	1787.86	3596.28	1654.77	1.12058	3.93872e-37	1.53949e-35	MOD1	2	2322215	2325197	+	1700	protein_coding	Enoyl-[acyl-carrier-protein] reductase [NADH], chloroplastic [Source:UniProtKB/Swiss-Prot;Acc:Q9SLA8]	-	-	3876	3099	4051	1727	1549	1646	103.692	103.478	111.995	46.2817	48.0291	52.9103
AT4G37790	775.248	798.089	826.741	1737.98	1740.25	1681.42	800.026	1719.88	-1.10438	3.98613e-37	1.55545e-35	HAT22	4	17768042	17769676	+	1440	protein_coding	Homeobox-leucine zipper protein HAT22 [Source:UniProtKB/Swiss-Prot;Acc:P46604]	HB-HD-ZIP	HB->HB-HD-ZIP	857	707	885	1926	1666	1548	27.0663	27.8697	28.8845	60.9339	60.9838	58.7445
AT2G30210	306.662	343.167	292.395	813.041	908.776	948.242	314.075	890.02	-1.50437	4.52205e-37	1.75877e-35	LAC3	2	12887446	12889931	-	2106	protein_coding	Laccase-3 [Source:UniProtKB/Swiss-Prot;Acc:Q56YT0]	-	-	339	304	313	901	870	873	7.3207	8.19391	6.98507	19.4909	21.7752	22.6524
AT2G47940	2821.47	2789.36	2997.75	1347.25	1441.51	1313.2	2869.53	1367.32	1.06966	4.84669e-37	1.88193e-35	DEGP2	2	19617986	19622301	-	2347	protein_coding	EMB3117 [Source:UniProtKB/TrEMBL;Acc:A0A178VUR8]	-	-	3119	2471	3209	1493	1380	1209	60.4385	59.7634	64.2601	28.9809	30.9933	28.1496
AT5G06870	3198.69	3042.22	2926.76	1190.23	1373.61	1056.86	3055.89	1206.9	1.34018	5.0481e-37	1.95692e-35	PGIP2	5	2133918	2135168	+	1168	protein_coding	PGIP2 [Source:UniProtKB/TrEMBL;Acc:A0A178UDM1]	-	-	3536	2695	3133	1319	1315	973	137.683	130.976	126.067	51.4479	59.3451	45.5228
AT1G56050	1156.99	1216.89	1267.67	534.207	490.948	492.043	1213.85	505.733	1.26189	7.31149e-37	2.8297e-35	-	1	20963686	20966341	+	1533	protein_coding	Obg-like ATPase 1 [Source:UniProtKB/TrEMBL;Acc:F4I3J0]	-	-	1279	1078	1357	592	470	453	37.9437	39.9165	41.6028	17.5932	16.1606	16.1479
AT3G29810	418.833	422.186	379.273	1013.37	1035.17	977.569	406.764	1008.7	-1.31125	7.35507e-37	2.84192e-35	COBL3	3	11728024	11730350	+	1706	protein_coding	COBRA-like protein 2 [Source:UniProtKB/Swiss-Prot;Acc:Q8L8Q7]	-	-	463	374	406	1123	991	900	12.3428	12.4442	11.1849	29.9893	30.6194	28.8285
AT5G22570	293.092	343.167	262.502	1024.2	993.386	837.45	299.587	951.678	-1.67155	8.50321e-37	3.28018e-35	WRKY38	5	7495455	7496990	-	1306	protein_coding	Probable WRKY transcription factor 38 [Source:UniProtKB/Swiss-Prot;Acc:Q8GWF1]	WRKY	WRKY	324	304	281	1135	951	771	11.2827	13.2131	10.1122	39.593	38.3831	32.2604
AT1G29280	547.287	547.487	761.349	1957.25	2004.53	2503.66	618.708	2155.15	-1.79918	8.80629e-37	3.39157e-35	WRKY65	1	10236337	10237990	+	1555	protein_coding	At1g29280 [Source:UniProtKB/TrEMBL;Acc:Q0V866]	WRKY	WRKY	605	485	815	2169	1919	2305	17.6944	17.7046	24.6327	63.5469	65.0499	81.0027
AT3G48115	391.694	370.259	342.84	1173.09	1018.46	949.328	368.265	1046.96	-1.50831	1.09417e-36	4.20714e-35	-	3	17771170	17772926	-	954	ncRNA	other RNA [Source:TAIR;Acc:AT3G48115]	-	-	433	328	367	1300	975	874	20.642	19.5165	18.0802	62.0813	53.8714	50.0636
AT1G22590	272.286	282.21	262.502	44.2165	49.0948	58.6541	272.333	50.6551	2.43278	1.12792e-36	4.32987e-35	AGL87	1	7981722	7984334	+	2443	protein_coding	AGAMOUS-like 87 [Source:UniProtKB/TrEMBL;Acc:Q7X9H1]	-	-	301	250	281	49	47	54	5.60343	5.80888	5.40589	0.913773	1.01409	1.2079
AT2G25260	197.204	176.099	205.517	578.423	573.469	632.161	192.94	594.684	-1.62031	1.16587e-36	4.4683e-35	HPAT2	2	10755524	10757947	-	1351	protein_coding	Hydroxyproline O-arabinosyltransferase 2 [Source:UniProtKB/Swiss-Prot;Acc:Q494Q2]	-	-	218	156	220	641	549	582	7.33859	6.55459	7.65336	21.6156	21.42	23.5411
AT3G14930	3231.25	3328.95	3139.75	1472.68	1592.97	1634.71	3233.32	1566.79	1.04565	1.26697e-36	4.84791e-35	HEME1	3	5020461	5023146	+	2044	protein_coding	Uroporphyrinogen decarboxylase 1, chloroplastic [Source:UniProtKB/Swiss-Prot;Acc:Q93ZB6]	-	-	3572	2949	3361	1632	1525	1505	79.4771	81.8973	77.2809	36.3751	39.327	40.236
AT1G23080	1533.31	1531.84	1527.37	701.147	730.155	672.35	1530.84	701.217	1.1262	1.61576e-36	6.17251e-35	PIN7	1	8180189	8183650	-	3295	protein_coding	Auxin efflux carrier component 7 [Source:UniProtKB/Swiss-Prot;Acc:Q940Y5]	-	-	1695	1357	1635	777	699	619	23.3951	23.3776	23.321	10.7431	11.1821	10.2658
AT3G06490	144.737	150.136	158.809	521.574	474.235	481.181	151.227	492.33	-1.70375	2.0838e-36	7.94766e-35	MYB108	3	2003393	2006727	+	1867	protein_coding	Transcription factor MYB108 [Source:UniProtKB/Swiss-Prot;Acc:Q9LDE1]	MYB	MYB->MYB	160	133	170	578	454	443	3.89751	4.04374	4.27946	14.1042	12.8178	12.9664
AT4G15233	675.741	614.089	544.621	1756.02	1751.74	1480.47	611.484	1662.75	-1.4434	2.25038e-36	8.55542e-35	ABCG42	4	8687354	8694733	+	5360	protein_coding	ABC transporter G family member 42 [Source:UniProtKB/Swiss-Prot;Acc:Q7PC82]	-	-	747	544	583	1946	1677	1363	6.33822	5.76116	5.11197	16.5403	16.4919	13.896
AT4G04350	976.975	903.072	964.998	384.412	380.224	393.2	948.348	385.945	1.29796	2.6453e-36	1.00407e-34	EMB2369	4	2128090	2133150	+	3081	protein_coding	Leucine--tRNA ligase, chloroplastic/mitochondrial [Source:UniProtKB/Swiss-Prot;Acc:Q9XEA0]	-	-	1080	800	1033	426	364	362	15.942	14.7392	15.7577	6.29917	6.22747	6.42061
AT3G11410	565.379	447.02	547.424	1330.1	1384.06	1515.23	519.941	1409.8	-1.43591	3.08398e-36	1.1687e-34	PP2CA	3	3583782	3585850	-	1800	protein_coding	Protein phosphatase 2C 37 [Source:UniProtKB/Swiss-Prot;Acc:P49598]	-	-	625	396	586	1474	1325	1395	15.7913	12.4882	15.3006	37.307	38.8012	42.3507
AT5G10170	1517.02	1460.72	1338.67	640.687	586.004	595.231	1438.8	607.307	1.24339	3.53105e-36	1.33385e-34	IPS3	5	3187277	3190321	-	1954	protein_coding	Probable inositol 3-phosphate synthase isozyme 3 [Source:UniProtKB/Swiss-Prot;Acc:Q9LX12]	-	-	1677	1294	1433	710	561	548	39.0319	37.5912	34.4672	16.5539	15.1335	15.3255
AT5G05410	1633.72	1808.4	1891.69	4122.06	4143.81	5055.12	1777.94	4440.33	-1.32043	3.91519e-36	1.4766e-34	DREB2A	5	1602205	1604112	+	1651	protein_coding	Dehydration-responsive element-binding protein 2A [Source:UniProtKB/Swiss-Prot;Acc:O82132]	AP2/ERF-ERF	AP2/ERF->AP2/ERF-ERF	1806	1602	2025	4568	3967	4654	49.7487	55.0797	57.6451	126.05	126.654	154.042
AT3G27690	1574.92	1634.56	2168.21	342.903	303.97	520.284	1792.56	389.052	2.2058	3.94691e-36	1.48619e-34	LHCB2.4	3	10255906	10257489	+	1465	protein_coding	Chlorophyll a-b binding protein, chloroplastic [Source:UniProtKB/TrEMBL;Acc:A0A1I9LMB4]	-	-	1741	1448	2321	380	291	479	54.0471	56.1057	74.4598	11.8171	10.4703	17.8672
AT5G42250	364.556	390.578	403.562	1129.78	962.049	1245.86	386.232	1112.56	-1.52664	5.47115e-36	2.05686e-34	-	5	16893849	16897690	+	1651	protein_coding	Alcohol dehydrogenase-like 7 [Source:UniProtKB/Swiss-Prot;Acc:Q9FH04]	-	-	403	346	432	1252	921	1147	11.1012	11.8961	12.2976	34.548	29.4046	37.9643
AT4G13180	890.133	824.053	1007.04	2953.48	2948.82	4592.4	907.074	3498.23	-1.94654	5.6315e-36	2.11378e-34	-	4	7657094	7658302	-	1209	protein_coding	AT4g13180/F17N18_70 [Source:UniProtKB/TrEMBL;Acc:Q9SVQ9]	-	-	984	730	1078	3273	2823	4228	37.0152	34.2746	41.9061	123.335	123.08	191.103
AT1G32970	1241.12	1135.61	1134.08	468.333	498.26	417.096	1170.27	461.23	1.34298	7.00816e-36	2.62634e-34	SBT3.2	1	11948650	11951982	-	2276	protein_coding	Subtilisin-like protease SBT3.2 [Source:UniProtKB/Swiss-Prot;Acc:Q9MAP4]	-	-	1372	1006	1214	519	477	384	27.4153	25.0901	25.0687	10.3887	11.0471	9.21973
AT3G47730	1282.73	1197.7	1273.27	2698.11	2857.94	2512.35	1251.23	2689.47	-1.10348	7.9739e-36	2.97881e-34	ABCA2	3	17594060	17599083	-	3489	protein_coding	ATH1 [Source:UniProtKB/TrEMBL;Acc:A0A178V6R6]	-	-	1418	1061	1363	2990	2736	2313	18.4836	17.262	18.3603	39.0423	41.3349	36.2271
AT5G63140	451.399	461.695	421.311	120.016	124.304	84.7226	444.802	109.681	2.01488	8.1954e-36	3.05673e-34	PAP29	5	25328119	25329882	+	1554	protein_coding	Probable inactive purple acid phosphatase 29 [Source:UniProtKB/Swiss-Prot;Acc:Q9FMK9]	-	-	499	409	451	133	119	78	14.6036	14.9399	13.6399	3.89912	4.03644	2.74285
AT1G78630	6947.38	7325.04	7149.21	2872.26	2553.97	3363.92	7140.54	2930.05	1.28524	8.30902e-36	3.09423e-34	RPL13	1	29575806	29577880	+	1391	protein_coding	50S ribosomal protein L13, chloroplastic [Source:UniProtKB/Swiss-Prot;Acc:Q9SYL9]	-	-	7680	6489	7653	3183	2445	3097	251.099	264.805	258.577	104.25	92.6518	121.667
AT3G02640	771.629	763.095	702.496	216.57	224.583	141.204	745.74	194.119	1.93803	9.09618e-36	3.38204e-34	-	3	564884	565801	-	918	protein_coding	F16B3.27 protein [Source:UniProtKB/TrEMBL;Acc:Q9M878]	-	-	853	676	752	240	215	130	42.2588	41.8004	38.4999	11.9106	12.3452	7.73855
AT5G15180	96.7929	98.209	87.812	364.56	353.065	359.528	94.2713	359.051	-1.93119	1.12952e-35	4.18648e-34	PER56	5	4930425	4932406	+	1321	protein_coding	Peroxidase 56 [Source:UniProtKB/Swiss-Prot;Acc:Q9LXG3]	-	-	107	87	94	404	338	331	3.68377	3.73846	3.34433	13.933	13.487	13.6925
AT5G02160	2455.1	2598.59	2315.81	1184.82	1051.88	1107.91	2456.5	1114.87	1.13871	1.13464e-35	4.19887e-34	-	5	426226	427461	+	993	protein_coding	AT5g02160 [Source:UniProtKB/TrEMBL;Acc:Q9FPH2]	-	-	2714	2302	2479	1313	1007	1020	124.3	131.593	117.331	60.2394	53.4543	56.1319
AT2G44040	1181.42	1203.34	1287.29	459.31	469.012	543.094	1224.02	490.472	1.32102	1.41785e-35	5.23875e-34	DAPB1	2	18221694	18224162	-	1499	protein_coding	4-hydroxy-tetrahydrodipicolinate reductase 1, chloroplastic [Source:UniProtKB/Swiss-Prot;Acc:O80574]	-	-	1306	1066	1378	509	449	500	39.6235	40.3675	43.2048	15.4697	15.7887	18.2275
AT5G23220	320.231	320.59	295.198	789.58	822.077	785.313	312.006	798.99	-1.35723	1.44487e-35	5.32195e-34	NIC3	5	7819608	7820760	-	1153	protein_coding	Nicotinamidase 3 [Source:UniProtKB/Swiss-Prot;Acc:Q9FMX8]	-	-	354	284	316	875	787	723	13.9632	13.9819	12.8808	34.5736	35.9789	34.2664
AT2G44110	131.168	144.491	128.915	427.727	476.324	457.285	134.858	453.778	-1.75279	1.62674e-35	5.9732e-34	MLO15	2	18245357	18248459	-	1774	protein_coding	MLO-like protein [Source:UniProtKB/TrEMBL;Acc:A0A178VQX0]	-	-	145	128	138	474	456	421	3.71728	4.09574	3.65603	12.1728	13.5492	12.9684
AT4G24750	1329.77	1354.61	1460.11	610.007	579.736	625.644	1381.5	605.129	1.19109	1.64854e-35	6.04386e-34	STR11	4	12757958	12760934	-	1528	protein_coding	Rhodanese-like domain-containing protein 11, chloroplastic [Source:UniProtKB/Swiss-Prot;Acc:Q0WWT7]	-	-	1470	1200	1563	676	555	576	43.7527	44.5794	48.0751	20.1553	19.1457	20.5996
AT5G07030	1727.8	1749.7	1728.22	742.656	779.249	848.312	1735.24	790.073	1.13611	1.73742e-35	6.35985e-34	-	5	2183328	2185972	-	1895	protein_coding	Eukaryotic aspartyl protease family protein [Source:UniProtKB/TrEMBL;Acc:F4K5B9]	-	-	1910	1550	1850	823	746	781	45.839	46.43	45.8825	19.7859	20.7507	22.5217
AT4G34290	1034.87	1020.47	1167.71	378.096	424.095	435.561	1074.35	412.584	1.38291	1.77342e-35	6.48161e-34	-	4	16410791	16412385	+	790	protein_coding	SWIB/MDM2 domain superfamily protein [Source:UniProtKB/TrEMBL;Acc:Q9SYZ4]	SWI/SNF-BAF60b	SWI/SNF-BAF60b	1144	904	1250	419	406	401	65.8583	64.9557	74.3648	24.1631	27.0895	27.7381
AT3G19660	183.635	197.547	225.135	669.563	607.94	594.144	202.106	623.883	-1.62682	2.23194e-35	8.13232e-34	-	3	6825433	6826585	-	1153	protein_coding	At3g19660 [Source:UniProtKB/TrEMBL;Acc:Q9LJN0]	-	-	203	175	241	742	582	547	8.00715	8.61558	9.82364	29.3184	26.607	25.9249
AT5G08610	2219	2318.64	2405.49	921.327	978.762	1111.17	2314.37	1003.75	1.20626	2.33951e-35	8.51112e-34	RH26	5	2790243	2794219	+	2811	protein_coding	PDE340 [Source:UniProtKB/TrEMBL;Acc:A0A178UFQ6]	-	-	2453	2054	2575	1021	937	1023	39.687	41.4778	43.0528	16.5474	17.5704	19.8872
AT4G32480	1381.33	1400.89	1565.67	3102.37	3557.81	3836.41	1449.3	3498.86	-1.27094	2.86575e-35	1.04096e-33	-	4	15676240	15677977	+	1313	protein_coding	AT4g32480/F8B4_180 [Source:UniProtKB/TrEMBL;Acc:Q9SUU4]	-	-	1527	1241	1676	3438	3406	3532	52.8915	53.6516	59.9921	119.291	136.736	146.999
AT2G25840	932.649	1004.67	928.565	382.608	381.268	407.32	955.294	390.399	1.2909	3.19402e-35	1.15842e-33	OVA4	2	11021692	11025451	+	1922	protein_coding	Nucleotidylyl transferase superfamily protein [Source:UniProtKB/TrEMBL;Acc:F4ISP4]	-	-	1031	890	994	424	365	375	24.3959	26.2853	24.3062	10.0503	10.0102	10.662
AT3G63510	519.244	493.303	492.308	139.868	171.31	154.239	501.618	155.139	1.69618	3.22403e-35	1.16751e-33	-	3	23450536	23452794	+	1378	protein_coding	FMN-linked oxidoreductases superfamily protein [Source:UniProtKB/TrEMBL;Acc:Q8H128]	-	-	574	437	527	155	164	142	18.9441	18.0015	17.9741	5.12446	6.27331	5.63116
AT5G52640	1052.06	1115.29	1107.93	2246.02	2432.8	2654.64	1091.76	2444.49	-1.16274	3.28229e-35	1.18679e-33	HSP90-1	5	21352557	21355147	+	2103	protein_coding	Heat shock protein 90-1 [Source:UniProtKB/Swiss-Prot;Acc:P27323]	-	-	1163	988	1186	2489	2329	2444	25.1508	26.6682	26.5051	53.9202	58.3757	63.5069
AT2G39420	1480.84	1617.63	1665.63	3367.67	3403.21	3891.81	1588.03	3554.23	-1.16231	3.32012e-35	1.19864e-33	-	2	16460247	16463220	+	1497	protein_coding	Alpha/beta-Hydrolases superfamily protein [Source:UniProtKB/TrEMBL;Acc:Q8RXN7]	-	-	1637	1433	1783	3732	3258	3583	49.7323	54.3376	55.9776	113.576	114.718	130.793
AT3G61190	2578.13	2728.4	2662.39	1339.13	1162.61	1235	2656.31	1245.58	1.09166	3.59274e-35	1.29508e-33	BAP1	3	22650159	22651636	-	1400	protein_coding	BON1-associated protein 1 [Source:UniProtKB/Swiss-Prot;Acc:Q941L2]	-	-	2850	2417	2850	1484	1113	1137	92.5823	97.9997	95.6757	48.2916	41.9053	44.3804
AT3G08740	4175.66	4466.82	4023.47	2181.04	2029.6	2027.91	4221.98	2079.52	1.02103	3.64119e-35	1.31055e-33	-	3	2654622	2656297	-	1020	protein_coding	Elongation factor P (EF-P) family protein [Source:UniProtKB/TrEMBL;Acc:Q8VZW6]	-	-	4616	3957	4307	2417	1943	1867	205.815	220.212	198.454	107.955	100.41	100.024
AT2G35270	218.01	214.479	223.267	783.263	857.592	1316.46	218.585	985.771	-2.1717	3.93041e-35	1.4125e-33	AHL21	2	14856664	14858134	+	1471	protein_coding	AT-hook motif nuclear-localized protein 21 [Source:UniProtKB/Swiss-Prot;Acc:O82166]	-	-	241	190	239	868	821	1212	7.45102	7.33191	7.63607	26.8827	29.4193	45.0245
AT1G72510	1241.12	1181.89	1094.85	3849.54	3239.21	2766.52	1172.62	3285.09	-1.48664	4.26009e-35	1.52866e-33	-	1	27303323	27304927	+	1524	protein_coding	At1g72510 [Source:UniProtKB/TrEMBL;Acc:Q9C9E9]	-	-	1372	1047	1172	4266	3101	2547	40.9431	38.9976	36.1433	127.527	107.255	91.3278
AT2G28950	1232.98	1224.79	1259.26	528.793	536.909	445.337	1239.01	503.68	1.29739	4.44965e-35	1.59426e-33	EXPA6	2	12431338	12433796	-	1590	protein_coding	Expansin [Source:UniProtKB/TrEMBL;Acc:A0A178VZL6]	-	-	1363	1085	1348	586	514	410	38.9861	38.7354	39.8453	16.7906	17.0399	14.0911
AT4G36430	416.119	388.321	402.627	953.812	974.584	1084.01	402.356	1004.14	-1.31772	5.57005e-35	1.99266e-33	PER49	4	17204385	17206033	-	1375	protein_coding	Peroxidase 49 [Source:UniProtKB/Swiss-Prot;Acc:O23237]	-	-	460	344	431	1057	933	998	15.2148	14.2014	14.7319	35.0217	35.7669	39.6631
AT3G53900	876.563	898.556	863.173	376.291	340.53	346.494	879.431	354.438	1.30922	5.64041e-35	2.01478e-33	UPP	3	19956590	19959075	-	1377	protein_coding	Uracil phosphoribosyltransferase, chloroplastic [Source:UniProtKB/Swiss-Prot;Acc:Q9M336]	-	-	969	796	924	417	326	319	32.0038	32.8137	31.5372	13.7965	12.4792	12.6595
AT3G25660	2142.11	2219.3	2313.01	1016.08	1109.33	1065.55	2224.8	1063.65	1.06515	5.7599e-35	2.05436e-33	GATA	3	9339342	9342223	-	2091	protein_coding	Glutamyl-tRNA(Gln) amidotransferase subunit A, chloroplastic/mitochondrial [Source:UniProtKB/Swiss-Prot;Acc:Q9LI77]	-	-	2368	1966	2476	1126	1062	981	51.5038	53.371	55.6521	24.533	26.7715	25.6374
AT1G62810	971.547	848.887	983.681	2031.25	2116.3	2274.48	934.705	2140.68	-1.19377	6.19233e-35	2.20527e-33	-	1	23257610	23262002	-	3012	protein_coding	Primary amine oxidase [Source:UniProtKB/Swiss-Prot;Acc:Q8H1H9]	-	-	1074	752	1053	2251	2026	2094	16.2166	14.1723	16.4308	34.0476	35.4557	37.991
AT4G15236	56.9902	46.2824	56.9844	320.344	320.683	244.392	53.419	295.14	-2.46079	6.91487e-35	2.45889e-33	ABCG43	4	8696677	8702727	+	4173	protein_coding	ABC-2 and Plant PDR ABC-type transporter family protein [Source:TAIR;Acc:AT4G15236]	-	-	63	41	61	355	307	225	0.686599	0.557714	0.687015	3.87566	3.87786	2.94641
AT4G34900	330.181	305.915	334.433	73.9949	84.6102	64.0851	323.51	74.23	2.12356	7.28793e-35	2.58765e-33	XDH2	4	16625517	16631370	-	4297	protein_coding	Xanthine dehydrogenase 2 [Source:UniProtKB/Swiss-Prot;Acc:F4JLI5]	-	-	365	271	358	82	81	59	3.86313	3.57997	3.91564	0.869389	0.993623	0.750319
AT3G10500	625.083	724.715	686.615	1626.99	1544.92	1497.85	678.804	1556.59	-1.1992	9.30269e-35	3.29312e-33	NAC053	3	3271217	3274176	+	2518	protein_coding	NAC domain-containing protein 53 [Source:UniProtKB/Swiss-Prot;Acc:Q949N0]	NAC	NAC	691	642	735	1803	1479	1379	12.4805	14.4729	13.7188	32.6216	30.961	29.9273
AT1G68590	3508.06	3673.24	3180.85	1566.53	1316.16	1218.7	3454.05	1367.13	1.33592	1.01714e-34	3.59525e-33	-	1	25757404	25758411	-	932	protein_coding	30S ribosomal protein 3-1, chloroplastic [Source:UniProtKB/Swiss-Prot;Acc:Q9SX22]	-	-	3878	3254	3405	1736	1260	1122	189.236	198.188	171.706	84.8593	71.2618	65.7864
AT3G14225	33.4704	41.7671	32.696	223.789	231.895	212.893	35.9778	222.859	-2.6408	1.0419e-34	3.67729e-33	GLIP4	3	4734553	4735993	-	1197	protein_coding	GDSL esterase/lipase 4 [Source:UniProtKB/Swiss-Prot;Acc:Q9LJP1]	-	-	37	37	35	248	222	196	1.40578	1.75462	1.37423	9.43894	9.776	8.9479
AT3G20250	732.731	754.065	786.571	1688.35	1809.2	1586.92	757.789	1694.82	-1.16137	1.16318e-34	4.0992e-33	APUM5	3	7058871	7063372	-	3625	protein_coding	Pumilio 5 [Source:UniProtKB/TrEMBL;Acc:A0A178VL84]	-	-	810	668	842	1871	1732	1461	10.1622	10.4603	10.9166	23.5143	25.185	22.0243
AT5G67400	215.296	229.154	207.386	579.326	652.856	638.678	217.279	623.62	-1.52209	1.27705e-34	4.4938e-33	PER73	5	26894778	26896488	+	1296	protein_coding	Peroxidase [Source:UniProtKB/TrEMBL;Acc:A3KPG1]	-	-	238	203	222	642	625	588	8.35186	8.89134	8.05068	22.5681	25.4201	24.7931
AT5G25280	698.356	704.396	644.577	1785.8	1758.01	1480.47	682.443	1674.76	-1.29616	1.75105e-34	6.1526e-33	-	5	8773734	8776594	+	2861	protein_coding	AT5g25280/F18G18_20 [Source:UniProtKB/TrEMBL;Acc:Q93WB2]	-	-	772	624	690	1979	1683	1363	12.2719	12.3806	11.3349	31.5133	31.0076	26.0338
AT4G31840	697.451	726.973	756.678	182.28	254.875	242.22	727.034	226.458	1.68707	1.91316e-34	6.71225e-33	ENODL15	4	15401640	15402629	+	895	protein_coding	Early nodulin-like protein 15 [Source:UniProtKB/TrEMBL;Acc:Q9SZ51]	-	-	771	644	810	202	244	223	39.178	40.845	42.535	10.2824	14.3704	13.6157
AT5G03940	2177.39	2379.59	2176.62	1051.27	1112.47	1061.21	2244.53	1074.98	1.0618	1.97791e-34	6.92911e-33	FFC	5	1060106	1063425	-	2022	protein_coding	SRP54CP [Source:UniProtKB/TrEMBL;Acc:A0A178UD49]	-	-	2407	2108	2330	1165	1065	977	54.1385	59.1787	54.1576	26.2489	27.7633	26.4042
AT1G20823	1787.5	1636.82	1599.3	702.049	748.957	612.61	1674.54	687.872	1.28318	2.03286e-34	7.11109e-33	ATL80	1	7238693	7239698	+	1006	protein_coding	RING-H2 finger protein ATL80 [Source:UniProtKB/Swiss-Prot;Acc:Q9LM69]	-	-	1976	1450	1712	778	717	564	89.3306	81.8175	79.9817	35.2328	37.5685	30.6366
AT5G25770	591.612	623.119	584.791	1475.39	1397.63	1284.96	599.841	1385.99	-1.20975	2.28932e-34	7.99639e-33	-	5	8969215	8972125	-	1831	protein_coding	Alpha/beta-Hydrolases superfamily protein [Source:UniProtKB/TrEMBL;Acc:A8MQE3]	-	-	654	552	626	1635	1338	1183	16.2443	17.113	16.0683	40.6813	38.5186	35.3066
AT3G13435	163.734	179.485	138.257	608.202	551.533	497.474	160.492	552.403	-1.78814	2.59562e-34	9.05288e-33	-	3	4375300	4376127	+	539	protein_coding	At3g13435 [Source:UniProtKB/TrEMBL;Acc:Q8GZ07]	-	-	181	159	148	674	528	458	15.2722	16.745	12.905	56.9687	51.6354	46.434
AT3G06730	977.879	909.845	936.973	382.608	394.848	333.46	941.566	370.305	1.34565	2.67626e-34	9.3204e-33	CITRX	3	2124155	2126156	+	984	protein_coding	Thioredoxin-like protein CITRX, chloroplastic [Source:UniProtKB/Swiss-Prot;Acc:Q9M7X9]	-	-	1081	806	1003	424	378	307	49.9622	46.496	47.9061	19.6307	20.2488	17.0491
AT5G05740	1384.05	1532.96	1382.57	576.619	541.087	648.454	1433.19	588.72	1.28361	2.79757e-34	9.72857e-33	EGY2	5	1723687	1727068	-	2216	protein_coding	Probable zinc metalloprotease EGY2, chloroplastic [Source:UniProtKB/Swiss-Prot;Acc:Q9FFK3]	-	-	1530	1358	1480	639	518	597	31.4002	34.7861	31.3889	13.137	12.3215	14.7219
AT5G16710	1554.11	1541.99	1613.31	739.046	670.614	747.297	1569.81	718.986	1.12647	3.14284e-34	1.08972e-32	DHAR3	5	5483260	5485185	+	1088	protein_coding	DHAR3 [Source:UniProtKB/TrEMBL;Acc:A0A178UIL9]	-	-	1718	1366	1727	819	642	688	71.8134	71.2685	74.6016	34.2942	31.1034	34.5556
AT1G11260	2631.5	2579.4	2781.96	5297.85	5506.97	6262.96	2664.29	5689.26	-1.09411	3.51927e-34	1.21667e-32	STP1	1	3777236	3780823	+	2483	protein_coding	STP1 [Source:UniProtKB/TrEMBL;Acc:A0A178WJ63]	-	-	2909	2285	2978	5871	5272	5766	53.2817	52.2379	56.368	107.721	111.918	126.899
AT3G19050	522.862	537.328	568.91	185.89	191.156	181.393	543.033	186.146	1.54453	3.54366e-34	1.22331e-32	KIN12D	3	6577724	6590253	+	8663	protein_coding	POK2 [Source:UniProtKB/TrEMBL;Acc:A0A178VJB1]	-	-	578	476	609	206	183	167	3.03439	3.11899	3.30395	1.08334	1.11349	1.05343
AT3G05880	1255.59	1227.05	1359.22	2705.33	2661.56	2529.73	1280.62	2632.21	-1.03912	3.89324e-34	1.34008e-32	RCI2A	3	1755497	1756924	-	879	protein_coding	RCI2A [Source:UniProtKB/TrEMBL;Acc:A0A178V7D5]	-	-	1388	1087	1455	2998	2548	2329	71.8145	70.1967	77.7963	155.385	152.796	144.79
AT3G02550	1818.26	1799.37	1849.66	4174.39	4520.9	5732.9	1822.43	4809.4	-1.39964	4.02748e-34	1.38427e-32	LBD41	3	536500	538126	-	1515	protein_coding	LOB domain-containing protein 41 [Source:UniProtKB/Swiss-Prot;Acc:Q9M886]	LOB	LOB	2010	1594	1980	4626	4328	5278	60.3385	59.7244	61.4239	139.11	150.583	190.378
AT5G65530	166.448	196.418	192.439	536.012	631.965	568.076	185.102	578.684	-1.64629	4.04058e-34	1.38676e-32	-	5	26190592	26193237	-	2034	protein_coding	Protein kinase superfamily protein [Source:UniProtKB/TrEMBL;Acc:F4KI00]	-	-	184	174	206	594	605	523	4.11413	4.85595	4.75993	13.3046	15.6786	14.0511
AT5G23310	1553.21	1641.33	1754.37	606.397	494.082	682.126	1649.64	594.201	1.47333	4.49967e-34	1.54208e-32	FSD3	5	7850444	7852534	+	1265	protein_coding	Superoxide dismutase [Fe] 3, chloroplastic [Source:UniProtKB/Swiss-Prot;Acc:Q9FMX0]	-	-	1717	1454	1878	672	473	628	61.7293	65.2454	69.7734	24.2016	19.7094	27.1287
AT2G45210	50.6579	42.8959	38.301	265.299	258.009	223.755	43.9516	249.021	-2.50094	4.51178e-34	1.54399e-32	SAUR36	2	18641563	18642739	+	1177	protein_coding	Auxin-responsive protein SAUR36 [Source:UniProtKB/Swiss-Prot;Acc:O22150]	-	-	56	38	41	294	247	206	2.16383	1.83267	1.63716	11.3798	11.0617	9.56423
AT3G27850	5660.12	5774.01	5358.4	2896.63	2483.99	2465.65	5597.51	2615.42	1.09711	4.61551e-34	1.57721e-32	RPL12C	3	10324788	10325746	+	959	protein_coding	50S ribosomal protein L12-3, chloroplastic [Source:UniProtKB/Swiss-Prot;Acc:P36212]	-	-	6257	5115	5736	3210	2378	2270	296.728	302.763	281.109	152.494	130.706	129.35
AT5G38530	673.027	746.163	722.114	1549.38	1528.21	1520.66	713.768	1532.75	-1.10382	4.80203e-34	1.63858e-32	TSBtype2	5	15423980	15426576	+	1920	protein_coding	Tryptophan synthase beta chain [Source:UniProtKB/TrEMBL;Acc:Q9FFW8]	-	-	744	661	773	1717	1463	1400	17.6231	19.5423	18.9218	40.7413	40.1648	39.8461
AT1G56550	132.073	98.209	71.9311	583.838	525.419	439.906	100.738	516.387	-2.35664	5.27373e-34	1.79436e-32	RGXT3	1	21185592	21188369	-	1792	protein_coding	UDP-D-xylose:L-fucose alpha-1,3-D-xylosyltransferase 3 [Source:UniProtKB/Swiss-Prot;Acc:Q9FXA7]	-	-	146	87	77	647	503	405	3.70532	2.75586	2.01947	16.4487	14.7956	12.3503
AT1G79450	170.066	189.645	156.006	529.695	511.839	591.972	171.906	544.502	-1.66633	5.78972e-34	1.96515e-32	ALIS5	1	29887616	29890211	+	1676	protein_coding	ALA-interacting subunit 5 [Source:UniProtKB/Swiss-Prot;Acc:Q8L8W0]	-	-	188	168	167	587	490	545	5.10147	5.68999	4.68303	15.9562	15.4108	17.7698
AT5G15870	847.616	828.568	870.647	1746.1	1708.92	1804.16	848.944	1753.06	-1.04558	5.79771e-34	1.96515e-32	-	5	5182367	5184948	-	2582	protein_coding	Glycosyl hydrolase family 81 protein [Source:UniProtKB/TrEMBL;Acc:Q9LFT3]	-	-	937	734	932	1935	1636	1661	16.5042	16.1367	16.9646	34.1421	33.3987	35.1538
AT2G40740	6.33224	5.6442	3.73668	171.452	152.507	184.652	5.23771	169.537	-5.01936	5.81425e-34	1.96673e-32	WRKY55	2	16997078	16999499	+	1201	protein_coding	WRKY DNA-binding protein 55 [Source:TAIR;Acc:AT2G40740]	WRKY	WRKY	7	5	4	190	146	170	0.265073	0.236321	0.156531	7.20736	6.40785	7.73508
AT3G13950	158.306	162.553	144.796	465.626	504.527	476.836	155.218	482.33	-1.63699	5.82192e-34	1.96673e-32	-	3	4603885	4605513	+	1206	protein_coding	AT3G13950 protein [Source:UniProtKB/TrEMBL;Acc:B9DG91]	-	-	175	144	155	516	483	439	6.59936	6.77784	6.04045	19.4925	21.1107	19.8919
AT2G36100	502.056	424.444	533.411	1231.74	1336.01	1540.21	486.637	1369.32	-1.48969	6.34602e-34	2.13463e-32	CASP1	2	15159591	15160799	-	904	protein_coding	Casparian strip membrane protein 1 [Source:UniProtKB/Swiss-Prot;Acc:Q9SIH4]	-	-	555	376	571	1365	1279	1418	27.9213	23.61	29.686	68.7907	74.5769	85.717
AT3G62910	850.33	831.955	866.91	344.708	365.6	341.063	849.731	350.457	1.27829	6.89179e-34	2.31163e-32	APG3	3	23257404	23260480	-	1620	protein_coding	Peptide chain release factor APG3, chloroplastic [Source:UniProtKB/Swiss-Prot;Acc:Q8RX79]	-	-	940	737	928	382	350	314	26.3891	25.8243	26.9226	10.7427	11.3882	10.5919
AT5G40240	393.504	419.928	448.402	1006.15	988.163	1003.64	420.611	999.317	-1.24874	7.49061e-34	2.50538e-32	-	5	16081988	16085213	-	2191	protein_coding	WAT1-related protein [Source:UniProtKB/TrEMBL;Acc:F4KHA9]	-	-	435	372	480	1115	946	924	9.02938	9.63777	10.2964	23.1845	22.7589	23.0456
AT4G10500	37.9935	44.0247	31.7618	234.618	243.385	209.634	37.9267	229.212	-2.60463	8.2098e-34	2.74205e-32	DLO1	4	6491017	6492578	+	1358	protein_coding	Protein DMR6-LIKE OXYGENASE 1 [Source:UniProtKB/Swiss-Prot;Acc:Q9ZSA8]	-	-	42	39	34	260	233	193	1.40657	1.6302	1.17669	8.72246	9.04395	7.76634
AT2G01008	20.8059	20.3191	15.8809	201.23	160.864	181.393	19.002	181.162	-3.25776	8.4033e-34	2.80272e-32	-	2	1025	3173	+	1602	protein_coding	FUNCTIONS IN: molecular_function unknown; INVOLVED IN: biological_process unknown; LOCATED IN: cellular_component unknown; BEST Arabidopsis thaliana protein match is: maternal effect embryo arrest 38 (TAIR:AT3G43160.1). [Source:TAIR;Acc:AT2G01008]	-	-	23	18	17	223	154	167	0.652945	0.637802	0.498736	6.34173	5.06711	5.69657
AT1G64660	281.333	322.848	316.684	1091.88	1260.8	2026.83	306.955	1459.83	-2.24973	8.47065e-34	2.82008e-32	MGL	1	24028830	24030780	+	1716	protein_coding	Methionine gamma-lyase [Source:UniProtKB/Swiss-Prot;Acc:Q9SGU9]	-	-	311	286	339	1210	1207	1866	8.24241	9.46073	9.28468	32.1243	37.0759	59.4228
AT2G02930	50.6579	59.8285	49.511	268.908	295.613	243.306	53.3325	269.276	-2.34273	8.4792e-34	2.82008e-32	GSTF3	2	851156	852321	-	1046	protein_coding	Glutathione S-transferase F3 [Source:UniProtKB/Swiss-Prot;Acc:Q9SLM6]	-	-	56	53	53	298	283	224	2.43482	2.87621	2.38138	12.9793	14.2612	11.7024
AT5G42580	237.007	243.829	266.239	671.368	684.193	800.52	249.025	718.694	-1.52779	9.10089e-34	3.02259e-32	CYP705A12	5	17023502	17025361	-	1776	protein_coding	Cytochrome P450 705A12 [Source:UniProtKB/Swiss-Prot;Acc:Q9FH67]	-	-	262	216	285	744	655	737	6.70918	6.90378	7.542	19.0851	19.4402	22.6769
AT5G63450	261.431	198.676	223.267	650.614	704.04	759.245	227.791	704.633	-1.62412	9.58387e-34	3.17854e-32	CYP94B1	5	25408821	25410725	-	1905	protein_coding	cytochrome P450, family 94, subfamily B, polypeptide 1 [Source:TAIR;Acc:AT5G63450]	-	-	289	176	239	721	674	699	6.89944	5.24437	5.89641	17.2427	18.6495	20.0512
AT3G17170	948.932	1020.47	1083.64	379.901	415.739	429.044	1017.68	408.228	1.31922	9.75957e-34	3.23228e-32	RFC3	3	5853059	5854906	-	1125	protein_coding	AT3g17170/K14A17_29 [Source:UniProtKB/TrEMBL;Acc:Q948R9]	-	-	1049	904	1160	421	398	395	42.4067	45.6133	48.4607	17.0489	18.648	19.1869
AT3G25597	75.9869	111.755	103.693	575.716	423.051	408.406	97.145	469.058	-2.27926	1.16244e-33	3.84451e-32	-	3	9305696	9306766	+	1071	protein_coding	Transmembrane protein [Source:UniProtKB/TrEMBL;Acc:Q9LI85]	-	-	84	99	111	638	405	376	3.56698	5.24713	4.871	27.1392	19.9328	19.1848
AT4G20860	5842.85	6197.33	5781.58	13609.6	12893.1	11269.2	5940.59	12590.7	-1.0839	1.18604e-33	3.91707e-32	FAD-OXR	4	11172622	11174467	+	1846	protein_coding	Berberine bridge enzyme-like 22 [Source:UniProtKB/Swiss-Prot;Acc:Q9SUC6]	-	-	6459	5490	6189	15082	12343	10375	159.127	168.817	157.57	372.214	352.445	307.125
AT4G27410	424.26	435.732	455.875	1155.04	1137.54	1495.68	438.622	1262.75	-1.52479	1.2196e-33	4.02231e-32	RD26	4	13707192	13709170	-	1896	protein_coding	NAC (No Apical Meristem) domain transcriptional regulator superfamily protein [Source:UniProtKB/TrEMBL;Acc:F4JIU9]	NAC	NAC	469	386	488	1280	1089	1377	11.2498	11.5565	12.0967	30.7565	30.2755	39.6876
AT5G66470	1244.74	1189.8	1245.25	521.574	575.558	547.438	1226.59	548.19	1.16316	1.2463e-33	4.10462e-32	-	5	26541562	26544359	-	1765	protein_coding	GTPase ERA-like, chloroplastic [Source:UniProtKB/Swiss-Prot;Acc:Q8VZ74]	-	-	1376	1054	1333	578	551	504	35.4556	33.8978	35.4952	14.9193	16.4554	15.6043
AT5G53490	1186.84	1118.68	1216.29	519.769	497.215	535.49	1173.94	517.492	1.18245	1.35079e-33	4.43641e-32	-	5	21723235	21724701	-	1086	protein_coding	Tetratricopeptide repeat (TPR)-like superfamily protein [Source:TAIR;Acc:AT5G53490]	-	-	1312	991	1302	576	476	493	54.9434	51.7988	56.3464	24.1634	23.1036	24.8071
AT1G56600	9.04606	12.4172	17.7492	160.623	161.908	223.755	13.0708	182.095	-3.79866	1.45491e-33	4.77175e-32	GOLS2	1	21207537	21209635	+	1435	protein_coding	Galactinol synthase 2 [Source:UniProtKB/Swiss-Prot;Acc:Q9FXB2]	-	-	10	11	19	178	155	206	0.316927	0.435128	0.622281	5.65111	5.69353	7.84467
AT2G44650	2140.3	2179.79	2176.62	1035.93	1100.98	955.845	2165.57	1030.92	1.07046	1.61279e-33	5.28221e-32	CPN10-2	2	18419370	18421110	-	1171	protein_coding	10 kDa chaperonin 2, chloroplastic [Source:UniProtKB/Swiss-Prot;Acc:O80504]	-	-	2366	1931	2330	1148	1054	880	91.8902	93.6055	93.5155	44.6633	47.4445	41.0662
AT3G24430	1828.21	1914.51	1877.68	868.086	840.879	947.155	1873.47	885.374	1.08162	1.80144e-33	5.89194e-32	HCF101	3	8868583	8872346	-	1939	protein_coding	Fe-S cluster assembly factor HCF101, chloroplastic [Source:UniProtKB/Swiss-Prot;Acc:Q6STH5]	-	-	2021	1696	2010	962	805	872	47.4023	49.6505	48.7195	22.6028	21.8837	24.5752
novel.48	0	3.38652	0.93417	571.204	558.845	659.316	1.44023	596.455	-8.83183	2.0682e-33	6.75507e-32	-	2	13542517	13545323	-	2091	-	- && sp|Q9SKB3|PARG1_ARATH Poly(ADP-ribose) glycohydrolase 1 OS=Arabidopsis thaliana OX=3702 GN=PARG1 PE=1 SV=2 && PF05028:Poly (ADP-ribose) glycohydrolase (PARG)	-	-	0	3	1	633	535	607	0	0.081441	0.0224766	13.7916	13.4866	15.8633
AT1G65510	221.629	228.026	229.806	633.468	622.564	766.848	226.487	674.293	-1.57331	2.28254e-33	7.44485e-32	-	1	24359328	24360081	+	605	protein_coding	unknown protein; FUNCTIONS IN: molecular_function unknown; INVOLVED IN: N-terminal protein myristoylation; LOCATED IN: endomembrane system; EXPRESSED IN: 9 plant structures; EXPRESSED DURING: LP.06 six leaves visible, LP.04 four leaves visible, 4 an /.../, petal differentiation and expansion stage, LP.08 eight leaves visible; BEST Arabidopsis thaliana protein match is: unknown protein (TAIR:AT1G6…	-	-	245	202	246	702	596	706	18.4171	18.9527	19.1102	52.8624	51.927	63.7688
AT5G52920	5500.91	5516.64	5225.75	2882.19	2715.88	2500.4	5414.43	2699.49	1.00362	2.30788e-33	7.51713e-32	PKP2	5	21463467	21466880	+	2221	protein_coding	Pyruvate kinase [Source:UniProtKB/TrEMBL;Acc:A0A178U9G2]	-	-	6081	4887	5594	3194	2600	2302	124.52	124.902	118.375	65.5167	61.7059	56.639
AT5G45630	609.705	672.788	672.603	241.837	205.78	240.047	651.698	229.222	1.50584	2.56223e-33	8.33411e-32	-	5	18505536	18506382	-	847	protein_coding	Putative uncharacterized protein [Source:UniProtKB/TrEMBL;Acc:Q9FK78]	-	-	674	596	720	268	197	221	36.1899	39.9428	39.9516	14.4151	12.2598	14.2583
AT4G12030	948.932	877.108	813.662	299.589	329.04	237.875	879.901	288.835	1.60575	2.59495e-33	8.42049e-32	BASS5	4	7210807	7213376	+	2209	protein_coding	Probable sodium/metabolite cotransporter BASS5, chloroplastic [Source:UniProtKB/Swiss-Prot;Acc:F4JPW1]	-	-	1049	777	871	332	315	219	21.5969	19.9665	18.5314	6.84712	7.51652	5.41761
AT3G18680	2446.06	2674.22	2379.33	1246.18	1180.36	1153.53	2499.87	1193.36	1.06579	2.59591e-33	8.42049e-32	-	3	6427403	6429692	+	1421	protein_coding	Amino acid kinase family protein [Source:UniProtKB/TrEMBL;Acc:A0A1I9LRT3]	-	-	2704	2369	2547	1381	1130	1062	86.5414	94.6339	84.2402	44.2757	41.9166	40.8404
AT4G23700	327.467	318.333	302.671	859.063	855.503	749.469	316.157	821.345	-1.37807	2.79296e-33	9.04729e-32	CHX17	4	12342376	12346051	-	2817	protein_coding	Cation/H(+) antiporter 17 [Source:UniProtKB/Swiss-Prot;Acc:Q9SUQ7]	-	-	362	282	324	952	819	690	5.84431	5.68248	5.40559	15.3963	15.325	13.3851
AT4G17560	2862.17	3026.42	2982.81	1276.86	1070.68	1387.06	2957.13	1244.87	1.24813	2.87693e-33	9.30653e-32	-	4	9780224	9782183	+	1228	protein_coding	50S ribosomal protein L19-1, chloroplastic [Source:UniProtKB/Swiss-Prot;Acc:Q8W463]	-	-	3164	2681	3193	1415	1025	1277	117.179	123.929	122.204	52.4957	43.9975	56.8266
AT5G10180	1876.15	1754.22	1686.18	783.263	785.517	647.368	1772.18	738.716	1.2615	3.64913e-33	1.17723e-31	SULTR2;1	5	3193017	3197136	+	2560	protein_coding	Sulfate transporter 2.1 [Source:UniProtKB/Swiss-Prot;Acc:O04722]	-	-	2074	1554	1805	868	752	596	36.8451	34.4578	33.1377	15.447	15.4839	12.7223
AT1G33170	530.099	532.812	600.671	187.694	194.29	185.738	554.528	189.241	1.55164	3.69473e-33	1.19032e-31	-	1	12026936	12030539	+	2388	protein_coding	Probable methyltransferase PMT18 [Source:UniProtKB/Swiss-Prot;Acc:Q9C884]	-	-	586	472	643	208	186	171	11.1603	11.2198	12.655	3.96821	4.10564	3.9131
AT3G49210	286.76	276.566	246.621	703.854	707.174	711.453	269.982	707.494	-1.39022	4.06122e-33	1.30661e-31	-	3	18238044	18241524	-	2200	protein_coding	O-acyltransferase (WSD1-like) family protein [Source:UniProtKB/TrEMBL;Acc:Q9M3B1]	-	-	317	245	264	780	677	655	6.55312	6.32149	5.63983	16.1524	16.2206	16.2696
AT3G16370	2958.06	3052.38	2510.12	1074.73	946.381	714.711	2840.19	911.941	1.63749	4.66449e-33	1.49866e-31	APG	3	5556710	5558982	+	1911	protein_coding	GDSL esterase/lipase APG [Source:UniProtKB/Swiss-Prot;Acc:Q9LU14]	-	-	3270	2704	2687	1191	906	658	77.8213	80.3197	66.0833	28.3933	24.9902	18.8159
AT3G20440	963.406	1040.79	955.656	412.386	436.63	398.631	986.617	415.882	1.24548	4.93844e-33	1.58452e-31	SBE3	3	7123182	7130477	-	3255	protein_coding	1,4-alpha-glucan-branching enzyme 3, chloroplastic/amyloplastic [Source:UniProtKB/Swiss-Prot;Acc:D2WL32]	-	-	1065	922	1023	457	418	367	14.8802	16.0789	14.771	6.39633	6.76905	6.16133
AT1G50745	951.646	959.513	782.835	307.71	298.747	224.841	897.998	277.099	1.69324	5.13375e-33	1.64495e-31	-	1	18808866	18810504	-	1568	protein_coding	Plant mobile domain protein [Source:UniProtKB/TrEMBL;Acc:A0A1P8AP45]	-	-	1052	850	838	341	286	207	30.5127	30.7715	25.1179	9.90772	9.6144	7.21412
AT1G12520	350.987	253.989	341.906	909.596	912.954	1000.38	315.627	940.976	-1.57102	5.81331e-33	1.86018e-31	CCS	1	4267074	4268982	-	1426	protein_coding	Copper chaperone for superoxide dismutase, chloroplastic/cytosolic [Source:UniProtKB/Swiss-Prot;Acc:Q9LD47]	-	-	388	225	366	1008	874	921	12.3744	8.95651	12.0627	32.2038	32.3068	35.2939
AT3G53180	2528.37	2436.04	2480.22	5123.69	5258.37	4569.59	2481.54	4983.88	-1.00602	5.89576e-33	1.88147e-31	-	3	19706820	19711460	+	3079	protein_coding	Nodulin/glutamine synthase-like protein [Source:UniProtKB/TrEMBL;Acc:F4J9A0]	-	-	2795	2158	2655	5678	5034	4207	41.2842	39.7848	40.5265	84.0139	86.1798	74.6658
AT3G45780	3106.42	3126.89	2946.37	1488.92	1618.04	1435.94	3059.89	1514.3	1.01473	6.69556e-33	2.13383e-31	PHOT1	3	16816721	16824210	+	3646	protein_coding	RPT1 [Source:UniProtKB/TrEMBL;Acc:A0A178VFT4]	-	-	3434	2770	3154	1650	1549	1322	42.8346	43.126	40.6565	20.6173	22.3943	19.8141
AT1G01320	5974.02	5601.3	5404.18	2750.44	2846.45	2403.73	5659.83	2666.88	1.08541	7.49029e-33	2.38389e-31	-	1	121067	130577	-	6079	protein_coding	Tetratricopeptide repeat (TPR)-like superfamily protein [Source:UniProtKB/TrEMBL;Acc:F4HS99]	-	-	6604	4962	5785	3048	2725	2213	49.4067	46.3341	44.7256	22.8427	23.6285	19.8934
AT1G67000	169.161	164.811	142.928	540.524	519.151	461.63	158.967	507.102	-1.67549	7.94414e-33	2.52493e-31	LRK10L-2.8	1	25003818	25007647	-	3121	protein_coding	LEAF RUST 10 DISEASE-RESISTANCE LOCUS RECEPTOR-LIKE PROTEIN KINASE-like 2.8 [Source:UniProtKB/Swiss-Prot;Acc:Q3ECH2]	-	-	187	146	153	599	497	425	2.72495	2.65543	2.304	8.74377	8.39392	7.44139
AT5G55280	1994.66	2180.92	1960.82	971.86	1009.05	973.224	2045.47	984.713	1.05418	8.66996e-33	2.75193e-31	FTSZ1	5	22420600	22422649	-	1564	protein_coding	Cell division protein FtsZ homolog 1, chloroplastic [Source:UniProtKB/Swiss-Prot;Acc:Q42545]	-	-	2205	1932	2099	1077	966	896	64.1185	70.1207	63.0754	31.3722	32.5569	31.3062
AT5G06300	314.803	345.425	390.483	1073.83	1136.49	1622.76	350.237	1277.69	-1.8664	9.10536e-33	2.88239e-31	LOG7	5	1921548	1925407	-	1277	protein_coding	Cytokinin riboside 5'-monophosphate phosphoribohydrolase LOG7 [Source:UniProtKB/Swiss-Prot;Acc:Q8GW29]	-	-	348	306	418	1190	1088	1494	12.3937	13.6021	15.384	42.4543	44.9097	63.9321
AT4G31550	2362.83	2288.16	2051.44	5213.93	5048.41	4442.51	2234.14	4901.62	-1.13383	9.47123e-33	2.9942e-31	WRKY11	4	15289788	15291934	-	1818	protein_coding	Probable WRKY transcription factor 11 [Source:UniProtKB/Swiss-Prot;Acc:Q9SV15]	WRKY	WRKY	2612	2027	2196	5778	4833	4090	65.3417	63.2901	56.7705	144.794	140.128	122.939
AT2G14880	1121.71	1108.52	1056.55	490.893	484.681	501.819	1095.59	492.464	1.15368	9.81647e-33	3.0992e-31	-	2	6393310	6395000	-	1142	protein_coding	Expressed protein [Source:UniProtKB/TrEMBL;Acc:O82326]	SWI/SNF-BAF60b	SWI/SNF-BAF60b	1240	982	1131	544	464	462	49.3818	48.8114	46.5459	21.7019	21.4168	22.1073
AT3G49120	9864.73	10172	8904.51	23423	24020.9	19222.3	9647.07	22222.1	-1.20394	1.00402e-32	3.16562e-31	PER34	3	18207651	18210333	+	1522	protein_coding	Peroxidase 34 [Source:UniProtKB/Swiss-Prot;Acc:Q9SMU8]	-	-	10905	9011	9532	25957	22996	17697	325.853	336.074	294.343	776.972	796.416	635.395
AT1G30530	521.958	500.076	538.082	137.161	173.399	178.135	520.039	162.898	1.68004	1.0583e-32	3.32967e-31	UGT78D1	1	10814612	10816615	+	1908	protein_coding	Glycosyltransferase (Fragment) [Source:UniProtKB/TrEMBL;Acc:W8PVA4]	-	-	577	443	576	152	166	164	13.7534	13.1796	14.1882	3.62937	4.58598	4.69704
AT3G63010	517.435	533.941	527.806	1112.63	1198.12	1237.17	526.394	1182.64	-1.16754	1.05887e-32	3.32967e-31	GID1B	3	23289243	23291486	+	2039	protein_coding	Gibberellin receptor GID1B [Source:UniProtKB/Swiss-Prot;Acc:Q9LYC1]	-	-	572	473	565	1233	1147	1139	12.7582	13.168	13.0231	27.5494	29.6516	30.5257
AT4G25490	378.125	388.321	451.204	110.992	89.833	118.394	405.883	106.407	1.93159	1.12031e-32	3.51353e-31	DREB1B	4	13021780	13022996	-	1217	protein_coding	DRE/CRT-binding factor 1 [Source:UniProtKB/TrEMBL;Acc:B6DTR3]	AP2/ERF-ERF	AP2/ERF->AP2/ERF-ERF	418	344	483	123	86	109	15.6206	16.0452	18.6527	4.60447	3.72486	4.89435
AT5G62920	222.533	178.357	174.69	710.17	610.029	574.593	191.86	631.598	-1.71747	1.24446e-32	3.8977e-31	ARR6	5	25252007	25254318	-	1459	protein_coding	Response regulator 6 [Source:UniProtKB/TrEMBL;Acc:Q0WSS6]	Others	Others	246	158	187	787	584	529	7.66816	6.14721	6.02381	24.5745	21.0989	19.8134
AT3G05690	180.017	180.614	149.467	519.769	508.706	510.508	170.033	512.994	-1.59519	1.29438e-32	4.04869e-31	UNE8	3	1676504	1679061	-	1927	protein_coding	Nuclear factor Y, subunit A2 [Source:UniProtKB/TrEMBL;Acc:A0A1I9LSX7]	NF-YA	NF-Y->NF-YA	199	160	160	576	487	470	4.69659	4.71318	3.90232	13.6178	13.3214	13.3283
AT3G26060	3006.91	3138.17	3609.63	1238.06	1266.02	1504.37	3251.57	1336.15	1.28379	1.30887e-32	4.08863e-31	ATPRX Q	3	9524590	9526501	+	1273	protein_coding	Thioredoxin superfamily protein [Source:UniProtKB/TrEMBL;Acc:F4JBC9]	-	-	3324	2780	3864	1372	1212	1385	118.753	123.963	142.657	49.1011	50.1853	59.4539
AT1G13480	73.2731	103.853	91.5487	373.584	335.307	421.441	89.5583	376.777	-2.07972	1.32695e-32	4.13964e-31	-	1	4622550	4624081	-	1435	protein_coding	At1g13480 [Source:UniProtKB/TrEMBL;Acc:Q56Y29]	-	-	81	92	98	414	321	388	2.56711	3.63925	3.20966	13.1436	11.7911	14.7754
AT2G38800	1321.63	1310.58	1336.8	2789.25	2817.21	2492.8	1323	2699.75	-1.02916	1.58218e-32	4.92935e-31	-	2	16216752	16219159	+	2325	protein_coding	Plant calmodulin-binding protein-like protein [Source:UniProtKB/TrEMBL;Acc:Q9SII1]	-	-	1461	1161	1431	3091	2697	2295	28.5784	28.3456	28.9269	60.5678	61.1449	53.941
AT4G34190	2987.91	3122.37	3022.04	1518.7	1366.3	1579.32	3044.11	1488.1	1.03235	1.63407e-32	5.08433e-31	2023-09-01	4	16372333	16373736	-	939	protein_coding	Stress enhanced protein 1, chloroplastic [Source:UniProtKB/Swiss-Prot;Acc:Q9M7I9]	-	-	3303	2766	3235	1683	1308	1454	159.976	167.21	161.917	81.6552	73.4251	84.6171
AT4G21830	3537.91	3330.08	3805.81	7144.12	7551.2	8577.62	3557.93	7757.65	-1.12417	1.75862e-32	5.46465e-31	MSRB7	4	11584346	11585542	-	940	protein_coding	Peptide methionine sulfoxide reductase B7 [Source:UniProtKB/Swiss-Prot;Acc:Q8VY86]	-	-	3911	2950	4074	7917	7229	7897	189.222	178.144	203.694	383.706	405.371	459.085
AT1G63055	2.71382	4.51536	0.93417	292.37	244.429	187.91	2.72112	241.57	-6.52904	1.93285e-32	5.99032e-31	-	1	23379665	23380669	+	628	protein_coding	Transmembrane protein [Source:UniProtKB/TrEMBL;Acc:Q5XVH6]	-	-	3	4	1	324	234	173	0.217257	0.361557	0.0748385	23.5045	19.6408	15.0538
AT4G34138	313.898	285.596	319.486	836.503	881.617	736.435	306.327	818.185	-1.41593	2.26639e-32	7.00568e-31	UGT73B1	4	16347997	16350203	-	2082	protein_coding	Glycosyltransferase (Fragment) [Source:UniProtKB/TrEMBL;Acc:W8PUI6]	-	-	347	253	342	927	844	678	7.57984	6.89788	7.72023	20.2845	21.368	17.7954
AT2G47770	6.33224	4.51536	2.80251	141.673	175.488	205.289	4.55004	174.15	-5.24966	2.42092e-32	7.47357e-31	TSPO	2	19568464	19569507	+	1044	protein_coding	TSPO [Source:UniProtKB/TrEMBL;Acc:A0A178W1Q1]	-	-	7	4	3	157	168	189	0.304936	0.217488	0.135053	6.85117	8.48225	9.89283
AT2G01020	221.629	205.449	204.583	550.45	599.583	590.886	210.554	580.306	-1.46078	3.11533e-32	9.59221e-31	-	2	5782	5945	+	164	rRNA	rRNA [Source:TAIR;Acc:AT2G01020]	-	-	245	182	219	610	574	544	67.9412	62.9946	62.7603	169.454	184.489	181.265
AT1G65500	161.02	160.295	203.649	628.054	605.851	890.674	174.988	708.193	-2.01431	3.36538e-32	1.03352e-30	-	1	24357749	24358732	+	756	protein_coding	F5I14.4 protein [Source:UniProtKB/TrEMBL;Acc:O04468]	-	-	178	142	218	696	580	820	10.708	10.6621	13.5525	41.9424	40.4397	59.2722
AT2G44380	97.6975	109.497	134.521	447.579	408.427	397.545	113.905	417.85	-1.87553	3.67585e-32	1.1274e-30	-	2	18323366	18324561	-	1196	protein_coding	At2g44380 [Source:UniProtKB/TrEMBL;Acc:O64872]	-	-	108	97	144	496	391	366	4.1068	4.6038	5.65869	18.8937	17.2325	16.7228
AT1G69760	469.491	462.824	390.483	1469.97	1324.51	1085.1	440.933	1293.2	-1.55376	3.76359e-32	1.15282e-30	-	1	26239260	26240843	-	1584	protein_coding	At1g69760 [Source:UniProtKB/TrEMBL;Acc:Q9C9L7]	-	-	519	410	418	1629	1268	999	14.9013	14.6928	12.4024	46.8524	42.1955	34.4643
AT5G09570	32.5658	24.8345	34.5643	211.156	186.978	261.771	30.6549	219.968	-2.83162	4.00833e-32	1.2262e-30	-	5	2970498	2972222	+	907	protein_coding	At5g09570 [Source:UniProtKB/TrEMBL;Acc:Q9LXC2]	-	-	36	22	37	234	179	241	1.80512	1.37686	1.91725	11.7537	10.4027	14.5201
AT4G18195	78.7007	84.663	87.812	385.315	356.198	295.443	83.7252	345.652	-2.04826	4.4618e-32	1.36315e-30	PUP8	4	10069458	10071115	+	1586	protein_coding	Probable purine permease 8 [Source:UniProtKB/Swiss-Prot;Acc:Q0WRB9]	-	-	87	75	94	427	341	272	2.49475	2.68432	2.78554	12.2656	11.3332	9.37184
AT2G33830	1504.36	1487.81	1876.75	4806.96	5047.36	7641.33	1622.97	5831.88	-1.84491	4.55754e-32	1.39061e-30	DRMH1	2	14308754	14310608	-	1119	protein_coding	DRM2 [Source:UniProtKB/TrEMBL;Acc:A0A178VR62]	-	-	1663	1318	2009	5327	4832	7035	67.5886	66.8592	84.379	216.879	227.614	343.553
AT4G21750	796.053	829.697	906.145	352.829	331.129	308.477	843.965	330.812	1.34955	4.61939e-32	1.40766e-30	ATML1	4	11555039	11560771	+	4474	protein_coding	ATML1 [Source:UniProtKB/TrEMBL;Acc:A0A178UZ61]	HB-HD-ZIP	HB->HB-HD-ZIP	880	735	970	391	317	284	8.94536	9.3254	10.1897	3.9815	3.73478	3.46882
AT5G50250	2008.23	2174.14	1927.19	952.91	954.737	825.502	2036.52	911.05	1.15927	4.75142e-32	1.44603e-30	CP31B	5	20452487	20454041	-	1136	protein_coding	RNA-binding protein CP31B, chloroplastic [Source:UniProtKB/Swiss-Prot;Acc:Q9FGS0]	-	-	2220	1926	2063	1056	914	760	88.8763	96.2396	85.3504	42.3498	42.4102	36.559
AT3G12145	1054.77	944.839	910.816	401.558	381.268	331.287	970.142	371.371	1.38382	5.05328e-32	1.53592e-30	FLR1	3	3874487	3876302	-	1482	protein_coding	FTM4 [Source:UniProtKB/TrEMBL;Acc:A0A178V9V7]	-	-	1166	837	975	445	365	305	35.7818	32.0592	30.9201	13.6797	12.9822	11.2463
AT3G20960	122.122	95.9513	105.561	391.631	385.446	367.131	107.878	381.403	-1.817	5.11329e-32	1.55217e-30	CYP705A33	3	7345261	7347210	+	1864	protein_coding	Cytochrome P450, family 705, subfamily A, polypeptide 33 [Source:UniProtKB/TrEMBL;Acc:Q9LIG7]	-	-	135	85	113	434	369	338	3.29381	2.5885	2.84916	10.6074	10.4348	9.909
AT1G16150	29.852	23.7056	23.3543	203.035	215.181	166.187	25.6373	194.801	-2.92089	5.20285e-32	1.57733e-30	WAKL4	1	5532298	5535060	+	2586	protein_coding	Wall-associated receptor kinase-like 4 [Source:UniProtKB/Swiss-Prot;Acc:Q9S9M2]	-	-	33	21	25	225	206	153	0.580359	0.460964	0.454356	3.96387	4.19895	3.23312
AT1G68880	176.398	204.32	177.492	508.038	570.335	556.128	186.07	544.834	-1.55275	6.24433e-32	1.89065e-30	BZIP8	1	25893971	25895056	-	1086	protein_coding	Basic leucine zipper 8 [Source:UniProtKB/Swiss-Prot;Acc:Q9CA46]	bZIP	bZIP	195	181	190	563	546	512	8.16613	9.46073	8.22259	23.6181	26.5012	25.7632
AT2G32660	434.211	402.996	430.652	1201.97	1206.48	959.103	422.62	1122.52	-1.40902	6.34815e-32	1.91962e-30	AtRLP22	2	13853699	13856297	-	2599	protein_coding	Receptor like protein 22 [Source:UniProtKB/Swiss-Prot;Acc:O48851]	-	-	480	357	461	1332	1155	883	8.39936	7.79719	8.33641	23.3487	23.4249	18.5658
AT4G22070	129.359	97.0802	123.31	408.777	474.235	399.717	116.583	427.576	-1.86782	6.37838e-32	1.9263e-30	WRKY31	4	11691172	11694590	-	2182	protein_coding	Probable WRKY transcription factor 31 [Source:UniProtKB/Swiss-Prot;Acc:Q93WT0]	WRKY	WRKY	143	86	132	453	454	368	2.98052	2.23728	2.84318	9.45821	10.9674	9.21621
AT1G42970	16280.2	17051.1	18030.4	7950.84	7393.47	8995.8	17120.6	8113.37	1.07743	6.79723e-32	2.05018e-30	GAPB	1	16127353	16129895	+	1854	protein_coding	Glyceraldehyde-3-phosphate dehydrogenase GAPB, chloroplastic [Source:UniProtKB/Swiss-Prot;Acc:P25857]	-	-	17997	15105	19301	8811	7078	8282	441.47	462.474	489.277	216.512	201.235	244.109
AT4G09040	1805.59	1791.47	1606.77	822.967	746.868	691.901	1734.61	753.912	1.20062	7.82566e-32	2.35437e-30	-	4	5794529	5797420	-	1488	protein_coding	At4g09040 [Source:UniProtKB/TrEMBL;Acc:Q6NPL0]	-	-	1996	1587	1720	912	715	637	61.0055	60.5411	54.3263	27.9227	25.3283	23.3935
AT1G19150	408.882	383.805	468.019	107.383	101.323	132.515	420.236	113.74	1.88948	8.00532e-32	2.40536e-30	LHCA6	1	6612630	6613972	+	1162	protein_coding	Photosystem I chlorophyll a/b-binding protein 6, chloroplastic [Source:UniProtKB/Swiss-Prot;Acc:Q8LCQ4]	-	-	452	340	501	119	97	122	17.6906	16.6092	20.2636	4.66559	4.40015	5.73737
AT3G61280	55.181	40.6382	25.2226	299.589	251.741	255.254	40.3473	268.861	-2.735	8.6784e-32	2.60429e-30	-	3	22680960	22683769	+	2079	protein_coding	Glycosyltransferase [Source:UniProtKB/TrEMBL;Acc:Q5Q0C1]	-	-	61	36	27	332	241	235	1.3344	0.982933	0.610371	7.27527	6.11033	6.17693
AT1G10170	1233.88	1189.8	1263	2466.2	2647.99	2994.62	1228.89	2702.93	-1.13635	8.73717e-32	2.6186e-30	ATNFXL1	1	3333504	3338188	-	4299	protein_coding	NF-X-like 1 [Source:TAIR;Acc:AT1G10170]	NF-X1	NF-X1	1364	1054	1352	2733	2535	2757	14.4297	13.9171	14.7807	28.9626	31.0823	35.0452
AT2G39310	1445.56	1433.63	1821.63	4303.43	4724.59	6582.3	1566.94	5203.44	-1.73103	1.08319e-31	3.24231e-30	JAL22	2	16414034	16416845	-	2086	protein_coding	Jacalin-related lectin 22 [Source:UniProtKB/Swiss-Prot;Acc:O80950]	-	-	1598	1270	1950	4769	4523	6060	34.8396	34.5593	43.9344	104.155	114.292	158.751
AT2G39430	154.688	158.038	162.546	453.895	557.8	623.472	158.424	545.056	-1.78083	1.11813e-31	3.34266e-30	DIR9	2	16463347	16464531	+	1185	protein_coding	Dirigent protein 9 [Source:UniProtKB/Swiss-Prot;Acc:O80630]	-	-	171	140	174	503	534	574	6.5628	6.70634	6.90106	19.3382	23.7534	26.4699
AT4G30190	12079.2	11789.6	12289	22311.3	23557.1	26714.8	12052.6	24194.4	-1.00524	1.18911e-31	3.55036e-30	HA2	4	14770395	14776247	-	3698	protein_coding	Plasma membrane ATPase [Source:UniProtKB/TrEMBL;Acc:F4JPJ7]	-	-	13353	10444	13155	24725	22552	24595	164.219	160.316	167.189	304.604	321.455	363.445
AT4G22490	1137.09	1082.56	936.973	368.17	358.288	253.082	1052.21	326.513	1.68557	1.24448e-31	3.711e-30	-	4	11849653	11850436	-	784	protein_coding	Bifunctional inhibitor/lipid-transfer protein/seed storage 2S albumin superfamily protein [Source:UniProtKB/TrEMBL;Acc:Q9SUX0]	-	-	1257	959	1003	408	343	233	72.9173	69.435	60.127	23.7088	23.0611	16.2405
AT2G33850	237.911	264.148	282.119	61.3616	51.1839	48.8784	261.393	53.808	2.27366	1.32253e-31	3.93877e-30	-	2	14320865	14322082	-	1218	protein_coding	E6-like protein [Source:UniProtKB/TrEMBL;Acc:P93019]	-	-	263	234	302	68	49	45	9.82019	10.9055	11.6532	2.54347	2.12056	2.01894
AT1G65610	576.234	552.002	629.631	1248.89	1340.18	1383.8	585.956	1324.29	-1.1747	1.34414e-31	3.99809e-30	KOR2	1	24391672	24395503	-	2265	protein_coding	Endoglucanase 7 [Source:UniProtKB/Swiss-Prot;Acc:O04478]	-	-	637	489	674	1384	1283	1274	12.7904	12.2551	13.9854	27.8377	29.858	30.7369
AT5G45680	798.767	816.151	883.725	352.829	312.326	285.667	832.881	316.941	1.3913	1.42703e-31	4.23933e-30	FKBP13	5	18530834	18532337	+	896	protein_coding	Peptidyl-prolyl cis-trans isomerase FKBP13, chloroplastic [Source:UniProtKB/Swiss-Prot;Acc:Q9SCY2]	-	-	883	723	946	391	299	263	44.8192	45.8043	49.6213	19.8808	17.59	16.0401
AT1G51800	2017.27	1885.16	1786.13	4462.25	4235.73	3711.5	1896.19	4136.5	-1.12547	1.58612e-31	4.70603e-30	IOS1	1	19214072	19218053	+	3036	protein_coding	LRR receptor-like serine/threonine-protein kinase IOS1 [Source:UniProtKB/Swiss-Prot;Acc:Q9C8I6]	-	-	2230	1670	1912	4945	4055	3417	33.4052	31.2242	29.5986	74.2045	70.403	61.5039
AT4G31860	550.001	529.426	566.107	1157.75	1175.14	1206.75	548.511	1179.88	-1.10395	1.63856e-31	4.8555e-30	-	4	15406439	15409056	-	1690	protein_coding	Probable protein phosphatase 2C 60 [Source:UniProtKB/Swiss-Prot;Acc:Q9SZ53]	-	-	608	469	606	1283	1125	1111	16.3617	15.753	16.8527	34.5864	35.0888	35.9241
AT3G18390	1981.09	1957.41	2105.62	821.163	887.885	1000.38	2014.7	903.142	1.15897	1.75461e-31	5.1929e-30	EMB1865	3	6313471	6318062	+	3126	protein_coding	CRS1 / YhbY (CRM) domain-containing protein [Source:UniProtKB/TrEMBL;Acc:Q9LS51]	-	-	2190	1734	2254	910	850	921	31.8615	31.4873	33.8883	13.2623	14.3328	16.1001
AT1G49000	37.0889	38.3805	46.7085	223.789	213.092	283.495	40.726	240.126	-2.55629	1.76086e-31	5.20488e-30	-	1	18123071	18124289	-	1219	protein_coding	At1g49000 [Source:UniProtKB/TrEMBL;Acc:Q9M9A2]	-	-	41	34	50	248	204	261	1.52965	1.58326	1.92775	9.26859	8.82122	11.7003
AT2G45920	420.642	456.051	468.953	1087.36	1040.39	986.258	448.549	1038	-1.2117	1.87477e-31	5.53466e-30	PUB37	2	18898629	18901326	+	2251	protein_coding	U-box domain-containing protein 37 [Source:UniProtKB/Swiss-Prot;Acc:Q683D5]	-	-	465	404	502	1205	996	908	9.39483	10.1878	10.4812	24.388	23.3231	22.0429
AT5G44910	136.596	164.811	92.4829	498.112	582.87	553.956	131.296	544.979	-2.05966	2.07389e-31	6.10727e-30	-	5	18137349	18138757	+	1253	protein_coding	Similarity to disease resistance protein [Source:UniProtKB/TrEMBL;Acc:Q9FLA7]	-	-	151	146	99	552	558	510	5.48071	6.61421	3.71337	20.0703	23.4739	22.2422
AT3G22620	504.77	523.781	479.229	1222.72	1204.39	1066.64	502.594	1164.58	-1.21385	2.65131e-31	7.79796e-30	-	3	8008534	8009590	+	868	protein_coding	Bifunctional inhibitor/lipid-transfer protein/seed storage 2S albumin superfamily protein [Source:UniProtKB/TrEMBL;Acc:Q9LJ85]	-	-	558	464	513	1355	1153	982	29.2365	30.3441	27.7768	71.1189	70.0183	61.8231
AT5G10100	538.241	511.364	503.518	179.573	172.354	131.429	517.708	161.119	1.68011	3.09687e-31	9.0971e-30	TPPI	5	3157694	3161708	+	1925	protein_coding	Trehalose 6-phosphate phosphatase [Source:UniProtKB/TrEMBL;Acc:A0A178UDH6]	-	-	595	453	539	199	165	121	14.0572	13.3581	13.1596	4.70964	4.5181	3.4349
AT4G21903	225.247	244.958	267.173	674.978	634.054	647.368	245.793	652.133	-1.40847	3.10609e-31	9.11241e-30	-	4	11620889	11624459	-	2263	protein_coding	Protein DETOXIFICATION [Source:UniProtKB/TrEMBL;Acc:F4JKB8]	-	-	249	217	286	748	607	596	5.0041	5.44316	5.93972	15.0585	14.1386	14.392
AT5G13080	467.681	542.972	592.264	1327.4	1243.04	1317.55	534.306	1295.99	-1.27912	3.31533e-31	9.69067e-30	WRKY75	5	4149738	4151201	-	810	protein_coding	WRKY75 [Source:UniProtKB/TrEMBL;Acc:A0A178UJF4]	WRKY	WRKY	517	481	634	1471	1190	1213	29.028	33.7082	36.7865	82.7357	77.4398	81.8342
AT1G26410	14.4737	16.9326	10.2759	153.404	153.552	149.894	13.8941	152.283	-3.46835	3.4097e-31	9.95423e-30	FOX4	1	9138604	9140439	-	1836	protein_coding	Berberine bridge enzyme-like 6 [Source:UniProtKB/Swiss-Prot;Acc:Q9FZC7]	-	-	16	15	11	170	147	138	0.396331	0.463761	0.281582	4.21834	4.22033	4.10739
AT3G09925	135.691	117.399	127.047	416.898	385.446	449.682	126.712	417.342	-1.71609	3.65069e-31	1.06446e-29	-	3	3051609	3052850	-	841	protein_coding	Pollen Ole e 1 allergen and extensin family protein [Source:UniProtKB/TrEMBL;Acc:F4J2H2]	-	-	150	104	136	462	369	414	8.1116	7.01962	7.60024	25.0272	23.1277	26.9007
AT3G18830	1659.95	1860.33	2055.17	4130.18	4423.75	5226.73	1858.48	4593.56	-1.30534	3.72319e-31	1.08426e-29	PLT5	3	6488843	6491429	-	1997	protein_coding	PMT5 [Source:UniProtKB/TrEMBL;Acc:A0A178V5Y2]	-	-	1835	1648	2200	4577	4235	4812	41.7897	46.8441	51.7761	104.416	111.783	131.676
AT5G63560	368.175	413.155	340.038	887.939	918.177	972.138	373.789	926.084	-1.31108	3.82037e-31	1.1112e-29	FACT	5	25449311	25451419	+	1672	protein_coding	Fatty alcohol:caffeoyl-CoA acyltransferase [Source:UniProtKB/Swiss-Prot;Acc:Q9FFQ7]	-	-	407	366	364	984	879	895	11.0706	12.4257	10.2317	26.8117	27.7112	29.2513
AT5G17710	2708.39	2760.01	2970.66	1204.67	1160.52	1419.65	2813.02	1261.61	1.15751	3.83886e-31	1.1152e-29	EMB1241	5	5839163	5841858	-	1588	protein_coding	GrpE protein homolog [Source:UniProtKB/TrEMBL;Acc:A0A178U8H4]	-	-	2994	2445	3180	1335	1111	1307	85.7457	87.3986	94.1155	38.2998	36.8779	44.9763
AT4G32940	834.952	778.899	804.321	1681.13	1778.9	1595.61	806.057	1685.21	-1.06336	4.46973e-31	1.29688e-29	GAMMA-VPE	4	15900270	15903523	-	2134	protein_coding	GAMMAVPE [Source:UniProtKB/TrEMBL;Acc:A0A178UU68]	-	-	923	690	861	1863	1703	1469	19.6706	18.354	18.9624	39.7726	42.0651	37.6172
AT1G02360	390.79	343.167	443.731	1166.77	1132.31	1609.73	392.563	1302.94	-1.72843	4.59857e-31	1.33263e-29	-	1	471883	473336	-	1294	protein_coding	Chitinase family protein [Source:TAIR;Acc:AT1G02360]	-	-	432	304	475	1293	1084	1482	15.1831	13.3357	17.2522	45.5229	44.1568	62.5854
AT1G07320	5287.42	5672.42	5945.06	1941.91	1894.85	2605.76	5634.97	2147.51	1.39219	4.6407e-31	1.34319e-29	RPL4	1	2248967	2250529	+	1563	protein_coding	RPL4 [Source:UniProtKB/TrEMBL;Acc:A0A384KN11]	-	-	5845	5025	6364	2152	1814	2399	170.074	182.496	191.362	62.7262	61.1759	83.8746
AT2G39210	1604.77	1383.96	1557.26	3105.98	3110.73	3497.52	1515.33	3238.08	-1.0944	4.96602e-31	1.43368e-29	-	2	16366102	16368570	-	2330	protein_coding	At2g39210/T16B24.15 [Source:UniProtKB/TrEMBL;Acc:O80960]	-	-	1774	1226	1667	3442	2978	3220	34.6265	29.8683	33.6252	67.3008	67.3707	75.5195
AT1G32080	1366.86	1379.44	1327.46	661.442	669.569	650.626	1357.92	660.546	1.03939	4.96794e-31	1.43368e-29	PLGG1	1	11537242	11539896	-	2009	protein_coding	Plastidal glycolate/glycerate translocator 1, chloroplastic [Source:UniProtKB/Swiss-Prot;Acc:Q9FVQ4]	-	-	1511	1222	1421	733	641	599	34.2055	34.5277	33.2429	16.6222	16.8182	16.2932
AT3G59060	1242.02	1321.87	1118.2	536.914	537.954	527.887	1227.37	534.252	1.19905	4.97151e-31	1.43368e-29	PIF5	3	21827905	21830837	-	2561	protein_coding	Transcription factor PIF5 [Source:UniProtKB/Swiss-Prot;Acc:Q84LH8]	bHLH	bHLH	1373	1171	1197	595	515	486	24.3822	25.9551	21.9669	10.5846	10.5999	10.3702
AT1G30750	81.4146	111.755	75.6678	373.584	355.154	338.89	89.6125	355.876	-2.00067	6.90287e-31	1.98821e-29	-	1	10904775	10905724	-	950	protein_coding	TPRXL [Source:UniProtKB/TrEMBL;Acc:Q949S2]	-	-	90	99	81	414	340	312	4.30854	5.91545	4.00725	19.8537	18.865	17.9469
AT4G22530	275.905	333.008	340.038	831.089	809.542	958.017	316.317	866.216	-1.45453	7.14325e-31	2.05495e-29	-	4	11858444	11860426	-	1886	protein_coding	S-adenosyl-L-methionine-dependent methyltransferases superfamily protein [Source:UniProtKB/TrEMBL;Acc:Q9SUW6]	-	-	305	295	364	921	775	882	7.35478	8.87884	9.07077	22.2476	21.6602	25.5556
AT1G69790	83.2238	81.2764	81.2728	308.613	291.435	320.425	81.9243	306.824	-1.90447	7.20002e-31	2.06876e-29	PBL18	1	26266592	26269013	+	1679	protein_coding	Probable serine/threonine-protein kinase PBL18 [Source:UniProtKB/Swiss-Prot;Acc:Q5XF79]	-	-	92	72	87	342	279	295	2.492	2.43421	2.4353	9.27985	8.75902	9.60131
AT2G43340	150.165	151.264	153.204	549.547	447.076	452.94	151.544	483.188	-1.67454	8.13941e-31	2.333e-29	-	2	18007629	18008665	+	959	protein_coding	At2g43340 [Source:UniProtKB/TrEMBL;Acc:Q94JW9]	-	-	166	134	164	609	428	417	7.87228	7.93162	8.03729	28.9311	23.5249	23.7616
AT5G51100	858.471	897.427	1076.16	329.367	271.588	357.356	944.021	319.437	1.56361	8.18447e-31	2.34308e-29	FSD2	5	20773235	20775739	-	1544	protein_coding	Superoxide dismutase [Fe] 2, chloroplastic [Source:UniProtKB/Swiss-Prot;Acc:Q9LU64]	-	-	949	795	1152	365	260	329	27.9531	29.2278	35.0663	10.7699	8.87622	11.6441
AT1G03790	2.71382	4.51536	4.67085	171.452	169.22	143.377	3.96668	161.35	-5.36296	8.37059e-31	2.39346e-29	SOM	1	954290	956144	+	1855	protein_coding	Zinc finger CCCH domain-containing protein 2 [Source:UniProtKB/Swiss-Prot;Acc:Q9ZWA1]	C3H	C3H	3	4	5	190	162	132	0.073551	0.122403	0.126681	4.66633	4.60334	3.88856
AT2G19130	275	267.535	310.145	713.78	724.932	828.761	284.227	755.824	-1.40878	9.80715e-31	2.80084e-29	-	2	8293640	8296485	+	2846	protein_coding	G-type lectin S-receptor-like serine/threonine-protein kinase At2g19130 [Source:UniProtKB/Swiss-Prot;Acc:O64477]	-	-	304	237	332	791	694	763	4.85792	4.72704	5.48262	12.6621	12.8537	14.6504
AT5G24270	130.263	136.59	141.994	469.236	415.739	406.234	136.282	430.403	-1.66082	1.01468e-30	2.89435e-29	CBL4	5	8238428	8243443	-	4417	protein_coding	Calcineurin B-like protein 4 [Source:UniProtKB/Swiss-Prot;Acc:O81223]	-	-	144	121	152	520	398	374	1.48268	1.55501	1.61734	5.36342	4.74961	4.62704
AT2G46400	4285.12	4248.95	4037.48	1820.09	1726.67	1286.05	4190.52	1610.94	1.37844	1.0261e-30	2.9234e-29	WRKY46	2	19043411	19044955	-	1354	protein_coding	Probable WRKY transcription factor 46 [Source:UniProtKB/Swiss-Prot;Acc:Q9SKD9]	WRKY	WRKY	4737	3764	4322	2017	1653	1184	159.109	157.8	150.021	67.8661	64.3512	47.7851
AT1G50900	685.692	698.752	696.891	294.175	273.677	284.581	693.778	284.144	1.28684	1.05456e-30	3.00087e-29	LTD	1	18866197	18867204	+	793	protein_coding	Protein LHCP TRANSLOCATION DEFECT [Source:UniProtKB/Swiss-Prot;Acc:Q8VY88]	-	-	758	619	746	326	262	262	43.4718	44.3091	44.213	18.7288	17.4153	18.0546
AT1G65800	159.211	126.43	132.652	422.312	491.993	458.371	139.431	457.559	-1.70941	1.06775e-30	3.03474e-29	SD16	1	24472873	24476891	+	3290	protein_coding	Receptor-like serine/threonine-protein kinase SD1-6 [Source:UniProtKB/Swiss-Prot;Acc:Q9S972]	-	-	176	112	142	468	471	422	2.43292	1.9324	2.02851	6.4806	7.54618	7.00932
AT1G05190	4116.86	4311.04	5244.43	1511.48	1432.11	1948.62	4557.44	1630.74	1.48322	1.13541e-30	3.22318e-29	RPL6	1	1502251	1503853	-	1051	protein_coding	50S ribosomal protein L6, chloroplastic [Source:UniProtKB/Swiss-Prot;Acc:O23049]	-	-	4551	3819	5614	1675	1371	1794	196.932	206.264	251.047	72.6069	68.7602	93.2779
AT1G48130	3.61842	5.6442	5.60502	150.697	147.284	142.291	4.95588	146.757	-4.9033	1.22122e-30	3.46262e-29	PER1	1	17780429	17781727	+	1059	protein_coding	1-Cys peroxiredoxin PER1 [Source:UniProtKB/Swiss-Prot;Acc:O04005]	-	-	4	5	6	167	141	131	0.171781	0.268009	0.266281	7.18433	7.01819	6.75981
AT1G18570	1605.68	1635.69	1326.52	4789.82	4495.83	3439.96	1522.63	4241.87	-1.47872	1.30832e-30	3.70514e-29	MYB51	1	6389399	6391386	+	1785	protein_coding	Transcription factor MYB51 [Source:UniProtKB/Swiss-Prot;Acc:O49782]	MYB	MYB->MYB	1775	1449	1420	5308	4304	3167	45.2243	46.0793	37.3882	135.475	127.097	96.9547
AT2G02500	637.747	746.163	565.173	225.594	207.869	188.997	649.694	207.487	1.64279	1.36921e-30	3.87294e-29	ISPD	2	670461	673327	-	1705	protein_coding	2-C-methyl-D-erythritol 4-phosphate cytidylyltransferase, chloroplastic [Source:UniProtKB/Swiss-Prot;Acc:P69834]	-	-	705	661	605	250	199	174	18.8051	22.0066	16.6769	6.68007	6.15221	5.57679
AT2G19060	28.9474	41.7671	31.7618	207.547	218.315	188.997	34.1587	204.953	-2.59885	1.42059e-30	4.00866e-29	-	2	8256921	8260545	+	1890	protein_coding	GDSL esterase/lipase At2g19060 [Source:UniProtKB/Swiss-Prot;Acc:O64469]	-	-	32	37	34	230	209	174	0.770015	1.11126	0.845477	5.54411	5.8289	5.03091
AT4G22610	1398.52	1319.61	1275.14	3001.3	2752.44	2572.09	1331.09	2775.28	-1.06027	1.73125e-30	4.87949e-29	-	4	11901703	11902642	-	940	protein_coding	AT4g22610/F7K2_190 [Source:UniProtKB/TrEMBL;Acc:Q9SUV8]	-	-	1546	1169	1365	3326	2635	2368	74.7985	70.5932	68.2479	161.198	147.759	137.662
AT5G08260	2890.22	2836.77	2922.08	1305.74	1459.26	1525.01	2883.02	1430	1.01254	1.81132e-30	5.0991e-29	SCPL35	5	2657054	2661437	+	1790	protein_coding	Serine carboxypeptidase-like 35 [Source:UniProtKB/Swiss-Prot;Acc:Q9LEY1]	-	-	3195	2513	3128	1447	1397	1404	81.1763	79.6921	82.1293	36.8282	41.1382	42.8621
AT1G16030	172.78	179.485	204.583	503.526	587.048	638.678	185.616	576.418	-1.63267	1.8909e-30	5.31679e-29	HSP70-5	1	5501966	5504535	-	2570	protein_coding	Hsp70b [Source:UniProtKB/TrEMBL;Acc:A0A178W9N7]	-	-	191	159	219	558	562	588	3.37996	3.51188	4.00494	9.8916	11.5267	12.5027
AT1G60989	151.974	132.074	137.323	409.679	448.121	439.906	140.457	432.568	-1.61922	1.89671e-30	5.32678e-29	SCRL7	1	22462160	22462721	+	477	protein_coding	Defensin-like protein 249 [Source:UniProtKB/Swiss-Prot;Acc:P82626]	-	-	168	117	147	454	429	405	16.0178	13.9233	14.4838	43.3614	47.4069	46.3976
AT2G38140	2457.82	2421.36	2338.23	1228.13	1078	1232.82	2405.8	1179.65	1.02786	2.01634e-30	5.65602e-29	RPS31	2	15980848	15981612	+	610	protein_coding	30S ribosomal protein S31, chloroplastic [Source:UniProtKB/Swiss-Prot;Acc:O80439]	-	-	2717	2145	2503	1361	1032	1135	202.568	199.606	192.848	101.647	89.1768	101.678
AT1G07430	5.42764	1.12884	1.86834	166.94	179.666	265.03	2.80827	203.878	-6.11975	2.16075e-30	6.05395e-29	AIP1	1	2280746	2282828	-	1906	protein_coding	Protein phosphatase 2C 3 [Source:UniProtKB/Swiss-Prot;Acc:Q9LNW3]	-	-	6	1	2	185	172	244	0.143166	0.0297819	0.0493164	4.42196	4.75672	6.99562
AT1G75350	2819.66	3017.39	3112.66	1280.47	1191.85	1500.02	2983.23	1324.12	1.17224	2.34485e-30	6.56196e-29	RPL31	1	28272071	28273009	+	849	protein_coding	50S ribosomal protein L31, chloroplastic [Source:UniProtKB/Swiss-Prot;Acc:Q9FWS4]	-	-	3117	2673	3332	1419	1141	1381	166.971	178.718	184.451	76.1448	70.8403	88.8884
AT1G21850	0	0	0	2103.44	2157.04	2153.91	0	2138.13	-13.5274	2.36585e-30	6.6129e-29	sks8	1	7667803	7670530	-	1656	protein_coding	Sks8 [Source:UniProtKB/TrEMBL;Acc:A0A178W9U5]	-	-	0	0	0	2331	2065	1983	0	0	0	64.128	65.7297	65.4367
AT5G13930	2784.38	2598.59	2844.55	993.517	1075.91	1322.98	2742.5	1130.8	1.27948	2.81025e-30	7.8458e-29	CHS	5	4488476	4490264	+	1703	protein_coding	Chalcone synthase family protein [Source:UniProtKB/TrEMBL;Acc:Q460R0]	-	-	3078	2302	3045	1101	1030	1218	82.1988	76.7303	84.0344	29.4536	31.8805	39.0833
AT1G48350	4097.87	4207.18	4388.73	1596.3	1500	2045.29	4231.26	1713.87	1.30436	2.81438e-30	7.84807e-29	RPL18	1	17867102	17868432	+	897	protein_coding	Uncharacterized protein At1g48350 [Source:UniProtKB/TrEMBL;Acc:Q0WWC5]	-	-	4530	3727	4698	1769	1436	1883	229.677	235.854	246.153	89.8464	84.3848	114.714
AT2G05790	1729.61	1737.28	1636.67	826.577	861.77	754.9	1701.19	814.416	1.06207	3.33141e-30	9.26798e-29	-	2	2199151	2201603	+	2028	protein_coding	O-Glycosyl hydrolases family 17 protein [Source:UniProtKB/TrEMBL;Acc:F4IHD3]	-	-	1912	1539	1752	916	825	695	42.8777	43.0771	40.6023	20.5775	21.4431	18.7273
AT1G49310	87.7468	117.399	93.417	624.445	457.522	371.476	99.521	484.481	-2.29094	3.49441e-30	9.71002e-29	-	1	18237701	18238497	-	717	protein_coding	At1g49310 [Source:UniProtKB/TrEMBL;Acc:Q84W13]	-	-	97	104	100	692	438	342	6.15267	8.23361	6.55489	43.9696	32.2001	26.0655
AT5G04860	278.619	345.425	310.145	842.82	807.453	754.9	311.396	801.724	-1.36826	3.62328e-30	1.00563e-28	-	5	1411549	1414722	-	2891	protein_coding	Splicing factor 3A subunit [Source:UniProtKB/TrEMBL;Acc:Q9FMC4]	-	-	308	306	332	934	773	695	4.84522	6.00827	5.39728	14.7185	14.094	13.137
AT1G13590	107.648	115.142	90.6145	415.093	378.134	339.977	104.468	377.735	-1.85952	3.77319e-30	1.04601e-28	PSK1	1	4647815	4649066	+	882	protein_coding	Phytosulfokines 1 [Source:UniProtKB/Swiss-Prot;Acc:Q9LMY9]	-	-	119	102	97	460	362	313	6.13606	6.56459	5.16878	23.7605	21.6343	19.3925
AT1G03850	260.527	305.915	318.552	792.287	755.224	729.918	294.998	759.143	-1.36573	3.98631e-30	1.10251e-28	-	1	975871	977911	-	1441	protein_coding	Glutaredoxin family protein [Source:TAIR;Acc:AT1G03850]	-	-	288	271	341	878	723	672	9.0895	10.6753	11.1218	27.7585	26.447	25.4838
AT4G40090	227.056	172.712	224.201	579.326	630.92	616.954	207.99	609.067	-1.54413	4.13558e-30	1.14245e-28	AGP3	4	18580827	18581696	-	870	protein_coding	AGP3 [Source:UniProtKB/TrEMBL;Acc:A0A178USX4]	-	-	251	153	240	642	604	568	13.121	9.9827	12.9651	33.6187	36.5948	35.677
AT5G19550	4395.48	4043.5	4782.02	8528.36	8682.47	9418.33	4407	8876.39	-1.00979	4.17963e-30	1.15328e-28	ASP2	5	6597971	6601971	+	1822	protein_coding	Aspartate aminotransferase [Source:UniProtKB/TrEMBL;Acc:Q1EBW2]	-	-	4859	3582	5119	9451	8312	8671	121.286	111.597	132.045	236.317	240.469	260.064
AT5G52300	7.23685	15.8038	14.9467	148.892	139.972	196.6	12.6624	161.821	-3.69476	4.21471e-30	1.1616e-28	LTI65	5	21237021	21239531	+	2171	protein_coding	Low-temperature-induced 65 kDa protein [Source:UniProtKB/Swiss-Prot;Acc:Q04980]	-	-	8	14	16	165	134	181	0.167587	0.366053	0.346374	3.4625	3.25347	4.55594
AT1G06163	33.4704	32.7363	23.3543	169.647	217.271	234.616	29.8537	207.178	-2.79632	4.41755e-30	1.21609e-28	-	1	10012637	10013263	+	627	lncRNA	-	-	-	37	29	25	188	208	216	2.68377	2.62547	1.87395	13.6602	17.4863	18.8254
AT1G55480	1295.4	1439.27	1362.95	650.614	604.806	657.143	1365.87	637.521	1.09843	4.67804e-30	1.2863e-28	ZKT	1	20713499	20715611	+	1591	protein_coding	Protein MET1, chloroplastic [Source:UniProtKB/Swiss-Prot;Acc:Q94BS2]	-	-	1432	1275	1459	721	579	605	40.934	45.49	43.0993	20.6457	19.1827	20.7799
AT1G67865	172.78	174.97	237.279	13.5356	26.1143	26.0685	195.01	21.9061	3.17395	5.40453e-30	1.48261e-28	-	1	25445994	25447622	-	1073	protein_coding	At1g67862/At1g67862 [Source:UniProtKB/TrEMBL;Acc:Q941E9]	-	-	191	155	254	15	25	24	8.09552	8.19989	11.1255	0.636879	1.22812	1.22228
AT1G24020	1929.53	1984.5	2041.16	616.323	629.876	884.157	1985.06	710.119	1.48458	5.8001e-30	1.58928e-28	MLP423	1	8500119	8502065	-	1253	protein_coding	MLP-like protein 423 [Source:UniProtKB/Swiss-Prot;Acc:Q93VR4]	-	-	2133	1758	2185	683	603	814	77.4196	79.6423	81.9568	24.8333	25.367	35.5003
AT1G56010	333.8	369.13	315.75	827.479	809.542	796.175	339.56	811.066	-1.25892	6.01656e-30	1.64669e-28	NAC021	1	20946571	20949281	-	2609	protein_coding	NAC domain-containing protein 21/22 [Source:UniProtKB/Swiss-Prot;Acc:Q84TE6]	NAC	NAC	369	327	338	917	775	733	6.43226	7.11459	6.08874	16.0126	15.6578	15.3529
AT2G24060	1043.92	1090.46	1004.23	449.384	494.082	423.613	1046.2	455.693	1.19841	6.10854e-30	1.66993e-28	IF3-2	2	10229350	10231856	+	1508	protein_coding	Translation initiation factor IF3-2, chloroplastic [Source:UniProtKB/Swiss-Prot;Acc:O82234]	-	-	1154	966	1075	498	473	390	34.8029	36.3623	33.5036	15.045	16.5334	14.1326
AT1G70530	667.599	698.752	733.324	1437.49	1416.44	1530.44	699.892	1461.45	-1.06208	6.39436e-30	1.74604e-28	CRK3	1	26588391	26591776	-	2871	protein_coding	Cysteine-rich receptor-like protein kinase 3 [Source:UniProtKB/Swiss-Prot;Acc:Q9CAL2]	-	-	738	619	785	1593	1356	1409	11.6905	12.2386	12.8505	25.2783	24.8959	26.8187
AT5G66230	459.54	483.143	456.809	159.721	136.839	170.531	466.497	155.697	1.58249	7.00279e-30	1.90998e-28	-	5	26461152	26464171	+	2165	protein_coding	Chalcone-flavonone isomerase family protein [Source:UniProtKB/TrEMBL;Acc:F4JZ53]	-	-	508	428	489	177	131	157	10.6713	11.2218	10.6154	3.72461	3.18945	3.96279
AT4G21650	360.938	343.167	351.248	102.871	113.858	99.9292	351.784	105.553	1.73765	7.40986e-30	2.01867e-28	SBT3.13	4	11501162	11504739	-	2536	protein_coding	Subtilisin-like protease SBT3.13 [Source:UniProtKB/Swiss-Prot;Acc:Q8GUK4]	-	-	399	304	376	114	109	92	7.15542	6.80456	6.96824	2.04796	2.26558	1.98243
AT4G27440	10409.3	10850.4	11637.9	4513.69	4976.33	5689.45	10965.9	5059.82	1.11614	7.53805e-30	2.04936e-28	PORB	4	13725546	13727440	+	1641	protein_coding	Protochlorophyllide reductase B, chloroplastic [Source:UniProtKB/Swiss-Prot;Acc:P21218]	-	-	11507	9612	12458	5002	4764	5238	318.908	332.492	356.8	138.868	153.026	174.428
AT1G58270	1628.29	1684.23	1475.99	3517.46	3355.16	3059.79	1596.17	3310.8	-1.05333	7.53982e-30	2.04936e-28	ZW9	1	21611803	21614169	-	1862	protein_coding	At1g58270/F19C14_8 [Source:UniProtKB/TrEMBL;Acc:Q9SLV3]	-	-	1800	1492	1580	3898	3212	2817	43.9647	45.4847	39.8806	95.3735	90.9281	82.6735
AT3G10450	89.556	94.8225	94.3512	374.486	375.001	297.615	92.9099	349.034	-1.91189	7.97195e-30	2.16184e-28	SCPL7	3	3249513	3252582	+	1795	protein_coding	SCPL7 [Source:UniProtKB/TrEMBL;Acc:A0A178VAE4]	-	-	99	84	101	415	359	274	2.50831	2.65638	2.64449	10.5329	10.5422	8.34152
AT1G17650	703.784	769.868	661.393	258.982	258.009	296.529	711.682	271.173	1.39242	8.4826e-30	2.29769e-28	GLYR2	1	6069424	6072140	-	1527	protein_coding	Glyoxylate/succinic semialdehyde reductase 2, chloroplastic [Source:UniProtKB/Swiss-Prot;Acc:F4I907]	-	-	778	682	708	287	247	273	23.1714	25.3525	21.7911	8.56265	8.52629	9.76973
AT1G63680	1233.88	1263.17	1249.92	604.592	595.405	624.558	1248.99	608.185	1.03824	8.73608e-30	2.36364e-28	ATMURE	1	23614340	23617912	+	3105	protein_coding	UDP-N-acetylmuramoyl-L-alanyl-D-glutamate--2,6-diaminopimelate ligase MurE homolog, chloroplastic [Source:UniProtKB/Swiss-Prot;Acc:F4I3P9]	-	-	1364	1119	1338	670	570	575	19.9786	20.4571	20.2525	9.83057	9.67644	10.1196
AT5G61890	29.852	38.3805	32.696	191.304	205.78	186.824	33.6428	194.636	-2.54113	9.56363e-30	2.58459e-28	ERF114	5	24852322	24853941	-	1261	protein_coding	Ethylene-responsive transcription factor ERF114 [Source:UniProtKB/Swiss-Prot;Acc:Q9FH54]	AP2/ERF-ERF	AP2/ERF->AP2/ERF-ERF	33	34	35	212	197	172	1.19017	1.53052	1.30448	7.65925	8.23481	7.45371
AT5G18840	205.346	204.32	182.163	547.743	525.419	524.628	197.276	532.597	-1.43426	1.00726e-29	2.71904e-28	-	5	6282881	6286767	+	1890	protein_coding	Sugar transporter ERD6-like 16 [Source:UniProtKB/Swiss-Prot;Acc:Q8LBI9]	-	-	227	181	195	607	503	483	5.4623	5.43617	4.84906	14.6316	14.0284	13.9651
AT1G67800	336.514	293.498	340.972	765.215	847.146	785.313	323.661	799.225	-1.30105	1.13061e-29	3.04159e-28	-	1	25420646	25423731	-	2257	protein_coding	Copine (Calcium-dependent phospholipid-binding protein) family [Source:UniProtKB/TrEMBL;Acc:F4HTR6]	-	-	372	260	365	848	811	723	7.49588	6.5391	7.60057	17.1171	18.9405	17.5052
AT3G53560	1862.58	1925.8	1646.94	842.82	846.102	740.78	1811.78	809.9	1.16047	1.1397e-29	3.06257e-28	-	3	19859585	19861178	-	1594	protein_coding	Tetratricopeptide repeat (TPR)-like superfamily protein [Source:UniProtKB/TrEMBL;Acc:Q9LFG3]	-	-	2059	1706	1763	934	810	682	58.7461	60.7529	51.9815	26.6946	26.7854	23.3806
AT1G13530	80.51	75.6322	112.1	341.098	345.753	387.769	89.4142	358.207	-1.99627	1.18355e-29	3.17678e-28	-	1	4633590	4635129	-	1308	protein_coding	Protein of unknown function (DUF1262) [Source:TAIR;Acc:AT1G13530]	-	-	89	67	120	378	331	357	3.09452	2.90766	4.3118	13.1659	13.339	14.9149
AT2G18370	413.405	430.088	455.875	1082.85	990.253	942.811	433.123	1005.31	-1.21564	1.22873e-29	3.29431e-28	LTP8	2	7980532	7981868	+	899	protein_coding	Non-specific lipid-transfer protein [Source:UniProtKB/TrEMBL;Acc:A0A178VTK3]	-	-	457	381	488	1200	948	868	23.1189	24.057	25.512	60.8117	55.5841	52.7617
AT3G13180	742.682	741.647	778.164	282.444	336.352	288.926	754.164	302.574	1.31895	1.23187e-29	3.29899e-28	-	3	4235950	4240116	-	2098	protein_coding	NOL1/NOP2/sun family protein / antitermination NusB domain-containing protein [Source:UniProtKB/TrEMBL;Acc:Q8VYC4]	-	-	821	657	833	313	322	266	17.7971	17.7761	18.6605	6.7968	8.09008	6.92844
AT3G26220	185.444	198.676	150.401	706.561	650.767	507.249	178.174	621.526	-1.80655	1.26366e-29	3.38028e-28	CYP71B3	3	9595930	9597927	-	1883	protein_coding	Cytochrome P450 71B3 [Source:UniProtKB/Swiss-Prot;Acc:O65785]	-	-	205	176	161	783	623	467	4.95125	5.30565	4.01847	18.9442	17.4397	13.5527
AT4G20940	471.3	442.505	490.439	171.452	155.641	160.756	468.081	162.616	1.52464	1.31544e-29	3.51483e-28	-	4	11202728	11206280	+	3356	protein_coding	Probable LRR receptor-like serine/threonine-protein kinase At4g20940 [Source:UniProtKB/Swiss-Prot;Acc:C0LGQ9]	-	-	521	392	525	190	149	148	7.06036	6.63041	7.35228	2.57927	2.34027	2.4099
AT3G50240	464.063	457.18	408.232	139.868	157.73	135.773	443.158	144.457	1.61721	1.38683e-29	3.7014e-28	KIN4B	3	18623254	18628914	-	3575	protein_coding	Kinesin-like protein KIN-4B [Source:UniProtKB/Swiss-Prot;Acc:Q94LW7]	-	-	513	405	437	155	151	125	6.52608	6.43065	5.745	1.97525	2.2264	1.9107
AT3G60120	169.161	162.553	174.69	526.988	470.057	460.543	168.801	485.863	-1.52515	1.43062e-29	3.81395e-28	BGLU27	3	22205931	22209156	+	2029	protein_coding	Beta-glucosidase 27 [Source:UniProtKB/Swiss-Prot;Acc:Q9M1D1]	-	-	187	144	187	584	450	424	4.19151	4.02862	4.33156	13.1128	11.6905	11.4194
AT3G07000	110.362	120.786	91.5487	411.484	436.63	342.149	107.565	396.754	-1.88808	1.46775e-29	3.9078e-28	-	3	2209405	2211515	+	2111	protein_coding	At3g07000 [Source:UniProtKB/TrEMBL;Acc:Q9M8Z9]	-	-	122	107	98	456	418	315	2.62835	2.87721	2.18184	9.84107	10.4373	8.1542
AT4G21230	114.885	86.9206	91.5487	353.732	381.268	334.546	97.7848	356.515	-1.86085	1.46912e-29	3.9078e-28	CRK27	4	11319139	11321679	-	2034	protein_coding	Cysteine-rich receptor-like protein kinase 27 [Source:UniProtKB/Swiss-Prot;Acc:O49564]	-	-	127	77	98	392	365	308	2.83964	2.1489	2.26443	8.78012	9.45898	8.27483
AT4G23170	302.138	320.59	296.132	766.118	764.625	694.074	306.287	741.606	-1.27777	1.59712e-29	4.23872e-28	CRK9	4	12134973	12136796	+	1824	protein_coding	Putative cysteine-rich receptor-like protein kinase 9 [Source:UniProtKB/Swiss-Prot;Acc:O65469]	-	-	334	284	317	849	732	639	8.32785	8.83831	8.16806	21.2055	21.1538	19.1441
AT5G14910	2332.98	2509.41	2753	949.3	900.419	1187.2	2531.8	1012.31	1.32325	1.68091e-29	4.45111e-28	-	5	4823553	4825652	+	1129	protein_coding	AT5g14910/F2G14_30 [Source:UniProtKB/TrEMBL;Acc:Q93VK7]	-	-	2579	2223	2947	1052	862	1093	103.889	111.769	122.679	42.4509	40.2453	52.9036
AT3G12930	1049.34	1041.92	995.826	478.26	481.547	483.353	1029.03	481.053	1.09702	1.69864e-29	4.49303e-28	IJ	3	4128334	4129956	+	1188	protein_coding	Protein Iojap, chloroplastic [Source:UniProtKB/Swiss-Prot;Acc:Q9LDY9]	-	-	1160	923	1066	530	461	445	44.4071	44.1023	42.1721	20.3247	20.4544	20.4693
AT2G43610	2110.45	2007.08	2143.92	4005.65	4186.64	4833.53	2087.15	4341.94	-1.05625	1.75226e-29	4.62968e-28	-	2	18087812	18089371	-	1279	protein_coding	Endochitinase At2g43610 [Source:UniProtKB/Swiss-Prot;Acc:O22842]	-	-	2333	1778	2295	4439	4008	4450	82.9575	78.9109	84.3329	158.118	165.181	190.129
AT3G23190	265.05	281.081	241.016	746.265	719.709	628.902	262.382	698.292	-1.41504	1.78141e-29	4.70146e-28	-	3	8279271	8280912	+	1074	protein_coding	At3g23190 [Source:UniProtKB/TrEMBL;Acc:Q9LTC9]	-	-	293	249	258	827	689	579	12.4072	13.1605	11.2902	35.0806	33.8156	29.46
AT1G76680	4667.77	5103.48	5805.87	11564.9	10912.6	13426.4	5192.37	11967.9	-1.20466	1.79105e-29	4.72161e-28	OPR1	1	28776626	28778837	+	2116	protein_coding	12-oxophytodienoate reductase 1 [Source:UniProtKB/TrEMBL;Acc:F4I403]	-	-	5160	4521	6215	12816	10447	12361	110.904	121.282	138.042	275.932	260.242	319.225
AT5G47950	240.625	206.578	234.477	638.883	629.876	564.817	227.227	611.192	-1.42512	1.95593e-29	5.15055e-28	-	5	19417020	19418657	-	1638	protein_coding	Acetyl-CoA:benzylalcohol acetyltranferase-like protein [Source:UniProtKB/TrEMBL;Acc:Q9FGV4]	-	-	266	183	251	708	603	520	7.38548	6.34181	7.20186	19.6918	19.4046	17.348
AT1G32470	3495.4	3652.92	3746.02	1289.5	1190.81	1703.14	3631.45	1394.48	1.38141	1.9828e-29	5.21548e-28	GDH3	1	11739304	11740399	-	829	protein_coding	Glycine cleavage system H protein 3, mitochondrial [Source:UniProtKB/Swiss-Prot;Acc:Q9LQL0]	-	-	3864	3236	4010	1429	1140	1568	211.979	221.58	227.339	78.5314	72.4857	103.36
AT5G16980	52.4672	60.9573	49.511	271.615	237.117	231.358	54.3118	246.697	-2.1912	2.49687e-29	6.5604e-28	-	5	5578846	5581311	-	2004	protein_coding	Zinc-binding dehydrogenase family protein [Source:UniProtKB/TrEMBL;Acc:F4KFK3]	-	-	58	54	53	301	227	213	1.31626	1.52958	1.24298	6.84281	5.97077	5.80819
AT3G20340	103.125	112.884	109.298	426.824	365.6	338.89	108.436	377.105	-1.80193	2.76025e-29	7.24436e-28	-	3	7092765	7093526	-	762	protein_coding	At3g20340 [Source:UniProtKB/TrEMBL;Acc:Q9LTR0]	-	-	114	100	117	473	350	312	6.80395	7.44939	7.21632	28.2795	24.2111	22.3748
AT5G23940	430.593	413.155	457.743	137.161	115.947	154.239	433.83	135.782	1.67731	3.02146e-29	7.9211e-28	DCR	5	8076312	8079866	-	1948	protein_coding	BAHD acyltransferase DCR [Source:UniProtKB/Swiss-Prot;Acc:Q9FF86]	-	-	476	366	490	152	111	142	11.1129	10.6652	11.822	3.55484	3.00356	3.98344
AT2G42060	142.928	155.78	141.06	469.236	422.006	418.182	146.589	436.475	-1.57778	3.09001e-29	8.09185e-28	-	2	17548053	17549121	+	1069	protein_coding	At2g42060 [Source:UniProtKB/TrEMBL;Acc:P93741]	-	-	158	138	151	520	404	385	6.72188	7.32786	6.63871	22.1611	19.9208	19.6808
AT4G34730	1084.62	1124.32	1206.95	465.626	513.929	536.577	1138.63	505.377	1.17349	3.69917e-29	9.66565e-28	-	4	16569368	16573955	-	2033	protein_coding	Probable ribosome-binding factor A, chloroplastic [Source:UniProtKB/Swiss-Prot;Acc:O65693]	-	-	1199	996	1292	516	492	494	26.8221	27.8098	29.8682	11.5632	12.7565	13.2785
AT2G39850	144.737	133.203	153.204	12.6333	15.6686	10.8619	143.715	13.0546	3.46143	3.71652e-29	9.70029e-28	SBT4.1	2	16630411	16634253	+	2696	protein_coding	Subtilisin-like protease SBT4.1 [Source:UniProtKB/Swiss-Prot;Acc:F4IG09]	-	-	160	118	164	14	15	10	2.69905	2.48449	2.85896	0.236578	0.293274	0.202693
AT3G49220	2232.57	2177.53	2135.51	1040.44	1022.63	1176.34	2181.87	1079.81	1.01548	3.86599e-29	1.00793e-27	-	3	18249663	18253911	+	3980	protein_coding	Pectinesterase [Source:UniProtKB/TrEMBL;Acc:A0A1I9LRM8]	-	-	2468	1929	2286	1153	979	1083	28.2016	27.5122	26.9947	13.1981	12.9659	14.8698
AT4G23050	356.415	313.817	355.919	785.068	922.355	986.258	342.05	897.894	-1.38918	4.13174e-29	1.07603e-27	-	4	12079859	12084362	+	3118	protein_coding	PAS domain-containing protein tyrosine kinase family protein [Source:UniProtKB/TrEMBL;Acc:O82754]	-	-	394	278	381	870	883	908	5.74687	5.0611	5.74293	12.7118	14.9275	15.9136
AT4G18670	1037.58	993.379	916.421	420.508	402.16	454.026	982.461	425.564	1.20755	4.61674e-29	1.20072e-27	LRX5	4	10275462	10278794	-	3333	protein_coding	Leucine-rich repeat extensin-like protein 5 [Source:UniProtKB/Swiss-Prot;Acc:Q9SN46]	-	-	1147	880	981	466	385	418	15.6509	14.9873	13.8331	6.36966	6.08874	6.85331
AT1G70090	2124.92	2141.41	2311.14	1088.27	1002.79	1145.93	2192.49	1078.99	1.02311	4.62068e-29	1.20072e-27	GATL9	1	26400694	26402815	+	2122	protein_coding	Probable galacturonosyltransferase-like 9 [Source:UniProtKB/Swiss-Prot;Acc:O04536]	-	-	2349	1897	2474	1206	960	1055	50.3441	50.7455	54.7948	25.8921	23.8467	27.1685
AT4G34950	561.76	507.978	496.979	1125.26	1176.19	1110.08	522.239	1137.18	-1.12175	4.67973e-29	1.21473e-27	-	4	16642142	16644928	-	2275	protein_coding	Major facilitator superfamily protein [Source:UniProtKB/TrEMBL;Acc:Q9SW40]	-	-	621	450	532	1247	1126	1022	12.4143	11.2281	10.9904	24.9718	26.0891	24.5487
AT4G28350	28.9474	47.4113	35.4985	212.961	206.825	203.117	37.2857	207.634	-2.49386	4.87157e-29	1.26314e-27	LECRK72	4	14026577	14028622	+	2046	protein_coding	Probable L-type lectin-domain containing receptor kinase VII.2 [Source:UniProtKB/Swiss-Prot;Acc:O49445]	-	-	32	42	38	236	198	187	0.711305	1.16525	0.872896	5.25499	5.10108	4.99454
AT5G22355	165.543	187.387	170.019	694.83	669.569	473.578	174.316	612.659	-1.81677	4.99566e-29	1.29389e-27	-	5	7401707	7403972	+	2266	protein_coding	Cysteine/Histidine-rich C1 domain family protein [Source:UniProtKB/TrEMBL;Acc:Q9FMR6]	-	-	183	166	182	770	641	436	3.67284	4.15838	3.77482	15.4809	14.9108	10.5144
AT5G05320	63.3224	64.3438	67.2603	271.615	248.608	260.685	64.9755	260.303	-2.00262	5.17241e-29	1.33821e-27	MO3	5	1574862	1576731	-	1504	protein_coding	Monooxygenase 3 [Source:UniProtKB/Swiss-Prot;Acc:Q9FLC2]	-	-	70	57	72	301	238	240	2.11671	2.15131	2.24993	9.11768	8.34125	8.72012
AT1G32870	110.362	120.786	119.574	358.244	367.689	425.785	116.907	383.906	-1.71579	5.41449e-29	1.39931e-27	ANAC13	1	11911631	11913947	+	1956	protein_coding	NAC domain protein 13 [Source:TAIR;Acc:AT1G32870]	NAC	NAC	122	107	128	397	352	392	2.83663	3.10521	3.07557	9.24671	9.48584	10.9516
AT4G25470	1032.16	1168.35	1123.81	468.333	475.279	526.801	1108.1	490.138	1.17718	5.77512e-29	1.49088e-27	DREB1C	4	13015250	13016235	-	986	protein_coding	C-repeat binding factor 2 [Source:UniProtKB/TrEMBL;Acc:B2BIW9]	AP2/ERF-ERF	AP2/ERF->AP2/ERF-ERF	1141	1035	1203	519	455	485	52.6284	59.5853	57.3421	23.9804	24.3241	26.8797
AT1G74670	377.221	379.29	317.618	99.2614	86.6993	57.5679	358.043	81.1762	2.13204	5.87948e-29	1.51616e-27	GASA6	1	28053030	28054149	+	910	protein_coding	Gibberellin-regulated protein 6 [Source:UniProtKB/Swiss-Prot;Acc:Q6NMQ7]	-	-	417	336	340	110	83	53	20.8404	20.9592	17.5599	5.50702	4.80772	3.18268
AT3G02800	263.24	269.793	257.831	668.661	630.92	626.73	263.621	642.104	-1.28572	6.16993e-29	1.58933e-27	DSP3	3	606285	607907	-	1168	protein_coding	Tyrosine-protein phosphatase DSP3 [Source:UniProtKB/Swiss-Prot;Acc:Q681Z2]	-	-	291	239	276	741	604	577	11.3308	11.6153	11.1058	28.9029	27.2581	26.9955
AT5G24110	498.438	535.07	487.637	1530.43	1424.79	1114.43	507.048	1356.55	-1.42143	6.24914e-29	1.60798e-27	WRKY30	5	8153115	8154710	-	1290	protein_coding	Probable WRKY transcription factor 30 [Source:UniProtKB/Swiss-Prot;Acc:Q9FL62]	WRKY	WRKY	551	474	522	1696	1364	1026	19.4255	20.8576	19.018	59.8965	55.7349	43.4627
AT1G45616	234.293	217.866	188.702	43.3141	24.0251	21.7237	213.62	29.6876	2.82657	6.77061e-29	1.74027e-27	AtRLP6	1	17183347	17186602	-	3256	protein_coding	Receptor-like protein 6 [Source:UniProtKB/Swiss-Prot;Acc:Q9C637]	-	-	259	193	202	48	23	20	3.61765	3.36472	2.91576	0.671618	0.372345	0.335664
AT2G21640	163.734	152.393	152.27	508.038	452.299	647.368	156.132	535.902	-1.7774	7.4685e-29	1.91756e-27	-	2	9254378	9255743	+	735	protein_coding	Marker for oxidative stress response protein [Source:UniProtKB/TrEMBL;Acc:Q9SIJ6]	-	-	181	135	163	563	433	596	11.1996	10.4261	10.4228	34.8969	31.0529	44.3117
AT3G23150	591.612	581.352	621.223	1298.52	1395.55	1675.99	598.063	1456.68	-1.28313	7.94756e-29	2.03835e-27	ETR2	3	8254559	8257888	+	3233	protein_coding	Ethylene receptor 2 [Source:UniProtKB/Swiss-Prot;Acc:Q0WPQ2]	Others	Others	654	515	665	1439	1336	1543	9.1999	9.04227	9.6672	20.2778	21.7823	26.0807
AT1G08320	157.401	168.197	168.151	462.919	462.745	444.251	164.583	456.638	-1.47364	8.18132e-29	2.09376e-27	TGA9	1	2621860	2628594	-	2856	protein_coding	Transcription factor TGA9 [Source:UniProtKB/Swiss-Prot;Acc:Q93XM6]	bZIP	bZIP	174	149	180	513	443	409	2.77078	2.96145	2.96209	8.18323	8.17613	7.82572
AT1G70940	1401.24	1316.23	1487.2	619.03	640.322	695.16	1401.55	651.504	1.10675	8.53364e-29	2.17921e-27	PIN3	1	26742940	26746469	+	2751	protein_coding	Auxin efflux carrier component 3 [Source:UniProtKB/Swiss-Prot;Acc:Q9S7Z8]	-	-	1549	1166	1592	686	613	640	25.6078	24.0594	27.198	11.3605	11.7455	12.713
AT1G15100	510.198	493.303	497.913	1062.1	1091.58	1252.37	500.471	1135.35	-1.18065	1.0209e-28	2.60143e-27	RHA2A	1	5193284	5194214	-	931	protein_coding	E3 ubiquitin-protein ligase RHA2A [Source:UniProtKB/Swiss-Prot;Acc:Q9ZT50]	-	-	564	437	533	1177	1045	1153	27.5512	26.6445	26.9068	57.596	59.1655	67.6766
AT3G21380	16.2829	13.5461	15.8809	138.966	146.24	144.463	15.2366	143.223	-3.22428	1.08774e-28	2.76876e-27	JAL36	3	7528181	7530686	+	1670	protein_coding	Jacalin-related lectin 36 [Source:UniProtKB/Swiss-Prot;Acc:Q9LIF8]	-	-	18	12	17	154	140	133	0.490193	0.407888	0.478429	4.20117	4.4189	4.35205
AT4G12330	29.852	25.9633	33.6301	176.866	172.354	202.031	29.8151	183.75	-2.61558	1.26474e-28	3.20894e-27	CYP706A7	4	7317508	7319774	-	1941	protein_coding	Cytochrome P450, family 706, subfamily A, polypeptide 7 [Source:UniProtKB/TrEMBL;Acc:Q9STH8]	-	-	33	23	36	196	165	186	0.773214	0.672633	0.871689	4.6004	4.48085	5.23657
AT1G73190	12.6645	19.1903	18.6834	138.966	149.374	188.997	16.8461	159.112	-3.24835	1.3043e-28	3.30576e-27	TIP3-1	1	27521944	27523332	+	1179	protein_coding	Aquaporin TIP3-1 [Source:UniProtKB/Swiss-Prot;Acc:P26587]	-	-	14	17	20	154	143	174	0.540039	0.818486	0.797262	5.95076	6.39329	8.06482
AT2G42140	23.5198	38.3805	27.0909	183.182	179.666	192.255	29.6637	185.035	-2.65884	1.35687e-28	3.43532e-27	VQ17	2	17568677	17569669	-	993	protein_coding	VQ motif-containing protein 17 [Source:UniProtKB/Swiss-Prot;Acc:O48522]	-	-	26	34	29	203	172	177	1.19079	1.94359	1.37257	9.31349	9.13022	9.74054
AT1G33055	170.971	161.424	154.138	500.819	429.318	477.922	162.178	469.353	-1.53339	1.48712e-28	3.76107e-27	-	1	11971308	11972580	-	1273	protein_coding	Uncharacterized protein unannotated coding sequence from BAC F9L11 [Source:UniProtKB/TrEMBL;Acc:Q94K21]	-	-	189	143	165	555	411	440	6.75219	6.37652	6.09172	19.8623	17.0183	18.8879
AT3G01970	410.691	457.18	424.113	952.007	927.578	947.155	430.661	942.247	-1.13145	1.53027e-28	3.86606e-27	WRKY45	3	325952	327412	-	1359	protein_coding	Probable WRKY transcription factor 45 [Source:UniProtKB/Swiss-Prot;Acc:Q9S763]	WRKY	WRKY	454	405	454	1055	888	872	15.1931	16.9165	15.7008	35.367	34.4426	35.0636
AT5G18860	1118.09	989.992	1033.19	2190.07	2196.73	1994.24	1047.09	2127.01	-1.0218	1.54505e-28	3.89923e-27	-	5	6290358	6295815	+	3572	protein_coding	AT5g18860/F17K4_110 [Source:UniProtKB/TrEMBL;Acc:Q8RY23]	-	-	1236	877	1106	2427	2103	1836	15.7369	13.9368	14.5522	30.9545	31.0334	28.088
AT5G24040	27.1382	28.221	31.7618	194.913	171.31	170.531	29.0403	178.918	-2.62374	1.55649e-28	3.92391e-27	-	5	8125949	8127346	-	1299	protein_coding	Putative F-box/kelch-repeat protein At5g24040 [Source:UniProtKB/Swiss-Prot;Acc:Q9FLV8]	-	-	30	25	34	216	164	157	1.05032	1.09246	1.23014	7.57548	6.65483	6.60465
AT2G46680	153.783	193.032	165.348	544.133	521.241	740.78	170.721	602.051	-1.82084	1.58094e-28	3.9813e-27	ATHB-7	2	19165274	19166967	-	1474	protein_coding	Homeobox-leucine zipper protein ATHB-7 [Source:UniProtKB/Swiss-Prot;Acc:P46897]	HB-HD-ZIP	HB->HB-HD-ZIP	170	171	177	603	499	682	5.24521	6.58529	5.64365	18.6374	17.8445	25.284
AT3G55740	494.82	519.266	471.756	1258.82	1279.6	1036.22	495.281	1191.55	-1.26803	1.60806e-28	4.04531e-27	PROT2	3	20695433	20698292	+	2374	protein_coding	Proline transporter 2 [Source:UniProtKB/Swiss-Prot;Acc:P92962]	-	-	547	460	505	1395	1225	954	10.479	10.999	9.99759	26.7707	27.1993	21.9597
AT5G03760	961.596	967.415	943.512	462.017	442.898	422.527	957.508	442.48	1.1124	1.86409e-28	4.68439e-27	CSLA9	5	985622	990630	-	2433	protein_coding	Glucomannan 4-beta-mannosyltransferase 9 [Source:UniProtKB/Swiss-Prot;Acc:Q9LZR3]	-	-	1063	857	1010	512	424	389	19.8702	19.9947	19.5103	9.58723	9.18599	8.73709
AT5G44575	20.8059	27.0921	13.0784	147.087	176.532	182.479	20.3255	168.7	-3.07018	2.02145e-28	5.06906e-27	-	5	17973775	17975120	+	657	protein_coding	At5g44575 [Source:UniProtKB/TrEMBL;Acc:Q8GWN6]	-	-	23	24	14	163	169	168	1.59211	2.07358	1.00149	11.3028	13.5589	13.9734
AT2G35910	67.8455	63.215	60.7211	262.592	241.296	267.202	63.9272	257.03	-2.00657	2.05794e-28	5.1551e-27	ATL70	2	15072887	15074140	-	1254	protein_coding	RING-H2 finger protein ATL70 [Source:UniProtKB/Swiss-Prot;Acc:Q8RX29]	-	-	75	56	65	291	231	246	2.72004	2.53493	2.43613	10.5721	9.70994	10.72
AT5G22460	437.829	482.014	474.559	155.209	158.775	177.049	464.801	163.677	1.50702	2.07995e-28	5.20473e-27	-	5	7443460	7445639	-	1592	protein_coding	Alpha/beta-Hydrolases superfamily protein [Source:UniProtKB/TrEMBL;Acc:Q9FMQ5]	-	-	484	427	508	172	152	163	13.8265	15.2251	14.997	4.92211	5.03272	5.59505
AT4G17470	237.911	251.731	220.464	59.5569	41.7828	38.0166	236.702	46.4521	2.33606	2.65527e-28	6.62333e-27	-	4	9742350	9744867	-	1670	protein_coding	Alpha/beta-Hydrolases superfamily protein [Source:UniProtKB/TrEMBL;Acc:Q501G7]	-	-	263	223	236	66	40	35	7.16227	7.57992	6.64171	1.8005	1.26254	1.14528
AT5G06200	71.4639	57.5708	59.7869	289.663	260.098	243.306	62.9405	264.356	-2.0671	2.75501e-28	6.85765e-27	CASP4	5	1877134	1878324	+	1016	protein_coding	CASP-like protein [Source:UniProtKB/TrEMBL;Acc:A0A178UFD9]	-	-	79	51	64	321	249	224	3.53626	2.84939	2.96054	14.3938	12.9184	12.048
AT3G52748	102.221	108.369	115.837	341.098	341.574	367.131	108.809	349.935	-1.68498	2.81523e-28	7.00018e-27	-	3	19548972	19549589	+	436	ncRNA	other RNA [Source:TAIR;Acc:AT3G52748]	-	-	113	96	124	378	327	338	11.787	12.4986	13.3666	39.4976	39.5333	42.3633
AT5G57625	156.497	134.332	180.295	480.064	574.514	732.09	157.041	595.556	-1.91809	3.24406e-28	8.04111e-27	-	5	23337832	23338855	+	935	protein_coding	At5g57625 [Source:UniProtKB/TrEMBL;Acc:Q9FKL1]	-	-	173	119	193	532	550	674	8.41484	7.22456	9.70131	25.9218	31.0065	39.3919
AT1G72680	683.882	730.359	766.02	1599.01	1485.38	1445.72	726.754	1510.04	-1.05582	4.07201e-28	1.00408e-26	CAD1	1	27359109	27361024	-	1453	protein_coding	CAD1 [Source:UniProtKB/TrEMBL;Acc:A0A178WLT3]	-	-	756	647	820	1772	1422	1331	23.6629	25.2764	26.5236	55.5602	51.5865	50.0578
AT4G32460	1320.73	1304.94	1321.85	600.08	680.015	637.592	1315.84	639.229	1.04263	4.14982e-28	1.0222e-26	-	4	15662266	15665032	-	2140	protein_coding	At4g32460 [Source:UniProtKB/TrEMBL;Acc:Q8LAR0]	-	-	1460	1156	1415	665	651	587	31.0278	30.6634	31.0762	14.1571	16.035	14.9894
AT1G62750	3925.99	3971.26	4237.4	1803.85	1800.84	2179.98	4044.88	1928.22	1.0694	4.62292e-28	1.13755e-26	CPEFG	1	23233434	23236447	-	2666	protein_coding	Elongation factor G, chloroplastic [Source:UniProtKB/Swiss-Prot;Acc:Q9SI75]	-	-	4340	3518	4536	1999	1724	2007	74.0356	74.9051	79.9646	34.16	34.0863	41.1383
AT3G25900	734.54	831.955	823.938	1683.83	1625.35	1573.89	796.811	1627.69	-1.0318	5.19447e-28	1.27686e-26	HMT-1	3	9480746	9482962	+	1481	protein_coding	Homocysteine S-methyltransferase 1 [Source:UniProtKB/Swiss-Prot;Acc:Q9SDL7]	-	-	812	737	882	1866	1556	1449	24.9352	28.248	27.9897	57.4013	55.3805	53.4654
AT1G79320	18.0921	18.0614	20.5517	131.747	171.31	167.273	18.9018	156.776	-3.04753	6.20004e-28	1.52246e-26	AMC6	1	29836644	29838140	+	1381	protein_coding	MCP2c [Source:UniProtKB/TrEMBL;Acc:A0A178W108]	-	-	20	16	22	146	164	154	0.658639	0.657661	0.74871	4.81642	6.25968	6.09377
AT1G10522	837.665	862.433	900.54	339.294	260.098	363.873	866.88	321.088	1.43255	6.33572e-28	1.55416e-26	PRIN2	1	3469512	3471488	+	1234	protein_coding	Protein PLASTID REDOX INSENSITIVE 2, chloroplastic [Source:UniProtKB/Swiss-Prot;Acc:Q9XIK0]	-	-	926	764	964	376	249	335	34.1277	35.1442	36.7153	13.8816	10.6362	14.835
AT2G18180	19.9013	21.4479	21.4859	156.111	153.552	148.808	20.9451	152.824	-2.86961	6.96736e-28	1.70556e-26	SFH10	2	7910703	7913861	-	2267	protein_coding	Phosphatidylinositol/phosphatidylcholine transfer protein SFH10 [Source:UniProtKB/Swiss-Prot;Acc:Q9SI13]	-	-	22	19	23	173	147	137	0.441349	0.475749	0.476827	3.47664	3.41797	3.30239
AT1G09090	407.977	427.83	404.496	957.422	1135.45	913.484	413.434	1002.12	-1.27796	7.34888e-28	1.79709e-26	RBOHB	1	2932739	2936586	+	2701	protein_coding	Respiratory burst oxidase homolog protein B [Source:UniProtKB/Swiss-Prot;Acc:Q9SBI0]	-	-	451	379	433	1061	1087	841	7.59387	7.96509	7.53439	17.896	21.2132	17.0149
AT2G29995	114.885	108.369	118.64	351.927	342.619	380.166	113.964	358.237	-1.64977	7.46602e-28	1.82385e-26	PSY3	2	12796503	12799441	-	948	protein_coding	Protein PSY3 [Source:UniProtKB/Swiss-Prot;Acc:Q8S8P7]	-	-	127	96	127	390	328	350	6.09266	5.74829	6.29622	18.7423	18.2376	20.1752
AT5G02230	2639.64	2407.81	2411.09	5587.52	5147.64	4591.31	2486.18	5108.82	-1.03908	7.77186e-28	1.89661e-26	-	5	448092	450737	+	2113	protein_coding	Haloacid dehalogenase-like hydrolase (HAD) superfamily protein [Source:TAIR;Acc:AT5G02230]	-	-	2918	2133	2581	6192	4928	4227	62.8054	57.3017	57.4081	133.505	122.934	109.318
AT2G27370	112.171	120.786	118.64	360.951	378.134	345.408	117.199	361.498	-1.62674	8.09918e-28	1.97241e-26	CASP3	2	11708429	11710128	-	1088	protein_coding	Casparian strip membrane protein 3 [Source:UniProtKB/Swiss-Prot;Acc:Q9ZQI2]	-	-	124	107	127	400	362	318	5.18327	5.58253	5.48605	16.7493	17.5381	15.9719
AT3G08010	815.955	827.439	710.904	342.001	298.747	311.736	784.766	317.495	1.30331	9.48398e-28	2.30491e-26	ATAB2	3	2555970	2557505	+	1280	protein_coding	ATAB2 [Source:UniProtKB/TrEMBL;Acc:A0A178V658]	-	-	902	733	761	379	286	287	32.0485	32.5065	27.9421	13.4895	11.7776	12.2527
AT2G21840	181.826	155.78	168.151	496.307	526.463	439.906	168.585	487.559	-1.52965	9.78909e-28	2.37418e-26	-	2	9307024	9310358	-	2990	protein_coding	Cysteine/Histidine-rich C1 domain family protein [Source:UniProtKB/TrEMBL;Acc:Q0WPH4]	-	-	201	138	180	550	504	405	3.05729	2.61989	2.82935	8.38025	8.88508	7.4019
AT2G36650	1059.29	973.06	1037.86	484.576	489.903	445.337	1023.41	473.272	1.11262	1.20641e-27	2.91399e-26	-	2	15359906	15361328	+	1344	protein_coding	CHUP1-like protein [Source:UniProtKB/TrEMBL;Acc:Q5BPR9]	-	-	1171	862	1111	537	469	410	39.625	36.4069	38.8508	18.2029	18.394	16.6703
AT2G04530	758.06	777.77	718.377	342.001	293.524	284.581	751.402	306.702	1.28953	1.28507e-27	3.10082e-26	TRZ2	2	1576694	1578962	+	1530	protein_coding	tRNase Z TRZ2, chloroplastic [Source:UniProtKB/Swiss-Prot;Acc:Q8L633]	-	-	838	689	769	379	281	262	24.9094	25.5625	23.6222	11.2853	9.68093	9.3577
AT5G01830	600.659	573.45	640.841	1394.17	1492.69	1938.84	604.983	1608.57	-1.40948	1.35904e-27	3.27595e-26	PUB16	5	320349	323213	+	2865	protein_coding	RING-type E3 ubiquitin transferase [Source:UniProtKB/TrEMBL;Acc:A0A178UNI7]	-	-	664	508	686	1545	1429	1785	10.5403	10.065	11.2534	24.568	26.2912	34.0465
AT1G19660	543.668	565.549	604.408	1217.31	1184.54	1153.53	571.208	1185.13	-1.05322	1.49938e-27	3.6069e-26	BBD2	1	6799969	6802906	-	1852	protein_coding	Bifunctional nuclease 2 [Source:UniProtKB/Swiss-Prot;Acc:Q93VH2]	-	-	601	501	647	1349	1134	1062	14.7586	15.3558	16.419	33.1846	32.2756	31.3359
AT5G24410	137.5	136.59	130.784	413.289	417.828	368.218	134.958	399.778	-1.56781	1.64409e-27	3.94698e-26	PGL4	5	8332420	8334129	-	1201	protein_coding	Probable 6-phosphogluconolactonase 4 [Source:UniProtKB/Swiss-Prot;Acc:Q9FIN1]	-	-	152	121	140	458	400	339	5.75588	5.71898	5.4786	17.3735	17.5557	15.4247
AT5G58010	32.5658	29.3498	33.6301	175.061	171.31	216.151	31.8486	187.507	-2.55179	1.68287e-27	4.03189e-26	BHLH82	5	23483366	23485014	-	1323	protein_coding	LRL3 [Source:UniProtKB/TrEMBL;Acc:A0A178UI77]	bHLH	bHLH	36	26	36	194	164	199	1.23752	1.11555	1.27887	6.68048	6.53411	8.21963
AT5G21920	1117.19	1171.74	1017.31	523.378	474.235	444.251	1102.08	480.621	1.19491	1.75575e-27	4.20225e-26	YLMG2	5	7241201	7242880	-	1024	protein_coding	YlmG homolog protein 2, chloroplastic [Source:UniProtKB/Swiss-Prot;Acc:Q9C595]	-	-	1235	1038	1089	580	454	409	54.8502	57.5405	49.9819	25.8044	23.37	21.8264
AT5G13510	796.958	897.427	829.543	361.853	383.357	369.304	841.31	371.505	1.17868	1.78591e-27	4.27011e-26	RPL10	5	4341262	4342095	+	834	protein_coding	50S ribosomal protein L10, chloroplastic [Source:UniProtKB/Swiss-Prot;Acc:Q9FY50]	-	-	881	795	888	401	367	340	48.042	54.1099	50.0416	21.905	23.1954	22.2778
AT2G28780	831.333	766.482	708.101	308.613	335.307	314.994	768.639	319.638	1.2667	1.8364e-27	4.38641e-26	-	2	12339851	12343443	-	2801	protein_coding	p-hydroxybenzoic acid efflux pump subunit [Source:UniProtKB/TrEMBL;Acc:Q84W96]	-	-	919	679	758	342	321	290	14.9215	13.7604	12.7186	5.56261	6.0408	5.65775
AT1G22065	64.227	81.2764	86.8778	290.565	300.836	280.236	77.4604	290.546	-1.91074	1.90804e-27	4.55292e-26	-	1	7785708	7786477	+	770	protein_coding	Putative uncharacterized protein [Source:UniProtKB/TrEMBL;Acc:Q1G3T6]	-	-	71	72	93	322	288	258	4.19352	5.30784	5.67645	19.0516	19.7153	18.31
AT1G70810	588.899	594.898	589.461	1390.56	1186.63	1231.74	591.086	1269.64	-1.10392	2.34716e-27	5.58946e-26	CAR7	1	26703966	26705360	+	1008	protein_coding	Protein C2-DOMAIN ABA-RELATED 7 [Source:UniProtKB/Swiss-Prot;Acc:Q9SSL1]	-	-	651	527	631	1541	1136	1134	29.3719	29.6774	29.4207	69.6478	59.4046	61.4769
AT3G56080	50.6579	39.5094	46.7085	220.18	205.78	211.807	45.6253	212.589	-2.21301	2.35496e-27	5.60239e-26	-	3	20810309	20813110	-	2257	protein_coding	Probable methyltransferase PMT22 [Source:UniProtKB/Swiss-Prot;Acc:Q9LYN3]	-	-	56	35	50	244	197	195	1.12841	0.880263	1.04117	4.9252	4.60084	4.72131
AT5G47190	3553.29	3839.18	4246.74	1317.47	1237.82	1787.86	3879.74	1447.72	1.42277	2.64495e-27	6.28594e-26	-	5	19164184	19166135	-	1009	protein_coding	50S ribosomal protein L19-2, chloroplastic [Source:UniProtKB/Swiss-Prot;Acc:Q8RXX5]	-	-	3928	3401	4546	1460	1185	1646	177.048	191.334	211.75	65.9215	61.9055	89.1452
AT3G53750	930.84	961.771	949.117	412.386	455.433	454.026	947.243	440.615	1.10537	2.92626e-27	6.94055e-26	ACT1	3	19915257	19917775	+	2205	protein_coding	Actin-3 [Source:UniProtKB/Swiss-Prot;Acc:P0CJ47]	-	-	1029	852	1016	457	436	418	21.2236	21.9335	21.6556	9.4422	10.4227	10.3592
AT4G24390	561.76	574.579	579.186	1195.65	1221.1	1111.17	571.842	1175.97	-1.04065	2.94124e-27	6.96908e-26	FBX14	4	12613076	12616238	-	2917	protein_coding	F-box protein FBX14 [Source:UniProtKB/Swiss-Prot;Acc:Q8RWQ8]	-	-	621	509	620	1325	1169	1023	9.68203	9.90506	9.98941	20.694	21.1242	19.1645
AT3G02120	316.612	366.873	347.511	72.1901	111.769	84.7226	343.665	89.5606	1.94409	3.14729e-27	7.44239e-26	-	3	377025	377713	+	614	protein_coding	Hydroxyproline-rich glycoprotein family protein [Source:UniProtKB/TrEMBL;Acc:Q8L9N1]	-	-	350	325	372	80	107	78	25.9245	30.0463	28.4747	5.93591	9.18581	6.94201
AT4G04890	901.892	874.851	864.108	392.534	343.664	414.924	880.283	383.707	1.19809	3.38467e-27	7.99573e-26	PDF2	4	2476390	2482447	-	3588	protein_coding	Homeobox-leucine zipper protein PROTODERMAL FACTOR 2 [Source:UniProtKB/Swiss-Prot;Acc:Q93V99]	HB-HD-ZIP	HB->HB-HD-ZIP	997	775	925	435	329	382	12.6373	12.261	12.1164	5.52335	4.83332	5.81795
AT5G67340	339.227	292.369	344.709	903.279	810.586	745.125	325.435	819.663	-1.33117	3.63206e-27	8.57158e-26	PUB2	5	26864395	26867847	+	2902	protein_coding	U-box domain-containing protein 2 [Source:UniProtKB/Swiss-Prot;Acc:Q5XEZ8]	-	-	375	259	369	1001	776	686	5.87686	5.06615	5.97604	15.7146	14.095	12.9177
AT5G46580	1442.85	1499.1	1677.77	552.255	544.221	723.401	1539.91	606.625	1.34546	4.21528e-27	9.92817e-26	-	5	18897445	18899646	-	2202	protein_coding	Pentatricopeptide repeat-containing protein At5g46580, chloroplastic [Source:UniProtKB/Swiss-Prot;Acc:Q9LS25]	-	-	1595	1328	1796	612	521	666	32.9424	34.2339	38.3331	12.6619	12.4716	16.5278
AT2G18190	17.1875	11.2884	6.53919	157.014	118.036	157.497	11.6717	144.182	-3.62023	4.34831e-27	1.02313e-25	-	2	7913955	7915872	-	1835	protein_coding	AAA-ATPase At2g18190 [Source:UniProtKB/Swiss-Prot;Acc:F4IQG2]	-	-	19	10	7	174	113	145	0.4709	0.309343	0.179286	4.31995	3.24597	4.31808
AT1G62980	98.6021	111.755	118.64	373.584	408.427	595.231	109.666	459.081	-2.06486	4.65872e-27	1.09508e-25	EXPA18	1	23331563	23333246	+	1251	protein_coding	Expansin-A18 [Source:UniProtKB/Swiss-Prot;Acc:Q9LQ07]	-	-	109	99	127	414	391	548	3.9626	4.49215	4.77124	15.0768	16.4749	23.9377
AT1G72470	278.619	326.235	305.474	734.535	687.327	729.918	303.442	717.26	-1.24381	5.10098e-27	1.19666e-25	ATEXO70D1	1	27283628	27285973	+	2346	protein_coding	Exocyst subunit Exo70 family protein [Source:UniProtKB/TrEMBL;Acc:Q9C9E5]	-	-	308	289	327	814	658	672	5.97082	6.99271	6.55095	15.8075	14.7843	15.6531
AT5G07220	1650.91	1651.49	1501.21	3522.88	3372.92	2942.48	1601.2	3279.43	-1.03485	5.65483e-27	1.32265e-25	BAG3	5	2265233	2267012	-	1516	protein_coding	BAG family molecular chaperone regulator 3 [Source:UniProtKB/Swiss-Prot;Acc:Q9LYP4]	-	-	1825	1463	1607	3904	3229	2709	54.7488	54.7799	49.8197	117.321	112.272	97.6493
AT5G47740	101.316	117.399	141.994	405.167	416.783	569.162	120.236	463.704	-1.94601	5.95293e-27	1.391e-25	-	5	19338511	19339775	+	1010	protein_coding	Adenine nucleotide alpha hydrolases-like superfamily protein [Source:UniProtKB/TrEMBL;Acc:F4JYN2]	-	-	112	104	152	449	399	524	5.04322	5.84505	7.07305	20.2531	20.8235	28.351
AT3G10690	1738.65	1641.33	1745.03	776.946	879.528	886.329	1708.34	847.601	1.01269	6.17818e-27	1.44221e-25	GYRA	3	3339392	3346360	-	3190	protein_coding	DNA gyrase subunit A, chloroplastic/mitochondrial [Source:UniProtKB/Swiss-Prot;Acc:Q9CAF6]	-	-	1922	1454	1868	861	842	816	27.4015	25.8732	27.5214	12.2964	13.9131	13.9784
AT2G14290	480.346	532.812	525.938	203.937	168.176	192.255	513.032	188.123	1.44463	6.19282e-27	1.4442e-25	-	2	6057288	6058620	-	1333	protein_coding	F-box protein At2g14290 [Source:UniProtKB/Swiss-Prot;Acc:Q9ZQ60]	-	-	531	472	563	226	161	177	18.1166	20.0996	19.8501	7.72403	6.36646	7.25608
AT4G34090	531.908	540.714	505.386	214.766	204.736	206.376	526.003	208.626	1.33281	6.62611e-27	1.54372e-25	-	4	16326883	16330224	-	2500	protein_coding	unknown protein; FUNCTIONS IN: molecular_function unknown; INVOLVED IN: biological_process unknown; LOCATED IN: chloroplast, chloroplast stroma; EXPRESSED IN: 22 plant structures; EXPRESSED DURING: 13 growth stages; BEST Arabidopsis thaliana protein /.../ is: unknown protein (TAIR:AT2G23370.1); Ha. [Source:TAIR;Acc:AT4G34090]	-	-	588	479	541	238	196	190	10.6967	10.8761	10.1705	4.33713	4.13255	4.1531
AT1G14890	421.547	444.763	419.442	986.298	923.4	1160.05	428.584	1023.25	-1.25578	6.91778e-27	1.61009e-25	-	1	5136874	5137982	+	1109	protein_coding	Plant invertase/pectin methylesterase inhibitor superfamily protein [Source:UniProtKB/TrEMBL;Acc:F4HXW0]	-	-	466	394	449	1093	884	1068	19.1102	20.167	19.0283	44.9008	42.0168	52.6258
AT1G62560	658.553	659.242	698.759	276.127	225.627	287.84	672.185	263.198	1.35244	8.17899e-27	1.89616e-25	FMOGS-OX3	1	23159734	23162881	+	2284	protein_coding	Flavin-containing monooxygenase FMO GS-OX3 [Source:UniProtKB/Swiss-Prot;Acc:Q9SXE1]	-	-	728	584	748	306	216	265	14.4959	14.5142	15.3918	6.10367	4.98494	6.34029
AT2G28620	469.491	512.493	468.953	186.792	185.933	161.842	483.646	178.189	1.43749	8.65006e-27	2.00341e-25	-	2	12264928	12270763	-	3622	protein_coding	P-loop containing nucleoside triphosphate hydrolases superfamily protein [Source:TAIR;Acc:AT2G28620]	-	-	519	454	502	207	178	149	6.51674	7.11514	6.51388	2.60368	2.59044	2.248
AT2G38540	11093.2	11784	12292.7	4452.33	4781	6051.15	11723.3	5094.82	1.20253	9.05638e-27	2.09546e-25	LTP1	2	16130290	16131240	+	832	protein_coding	Non-specific lipid-transfer protein [Source:UniProtKB/TrEMBL;Acc:A0A178VZQ3]	-	-	12263	10439	13159	4934	4577	5571	670.324	712.216	743.334	270.173	289.974	365.906
AT1G14870	6721.22	7087.98	6312.19	14988.5	14264.7	12080.6	6707.13	13777.9	-1.03879	1.00426e-26	2.32139e-25	PCR2	1	5128344	5129731	-	1092	protein_coding	PCR2 [Source:UniProtKB/TrEMBL;Acc:A0A178WDU8]	-	-	7430	6279	6757	16610	13656	11122	309.441	326.395	290.814	692.967	659.179	556.569
AT1G48520	1865.3	1889.68	1766.52	947.495	807.453	739.694	1840.5	831.547	1.14442	1.13597e-26	2.62326e-25	GATB	1	17940050	17942864	+	2186	protein_coding	Glutamyl-tRNA(Gln) amidotransferase subunit B, chloroplastic/mitochondrial [Source:UniProtKB/Swiss-Prot;Acc:Q9FV81]	-	-	2062	1674	1891	1050	773	681	42.8993	43.4692	40.6561	21.8829	18.6394	17.0238
AT5G40510	488.487	511.364	516.596	1035.03	1017.41	1047.08	505.483	1033.17	-1.03176	1.15772e-26	2.67088e-25	-	5	16228960	16231142	+	1663	protein_coding	Sucrase/ferredoxin-like family protein [Source:TAIR;Acc:AT5G40510]	-	-	540	453	553	1147	974	964	14.7677	15.4626	15.6285	31.4222	30.8723	31.677
AT2G23030	217.105	244.958	192.439	707.463	606.895	557.214	218.168	623.858	-1.52039	1.2878e-26	2.96809e-25	SRK2J	2	9803492	9806731	-	1409	protein_coding	SNRK2.9 [Source:UniProtKB/TrEMBL;Acc:A0A178VSC8]	-	-	240	217	206	784	581	513	7.74661	8.74228	6.87133	25.3496	21.7354	19.896
AT1G59660	615.132	599.414	571.712	202.132	238.162	251.995	595.419	230.763	1.37091	1.29319e-26	2.97761e-25	NUP98B	1	21923986	21929437	+	3622	protein_coding	Nuclear pore complex protein NUP98B [Source:UniProtKB/Swiss-Prot;Acc:F4ID16]	-	-	680	531	612	224	228	232	8.53831	8.32189	7.94123	2.81751	3.31809	3.50025
AT1G75830	18.9967	31.6075	30.8276	166.94	165.042	183.566	27.144	171.849	-2.67362	1.36398e-26	3.13147e-25	PDF1.1	1	28472357	28472898	+	435	protein_coding	Defensin-like protein 13 [Source:UniProtKB/Swiss-Prot;Acc:P30224]	-	-	21	28	33	185	158	169	2.19554	3.6538	3.56541	19.3753	19.1456	21.2303
AT4G16390	1306.25	1295.91	1217.22	660.54	595.405	612.61	1273.13	622.851	1.03024	1.36621e-26	3.13353e-25	P67	4	9257869	9260328	+	2460	protein_coding	Pentatricopeptide repeat-containing protein At4g16390, chloroplastic [Source:UniProtKB/Swiss-Prot;Acc:Q8GWE0]	-	-	1444	1148	1303	732	570	564	26.6958	26.49	24.894	13.5563	12.2136	12.5286
AT3G28210	566.283	642.31	577.317	1372.51	1209.61	1501.11	595.303	1361.08	-1.19435	1.3856e-26	3.17494e-25	SAP12	3	10520443	10521796	+	1164	protein_coding	Zinc finger AN1 domain-containing stress-associated protein 12 [Source:UniProtKB/Swiss-Prot;Acc:Q67YE6]	-	-	626	569	618	1521	1158	1382	24.4587	27.7482	24.9528	59.5308	52.4394	64.8805
AT5G15780	1907.81	1904.35	1608.64	883.427	832.522	769.021	1806.94	828.323	1.12411	1.41886e-26	3.24799e-25	-	5	5144629	5146458	-	1636	protein_coding	At5g15780 [Source:UniProtKB/TrEMBL;Acc:Q9LFU8]	-	-	2109	1687	1722	979	797	708	58.6279	58.5339	49.4692	27.2625	25.6789	23.6488
AT3G23890	1112.67	1053.21	1101.39	399.753	526.463	412.751	1089.09	446.322	1.28843	1.5449e-26	3.53311e-25	TOP2	3	8624636	8631392	+	5003	protein_coding	DNA topoisomerase 2 [Source:UniProtKB/Swiss-Prot;Acc:P30182]	-	-	1230	933	1179	443	504	380	11.1811	10.5859	11.0756	4.03403	5.31009	4.15061
AT3G45160	341.941	396.223	400.759	113.699	88.7885	128.17	379.641	110.219	1.78375	1.61528e-26	3.69048e-25	-	3	16533428	16534265	-	755	protein_coding	At3g45160 [Source:UniProtKB/TrEMBL;Acc:Q9M1U3]	-	-	378	351	429	126	85	118	22.7696	26.3898	26.7051	7.60307	5.93436	8.54071
AT4G34830	1594.82	1643.59	1567.54	783.263	854.458	721.228	1601.98	786.317	1.02619	1.78575e-26	4.06817e-25	MRL1	4	16599597	16606135	-	3790	protein_coding	Pentatricopeptide repeat-containing protein MRL1, chloroplastic [Source:UniProtKB/Swiss-Prot;Acc:Q0WLC6]	-	-	1763	1456	1678	868	818	664	21.1556	21.8071	20.8083	10.4339	11.3767	9.57388
AT1G71695	1727.8	1820.82	1503.08	808.529	802.23	745.125	1683.9	785.295	1.09943	1.80058e-26	4.09801e-25	PER12	1	26964087	26966688	+	1480	protein_coding	Peroxidase [Source:UniProtKB/TrEMBL;Acc:A0A178WB34]	-	-	1910	1613	1609	896	768	686	58.6925	61.8655	51.0951	27.5811	27.3528	25.3292
AT2G33790	799.672	664.886	795.913	1565.62	1721.45	1585.83	753.49	1624.3	-1.10608	1.89185e-26	4.3016e-25	AGP30	2	14293561	14295353	-	1137	protein_coding	Non-classical arabinogalactan protein 30 [Source:UniProtKB/Swiss-Prot;Acc:P93013]	-	-	884	589	852	1735	1648	1460	35.3593	29.4057	35.2179	69.5192	76.401	70.17
AT2G39670	2214.48	2185.43	2315.81	1066.61	1053.97	1236.08	2238.57	1118.89	1.00138	1.99752e-26	4.53314e-25	-	2	16534175	16537318	+	1761	protein_coding	Radical SAM superfamily protein [Source:UniProtKB/TrEMBL;Acc:F4IVY6]	-	-	2448	1936	2479	1182	1009	1138	63.2213	62.4054	66.161	30.579	30.2019	35.3136
AT3G29185	1046.63	1038.53	1008.9	520.671	455.433	439.906	1031.36	472.003	1.12554	2.10851e-26	4.77586e-25	-	3	11154903	11157293	-	1955	protein_coding	Glutamate NMDA receptor subunit epsilon-1, putative (DUF3598) [Source:UniProtKB/TrEMBL;Acc:F4J1U2]	-	-	1157	920	1080	577	436	405	26.9152	26.7127	25.9634	13.446	11.7555	11.3205
AT1G68150	134.786	123.043	134.521	377.193	387.536	368.218	130.783	377.649	-1.5274	2.16371e-26	4.89619e-25	WRKY9	1	25543949	25545791	+	1322	protein_coding	WRKY9 [Source:UniProtKB/TrEMBL;Acc:A0A178WJS2]	WRKY	WRKY	149	109	144	418	371	339	5.12585	4.68027	5.11936	14.4049	14.7926	14.0129
AT5G48460	359.129	328.492	330.696	118.211	98.1896	98.843	339.439	105.081	1.68802	2.17334e-26	4.91329e-25	FIM2	5	19636045	19639529	-	2309	protein_coding	Fimbrin-2 [Source:UniProtKB/Swiss-Prot;Acc:O50064]	-	-	397	291	354	131	94	91	7.81948	7.15394	7.2055	2.58472	2.14588	2.15366
AT2G30840	141.119	115.142	103.693	380.803	368.733	399.717	119.984	383.084	-1.67207	2.50282e-26	5.64735e-25	-	2	13135314	13137004	-	1604	protein_coding	2-oxoglutarate (2OG) and Fe(II)-dependent oxygenase superfamily protein [Source:UniProtKB/TrEMBL;Acc:O80851]	-	-	156	102	111	422	353	368	4.42315	3.60971	3.25239	11.986	11.6004	12.5373
AT5G59780	198.109	169.326	165.348	473.748	476.324	551.783	177.594	500.618	-1.49212	2.50998e-26	5.6581e-25	MYB59	5	24081868	24083562	-	1588	protein_coding	Transcription factor MYB59 [Source:UniProtKB/Swiss-Prot;Acc:Q4JL84]	MYB	MYB->MYB	219	150	177	525	456	508	6.27198	5.36188	5.23851	15.0617	15.1362	17.4812
AT5G21100	495.724	476.37	501.649	183.182	198.468	195.514	491.248	192.388	1.35445	2.51628e-26	5.66689e-25	-	5	7168106	7170961	+	2170	protein_coding	Ascorbate oxidase-like protein [Source:UniProtKB/TrEMBL;Acc:Q8LPL3]	-	-	548	422	537	203	190	180	11.485	11.039	11.6305	4.26189	4.61526	4.53286
AT4G13660	511.103	492.174	563.305	1108.12	1120.82	1301.25	522.194	1176.73	-1.17047	2.81235e-26	6.32164e-25	PRR2	4	7945683	7948443	+	1745	protein_coding	Pinoresinol reductase 2 [Source:UniProtKB/Swiss-Prot;Acc:Q9SVP6]	-	-	565	436	603	1228	1073	1198	14.7253	14.183	16.2408	32.0604	32.412	37.5163
AT3G16800	218.01	258.504	275.58	646.102	610.029	658.23	250.698	638.12	-1.3494	2.89002e-26	6.49005e-25	-	3	5720941	5723185	+	1897	protein_coding	Probable protein phosphatase 2C 41 [Source:UniProtKB/Swiss-Prot;Acc:Q9LRZ4]	-	-	241	229	295	716	584	606	5.77778	6.85242	7.30869	17.1954	16.2274	17.4568
AT1G30520	265.05	265.277	316.684	67.6782	82.521	53.2232	282.337	67.8075	2.0569	3.21829e-26	7.22039e-25	AAE14	1	10810397	10813779	+	2633	protein_coding	2-succinylbenzoate--CoA ligase, chloroplastic/peroxisomal [Source:UniProtKB/Swiss-Prot;Acc:Q8VYJ1]	-	-	293	235	339	75	79	49	5.0609	5.06632	6.05109	1.2977	1.58153	1.01696
AT3G23670	463.158	441.376	398.891	163.33	124.304	140.118	434.475	142.584	1.60348	3.22517e-26	7.22897e-25	KIN12B	3	8519136	8525289	+	4330	protein_coding	Kinesin-like protein KIN-12B [Source:UniProtKB/Swiss-Prot;Acc:Q8L7Y8]	-	-	512	391	427	181	119	129	5.37766	5.12584	4.63473	1.90439	1.44864	1.62802
AT1G70820	862.994	838.728	934.17	337.489	308.148	408.406	878.631	351.348	1.32418	3.48776e-26	7.81014e-25	-	1	26705420	26708265	+	2355	protein_coding	At1g70820 [Source:UniProtKB/TrEMBL;Acc:Q9SSL0]	-	-	954	743	1000	374	295	376	18.4234	17.9091	19.9569	7.23513	6.60288	8.72481
AT2G26150	360.033	346.554	399.825	799.506	840.879	913.484	368.804	851.289	-1.20464	3.54519e-26	7.93123e-25	HSFA2	2	11135624	11137792	+	1876	protein_coding	Heat stress transcription factor A-2 [Source:UniProtKB/Swiss-Prot;Acc:O80982]	HSF	HSF	398	307	428	886	805	841	9.64854	9.28927	10.7225	21.5162	22.6186	24.4975
AT4G17460	964.31	930.164	875.318	439.457	417.828	370.39	923.264	409.225	1.17205	3.64412e-26	8.14486e-25	HAT1	4	9739518	9741234	+	1444	protein_coding	Homeobox-leucine zipper protein HAT1 [Source:UniProtKB/Swiss-Prot;Acc:P46600]	HB-HD-ZIP	HB->HB-HD-ZIP	1066	824	937	487	400	341	33.5739	32.3919	30.497	15.3648	14.6014	12.9047
AT1G71697	1157.9	1233.82	1003.3	2860.53	2448.47	2342.91	1131.67	2550.64	-1.17363	4.17356e-26	9.31937e-25	CK1	1	26970968	26973464	+	1897	protein_coding	Probable choline kinase 1 [Source:UniProtKB/Swiss-Prot;Acc:Q9M9H6]	-	-	1280	1093	1074	3170	2344	2157	30.687	32.7061	26.6086	76.1303	65.1317	62.1358
AT4G35250	1223.03	1184.15	1234.97	586.545	553.622	636.506	1214.05	592.224	1.0364	4.51031e-26	1.00618e-24	-	4	16771073	16773456	-	1703	protein_coding	HCF244 [Source:UniProtKB/TrEMBL;Acc:A0A178UXV2]	-	-	1352	1049	1322	650	530	586	36.1055	34.9653	36.4839	17.3886	16.4045	18.8036
AT3G03670	467.681	541.843	533.411	196.718	150.418	187.91	514.312	178.349	1.52497	4.63417e-26	1.03284e-24	PER28	3	901728	903411	-	1285	protein_coding	Peroxidase 28 [Source:UniProtKB/Swiss-Prot;Acc:Q9SS67]	-	-	517	480	571	218	144	173	18.2978	21.2038	20.8842	7.72892	5.90693	7.35702
AT1G62710	182.73	200.933	187.768	469.236	509.75	486.612	190.477	488.533	-1.36048	5.76545e-26	1.28376e-24	bVPE	1	23223874	23226983	-	1783	protein_coding	Vacuolar-processing enzyme beta-isozyme [Source:UniProtKB/Swiss-Prot;Acc:Q39044]	-	-	202	178	201	520	488	448	5.15242	5.66689	5.29821	13.2867	14.4268	13.7305
AT3G12080	1734.13	1713.58	1871.14	776.044	845.057	937.38	1772.95	852.827	1.05732	5.93789e-26	1.32091e-24	emb2738	3	3847743	3852138	+	2258	protein_coding	Emb2738 [Source:UniProtKB/TrEMBL;Acc:A0A384LJ95]	-	-	1917	1518	2003	860	809	863	38.6109	38.1614	41.6909	17.3516	18.8854	20.8856
AT3G57020	321.135	320.59	340.972	777.849	882.662	1131.81	327.566	930.773	-1.5051	6.68822e-26	1.48643e-24	SSL9	3	21098315	21100519	-	1529	protein_coding	Protein STRICTOSIDINE SYNTHASE-LIKE 9 [Source:UniProtKB/Swiss-Prot;Acc:Q9M1J6]	-	-	355	284	365	862	845	1042	10.5592	10.5435	11.2194	25.6842	29.1307	37.2408
AT3G53190	662.172	687.463	624.026	259.884	287.257	290.012	657.887	279.051	1.23843	6.87064e-26	1.52554e-24	-	3	19713799	19717740	+	2027	protein_coding	Pectate lyase [Source:UniProtKB/TrEMBL;Acc:Q56XU8]	-	-	732	609	668	288	275	267	16.4236	17.0545	15.4884	6.47298	7.15124	7.19808
AT4G14040	3767.68	3794.03	4098.21	1463.65	1576.26	1999.67	3886.64	1679.86	1.211	7.29303e-26	1.61781e-24	SBP2	4	8100349	8103094	-	2072	protein_coding	Selenium-binding protein 2 [Source:UniProtKB/Swiss-Prot;Acc:Q93WN0]	-	-	4165	3361	4387	1622	1509	1841	91.419	92.0778	99.509	35.6637	38.3885	48.5538
AT1G55230	5.42764	2.25768	1.86834	140.771	150.418	115.136	3.18455	135.442	-5.37859	7.74214e-26	1.71582e-24	-	1	20602819	20604033	+	1215	protein_coding	Proteinase inhibitor I4, serpin (DUF716) [Source:UniProtKB/TrEMBL;Acc:Q9C893]	-	-	6	2	2	156	144	106	0.224588	0.0934393	0.0773639	5.84943	6.24724	4.76748
AT2G21370	293.092	364.615	364.326	100.164	107.591	91.2397	340.678	99.6648	1.77095	7.77835e-26	1.72224e-24	XK-1	2	9137451	9140142	-	1936	protein_coding	D-ribulose kinase [Source:UniProtKB/Swiss-Prot;Acc:Q8L794]	-	-	324	323	390	111	103	84	7.61116	9.4705	9.46769	2.61206	2.80436	2.37101
AT1G69920	340.132	363.486	442.797	1061.19	949.514	1349.04	382.138	1119.92	-1.55031	8.77153e-26	1.93489e-24	GSTU12	1	26334250	26335630	-	1003	protein_coding	Glutathione S-transferase U12 [Source:UniProtKB/Swiss-Prot;Acc:Q6NMS0]	-	-	376	322	474	1176	909	1242	17.049	18.2235	22.2107	53.4161	47.7711	67.6674
AT5G62150	32.5658	34.994	31.7618	176.866	167.131	244.392	33.1072	196.13	-2.56758	8.93019e-26	1.96805e-24	-	5	24958125	24958813	+	689	protein_coding	At5g62150 [Source:UniProtKB/TrEMBL;Acc:Q9FIS3]	-	-	36	31	34	196	160	225	2.37626	2.55399	2.31923	12.9599	12.2406	17.8452
AT1G09950	1243.83	1241.72	1280.75	543.231	574.514	658.23	1255.43	591.991	1.08627	9.45745e-26	2.08231e-24	RAS1	1	3240531	3241863	-	1333	protein_coding	At1g09950 [Source:UniProtKB/TrEMBL;Acc:O04515]	-	-	1375	1100	1371	602	550	606	46.912	46.8423	48.3384	20.5746	21.7488	24.8429
AT4G37380	85.033	116.27	101.825	333.879	341.574	319.339	101.043	331.598	-1.72167	9.94529e-26	2.18769e-24	ELI1	4	17571816	17573938	-	2123	protein_coding	Pentatricopeptide repeat-containing protein ELI1, chloroplastic [Source:UniProtKB/Swiss-Prot;Acc:Q9SZT8]	-	-	94	103	109	370	327	294	2.01367	2.754	2.41302	7.93994	8.11895	7.56757
AT1G68890	727.303	755.194	733.324	351.927	296.658	295.443	738.607	314.676	1.22783	1.0807e-25	2.37282e-24	PHYLLO	1	25896854	25906714	+	5468	protein_coding	Protein PHYLLO, chloroplastic [Source:UniProtKB/Swiss-Prot;Acc:Q15KI9]	-	-	804	669	785	390	284	272	6.68712	6.94502	6.74723	3.24939	2.73774	2.71831
AT3G02110	538.241	555.389	483.9	189.499	219.36	180.307	525.843	196.389	1.42043	1.09662e-25	2.40554e-24	SCPL25	3	370668	373805	-	1824	protein_coding	Serine carboxypeptidase-like 25 [Source:UniProtKB/Swiss-Prot;Acc:Q8L9Y0]	-	-	595	492	518	210	210	166	14.8355	15.3114	13.3472	5.24517	6.06871	4.97327
AT4G05520	504.77	520.395	454.007	198.523	183.844	175.962	493.057	186.11	1.40264	1.1359e-25	2.4894e-24	EHD2	4	2804403	2808015	+	1942	protein_coding	EH domain-containing protein 2 [Source:UniProtKB/Swiss-Prot;Acc:B3LF48]	-	-	558	461	486	220	176	162	13.0676	13.475	11.7617	5.16106	4.77711	4.55853
AT4G29400	364.556	368.002	374.602	136.259	127.438	112.963	369.053	125.553	1.55215	1.1835e-25	2.59131e-24	-	4	14466267	14468267	+	1279	protein_coding	Oxidoreductase/transition metal ion-binding protein (DUF3531) [Source:UniProtKB/TrEMBL;Acc:Q5XV66]	-	-	403	326	401	151	122	104	14.33	14.4685	14.7353	5.37863	5.02796	4.44347
AT1G71520	129.359	127.559	129.85	379.901	356.198	452.94	128.922	396.346	-1.61889	1.21297e-25	2.65315e-24	ERF020	1	26938369	26939267	+	899	protein_coding	Ethylene-responsive transcription factor ERF020 [Source:UniProtKB/Swiss-Prot;Acc:Q9C9I8]	AP2/ERF-ERF	AP2/ERF->AP2/ERF-ERF	143	113	139	421	341	417	7.23415	7.13501	7.26674	21.3348	19.9939	25.3475
AT3G04070	664.886	616.346	580.12	1599.91	1586.7	1248.03	620.451	1478.22	-1.25282	1.21398e-25	2.65315e-24	NAC047	3	1061300	1063234	-	1611	protein_coding	NAC transcription factor 47 [Source:UniProtKB/Swiss-Prot;Acc:Q84TD6]	NAC	NAC	735	546	621	1773	1519	1149	20.7493	19.2386	18.1168	50.1394	49.7009	38.9748
AT1G04420	1572.21	1405.41	1636.67	728.218	674.792	780.969	1538.09	727.993	1.08013	1.23906e-25	2.70546e-24	-	1	1191519	1193884	+	1539	protein_coding	NAD(P)-linked oxidoreductase superfamily protein [Source:UniProtKB/TrEMBL;Acc:Q8VZ23]	-	-	1738	1245	1752	807	646	719	51.3597	45.9205	53.5032	23.8891	22.1257	25.5299
AT1G33040	1207.65	1231.56	1165.84	508.038	547.355	621.299	1201.69	558.897	1.10594	1.29308e-25	2.82079e-24	NACA5	1	11966423	11967843	+	901	protein_coding	Nascent polypeptide-associated complex subunit alpha-like protein 5 [Source:UniProtKB/Swiss-Prot;Acc:Q8LGC6]	-	-	1335	1091	1248	563	524	572	67.3857	68.7347	65.099	28.4675	30.6555	34.6921
AT5G19600	690.215	666.015	640.841	264.396	295.613	298.702	665.69	286.237	1.21972	1.37338e-25	2.99321e-24	SULTR3;5	5	6612815	6617047	-	2359	protein_coding	Probable sulfate transporter 3.5 [Source:UniProtKB/Swiss-Prot;Acc:Q94LW6]	-	-	763	590	686	293	283	275	14.7098	14.1971	13.6672	5.65855	6.32355	6.37036
AT3G21510	795.149	760.838	697.825	1836.34	1868.74	1472.87	751.271	1725.98	-1.20052	1.39127e-25	3.0294e-24	AHP1	3	7577712	7579789	-	1437	protein_coding	AHP1 [Source:UniProtKB/TrEMBL;Acc:A0A178V856]	-	-	879	674	747	2035	1789	1356	27.8191	26.6244	24.4314	64.5169	65.623	51.5658
AT1G06360	214.392	204.32	209.254	44.2165	27.1588	51.0508	209.322	40.8087	2.3586	1.42233e-25	3.09419e-24	-	1	1938862	1940496	-	1290	protein_coding	Fatty acid desaturase family protein [Source:TAIR;Acc:AT1G06360]	-	-	237	181	224	49	26	47	8.35545	7.96462	8.16099	1.7305	1.06239	1.99098
AT4G11530	82.3192	102.724	73.7995	293.272	299.792	304.132	86.281	299.066	-1.80121	1.45179e-25	3.15537e-24	CRK34	4	6986838	6989793	+	2480	protein_coding	cysteine-rich RLK (RECEPTOR-like protein kinase) 34 [Source:TAIR;Acc:AT4G11530]	-	-	91	91	79	325	287	280	1.66879	2.08289	1.49713	5.97031	6.10004	6.16972
AT4G06746	44.3257	49.6689	65.3919	255.373	239.207	397.545	53.1289	297.375	-2.48172	1.48404e-25	3.22251e-24	RAP2-9	4	4073717	4074735	-	1019	protein_coding	Ethylene-responsive transcription factor RAP2-9 [Source:UniProtKB/Swiss-Prot;Acc:Q8W3M3]	AP2/ERF-ERF	AP2/ERF->AP2/ERF-ERF	49	44	70	283	229	366	2.18692	2.45106	3.22856	12.6525	11.8458	19.6275
AT5G47240	834.047	974.188	880.923	342.903	337.396	225.927	896.386	302.075	1.56581	1.52353e-25	3.30523e-24	atnudt8	5	19183523	19185644	+	1657	protein_coding	nudix hydrolase homolog 8 [Source:TAIR;Acc:AT5G47240]	-	-	922	863	943	380	323	208	25.3058	29.5641	26.7469	10.4478	10.275	6.85962
AT3G02660	557.237	591.512	549.292	244.544	236.073	223.755	566.014	234.791	1.26727	1.56616e-25	3.39459e-24	EMB2768	3	570134	572386	-	2008	protein_coding	Tyrosine--tRNA ligase [Source:UniProtKB/TrEMBL;Acc:A0A178VAQ8]	-	-	616	524	588	271	226	206	13.9517	14.813	13.7625	6.14853	5.93263	5.60612
AT5G28080	88.6514	81.2764	85.0095	351.025	309.193	262.857	84.9791	307.692	-1.8565	1.64928e-25	3.56821e-24	WNK9	5	10089995	10092721	-	2572	protein_coding	Probable serine/threonine-protein kinase WNK9 [Source:UniProtKB/Swiss-Prot;Acc:Q2V338]	-	-	98	72	91	389	296	242	1.73287	1.58905	1.66286	6.8904	6.06629	5.14166
AT4G39710	347.369	313.817	337.235	96.5543	112.814	73.8607	332.807	94.4095	1.8163	1.65547e-25	3.57834e-24	PNSL4	4	18426492	18428578	-	1664	protein_coding	Photosynthetic NDH subunit of lumenal location 4, chloroplastic [Source:UniProtKB/Swiss-Prot;Acc:Q9SCY3]	-	-	384	278	361	107	108	68	10.4952	9.48347	10.1962	2.92952	3.42115	2.23313
AT3G54590	695.642	633.279	552.095	1642.33	1760.1	1332.75	627.005	1578.39	-1.33215	1.73815e-25	3.7536e-24	EXT2	3	20206128	20208783	+	2656	protein_coding	Extensin-2 [Source:UniProtKB/Swiss-Prot;Acc:Q9M1G9]	-	-	769	561	591	1820	1685	1227	13.1677	11.9898	10.4579	31.2183	33.4406	25.245
AT5G25110	73.2731	76.7611	62.5894	315.832	311.282	232.444	70.8745	286.519	-2.02008	1.74506e-25	3.76509e-24	CIPK25	5	8657604	8659352	-	1749	protein_coding	CBL-interacting serine/threonine-protein kinase 25 [Source:UniProtKB/Swiss-Prot;Acc:Q8W1D5]	-	-	81	68	67	350	298	214	2.10623	2.20696	1.8004	9.11683	8.98108	6.68626
AT4G33610	69.6547	63.215	61.6552	261.689	292.48	222.668	64.8416	258.946	-1.99668	1.75664e-25	3.78662e-24	-	4	16146227	16147073	+	847	protein_coding	At4g33610 [Source:UniProtKB/TrEMBL;Acc:O81878]	-	-	77	56	66	290	280	205	4.13446	3.75302	3.66223	15.5984	17.4252	13.226
AT2G16005	139.309	110.626	113.969	503.526	479.458	344.321	121.301	442.435	-1.86519	1.76332e-25	3.79756e-24	ROSY1	2	6959092	6960216	-	819	protein_coding	MD-2-related lipid-recognition protein ROSY1 [Source:UniProtKB/Swiss-Prot;Acc:Q9AST8]	-	-	154	98	122	558	459	317	8.55161	6.79232	7.00101	31.0396	29.5414	21.1512
AT3G54050	3958.56	3786.13	4293.45	1794.83	1751.74	2172.37	4012.71	1906.32	1.07442	1.81921e-25	3.91436e-24	CFBP1	3	20016837	20018822	+	1652	protein_coding	Fructose-1,6-bisphosphatase 1, chloroplastic [Source:UniProtKB/Swiss-Prot;Acc:P25851]	-	-	4376	3354	4596	1989	1677	2000	120.47	115.247	130.754	54.8517	53.5088	66.1575
AT5G39610	180.921	204.32	156.006	524.281	604.806	471.405	180.416	533.497	-1.568	1.96429e-25	4.2227e-24	NAC92	5	15858398	15859911	-	1312	protein_coding	NAC domain-containing protein 92 [Source:UniProtKB/Swiss-Prot;Acc:Q9FKA0]	NAC	NAC	200	181	167	581	579	434	6.93278	7.83106	5.98229	20.1747	23.262	18.0765
AT2G39470	606.991	632.15	600.671	239.13	275.767	261.771	613.271	258.889	1.24554	1.97385e-25	4.23938e-24	PNSL1	2	16476198	16477843	+	1044	protein_coding	Photosynthetic NDH subunit of lumenal location 1, chloroplastic [Source:UniProtKB/Swiss-Prot;Acc:O80634]	-	-	671	560	643	265	264	241	29.2303	30.4483	28.9464	11.5641	13.3292	12.6147
AT2G47500	697.451	686.334	632.433	295.98	300.836	270.461	672.073	289.092	1.21592	2.11568e-25	4.53165e-24	KIN14I	2	19492867	19498189	+	3731	protein_coding	Kinesin-like protein KIN-14I [Source:UniProtKB/Swiss-Prot;Acc:F4IL57]	-	-	771	608	677	328	288	249	9.39811	9.25027	8.52802	4.00511	4.06883	3.64698
AT3G03710	1422.95	1355.74	1471.32	528.793	487.814	688.643	1416.67	568.417	1.31905	2.1447e-25	4.58966e-24	PNP1	3	919362	925372	+	3317	protein_coding	Polyribonucleotide nucleotidyltransferase 1, chloroplastic [Source:UniProtKB/Swiss-Prot;Acc:Q8GZQ3]	-	-	1573	1201	1575	586	467	634	21.5672	20.5529	22.3162	8.04855	7.42119	10.4449
AT5G44130	1548.69	1685.36	1529.24	559.474	548.399	766.848	1587.76	624.907	1.34644	2.42323e-25	5.18103e-24	FLA13	5	17760865	17762089	+	1225	protein_coding	Fasciclin-like arabinogalactan protein 13 [Source:UniProtKB/Swiss-Prot;Acc:Q9FFH6]	-	-	1712	1493	1637	620	525	706	63.5593	69.183	62.8054	23.058	22.5905	31.494
AT3G56910	1269.16	1173.99	1275.14	638.883	570.335	620.213	1239.43	609.81	1.02323	2.86294e-25	6.11011e-24	PSRP5	3	21069411	21070356	-	693	protein_coding	50S ribosomal protein 5, chloroplastic [Source:UniProtKB/Swiss-Prot;Acc:Q9LER7]	-	-	1403	1040	1365	708	546	571	92.0737	85.1875	92.5729	46.5442	41.53	45.0259
AT1G29020	147.451	151.264	119.574	461.114	488.859	374.735	139.43	441.569	-1.6663	2.86898e-25	6.11746e-24	-	1	10120300	10122973	-	2065	protein_coding	Calcium-binding EF-hand family protein [Source:TAIR;Acc:AT1G29020]	-	-	163	134	128	511	468	345	3.58987	3.6835	2.91323	11.2737	11.9462	9.12973
AT1G60600	845.807	923.391	837.017	422.312	357.243	357.356	868.738	378.97	1.1937	3.36523e-25	7.15626e-24	ABC4	1	22324437	22327359	-	1950	protein_coding	2-carboxy-1,4-naphthoquinone phytyltransferase, chloroplastic [Source:UniProtKB/Swiss-Prot;Acc:Q0WUA3]	-	-	935	818	896	468	342	329	21.8066	23.8119	21.5952	10.9339	9.24472	9.21978
AT1G11545	744.491	796.961	726.784	333.879	352.02	347.58	756.079	344.493	1.13389	3.45538e-25	7.34137e-24	XTH8	1	3878495	3880391	-	1217	protein_coding	Xyloglucan endotransglucosylase/hydrolase [Source:UniProtKB/TrEMBL;Acc:A0A178W0W2]	-	-	823	706	778	370	337	320	30.7553	32.9299	30.0451	13.8509	14.5963	14.3687
AT5G37260	186.349	159.166	141.06	505.331	502.438	424.699	162.192	477.489	-1.55736	4.4567e-25	9.41968e-24	RVE2	5	14751344	14753088	-	980	protein_coding	Protein REVEILLE 2 [Source:UniProtKB/Swiss-Prot;Acc:F4K5X6]	MYB-related	MYB->MYB-related	206	141	151	560	481	391	9.55988	8.16712	7.24162	26.0332	25.8715	21.8027
AT4G22517	518.339	421.057	558.634	108.285	157.73	164.014	499.343	143.343	1.80778	4.67923e-25	9.87063e-24	-	4	11856743	11857362	+	620	protein_coding	Bifunctional inhibitor/lipid-transfer protein/seed storage 2S albumin superfamily protein [Source:UniProtKB/TrEMBL;Acc:A8MQX9]	-	-	573	373	598	120	151	151	42.0314	34.1502	45.3309	8.8177	12.8377	13.309
AT1G65310	1394	1402.02	1476.92	754.387	616.296	658.23	1424.31	676.304	1.07309	4.76989e-25	1.00529e-23	ATXTH17	1	24257054	24258506	+	1244	protein_coding	xyloglucan endotransglucosylase/hydrolase 17 [Source:TAIR;Acc:AT1G65310]	-	-	1541	1242	1581	836	590	606	56.337	56.6731	59.7305	30.6162	24.9996	26.6202
AT1G30650	126.645	139.976	115.837	412.386	498.26	355.183	127.486	421.943	-1.73001	4.99647e-25	1.05117e-23	WRKY14	1	10868218	10871297	+	2011	protein_coding	Probable WRKY transcription factor 14 [Source:UniProtKB/Swiss-Prot;Acc:Q9SA80]	WRKY	WRKY	140	124	124	457	477	327	3.16612	3.50014	2.89797	10.3531	12.5028	8.88576
AT3G18890	1913.24	1972.08	1740.36	961.933	983.985	863.519	1875.23	936.479	1.00086	5.05313e-25	1.06215e-23	TIC62	3	6510982	6515108	+	2492	protein_coding	Protein TIC 62, chloroplastic [Source:UniProtKB/Swiss-Prot;Acc:Q8H0U5]	-	-	2115	1747	1863	1066	942	795	38.5988	39.7943	35.1358	19.4883	19.9253	17.4332
AT5G45070	487.583	538.456	629.631	1270.55	1186.63	1345.79	551.89	1267.65	-1.19952	5.22833e-25	1.098e-23	PP2A8	5	18187630	18189523	-	1495	protein_coding	Protein PHLOEM PROTEIN 2-LIKE A8 [Source:UniProtKB/Swiss-Prot;Acc:Q9FHE9]	-	-	539	477	674	1408	1136	1239	16.3968	18.1114	21.1887	42.9069	40.0534	45.2886
AT2G42065	3.61842	5.6442	4.67085	149.795	157.73	87.9812	4.64449	131.835	-4.84783	5.23675e-25	1.09879e-23	-	2	17551475	17553028	-	791	protein_coding	DnaJ domain protein [Source:UniProtKB/TrEMBL;Acc:A0A1P8AYV4]	-	-	4	5	5	166	151	81	0.229982	0.358814	0.297083	9.56086	10.0624	5.59587
AT3G62680	334.704	323.977	325.091	858.16	957.871	704.936	327.924	840.322	-1.35774	5.49741e-25	1.15144e-23	PRP3	3	23182722	23184042	+	1221	protein_coding	Proline-rich protein 3 [Source:UniProtKB/Swiss-Prot;Acc:Q9LZJ7]	-	-	370	287	348	951	917	649	13.7815	13.3427	13.3952	35.4838	39.5873	29.0461
AT4G16140	527.385	472.984	466.151	199.425	186.978	182.479	488.84	189.628	1.36536	6.0008e-25	1.25576e-23	-	4	9128732	9129852	+	1121	protein_coding	proline-rich family protein [Source:TAIR;Acc:AT4G16140]	-	-	583	419	499	221	179	168	23.6523	21.217	20.9209	8.98157	8.41685	8.1896
AT1G12770	1398.52	1294.78	1450.77	537.816	627.787	689.729	1381.36	618.444	1.16177	6.2119e-25	1.29879e-23	RH47	1	4351019	4353797	+	2539	protein_coding	DEAD-box ATP-dependent RNA helicase 47, mitochondrial [Source:UniProtKB/Swiss-Prot;Acc:Q8W4E1]	-	-	1546	1147	1553	596	601	635	27.6922	25.6435	28.7471	10.6942	12.4771	13.6669
AT1G74010	314.803	304.787	297.066	710.17	748.957	956.931	305.552	805.353	-1.39685	7.49675e-25	1.56585e-23	-	1	27832095	27834207	-	1505	protein_coding	At1g74010 [Source:UniProtKB/TrEMBL;Acc:Q9C9C2]	-	-	348	270	318	787	717	881	10.5161	10.1836	9.93059	23.8234	25.1122	31.9888
AT1G14410	590.708	576.837	614.684	228.301	245.474	270.461	594.076	248.079	1.26276	7.75147e-25	1.61497e-23	WHY1	1	4928921	4931080	-	1493	protein_coding	Single-stranded DNA-binding protein WHY1, chloroplastic [Source:UniProtKB/Swiss-Prot;Acc:Q9M9S3]	Whirly	Whirly	653	511	658	253	235	249	19.8914	19.4284	20.7134	7.72016	8.29679	9.11378
AT2G29450	2318.51	2379.59	2556.82	4709.5	4420.62	5460.26	2418.31	4863.46	-1.00779	8.29717e-25	1.72714e-23	GSTU5	2	12624403	12625790	-	1270	protein_coding	GSTU5 [Source:UniProtKB/TrEMBL;Acc:A0A178VPP0]	-	-	2563	2108	2737	5219	4232	5027	91.7817	94.2199	101.287	187.219	175.648	216.304
AT5G62210	221.629	169.326	184.966	14.438	36.56	31.4994	191.973	27.4991	2.82445	8.51824e-25	1.7716e-23	-	5	24986294	24987811	-	1233	protein_coding	Embryo-specific protein 3, (ATS3) [Source:UniProtKB/TrEMBL;Acc:Q9LVB5]	-	-	245	150	198	16	35	29	9.03679	6.90564	7.54722	0.591184	1.49626	1.28527
AT4G18197	1172.37	1150.29	989.286	2844.29	2576.95	2171.29	1103.98	2530.84	-1.19764	9.0185e-25	1.87399e-23	PUP7	4	10071481	10073557	+	1995	protein_coding	Probable purine permease 7 [Source:UniProtKB/Swiss-Prot;Acc:Q2V3H2]	-	-	1296	1019	1059	3152	2467	1999	29.5443	28.9939	24.9481	71.9795	65.1821	54.7557
AT3G51740	657.649	676.175	690.352	245.446	288.301	309.563	674.725	281.104	1.26633	9.59744e-25	1.9908e-23	IMK2	3	19188844	19192161	+	3234	protein_coding	Probably inactive leucine-rich repeat receptor-like protein kinase IMK2 [Source:UniProtKB/Swiss-Prot;Acc:Q9SCT4]	-	-	727	599	739	272	276	285	10.2236	10.5139	10.7396	3.83173	4.49854	4.81575
AT2G42380	203.536	223.51	209.254	55.9474	47.0057	34.758	212.1	45.9037	2.19657	1.00888e-24	2.09088e-23	BZIP34	2	17646857	17649062	-	2026	protein_coding	Basic leucine zipper 34 [Source:UniProtKB/Swiss-Prot;Acc:F4IN23]	bZIP	bZIP	225	198	224	62	45	32	5.05073	5.54756	5.19629	1.39418	1.17078	0.863117
AT5G11210	143.832	160.295	130.784	437.653	463.789	374.735	144.97	425.392	-1.55731	1.0792e-24	2.23466e-23	GLR2.5	5	3571020	3574817	-	3504	protein_coding	Glutamate receptor 2.5 [Source:UniProtKB/Swiss-Prot;Acc:Q9LFN5]	-	-	159	142	140	485	444	345	2.06369	2.30038	1.8778	6.30584	6.67915	5.38039
AT4G35730	422.451	451.536	435.323	162.428	173.399	171.618	436.437	169.148	1.36796	1.1422e-24	2.36097e-23	-	4	16931003	16933499	+	1767	protein_coding	Regulator of Vps4 activity in the MVB pathway protein [Source:UniProtKB/TrEMBL;Acc:F4JNS8]	-	-	467	400	466	180	166	158	12.0196	12.8499	12.3946	4.64089	4.95192	4.88629
AT4G18700	521.958	500.076	538.082	1082.85	1011.14	1173.08	520.039	1089.03	-1.06528	1.14563e-24	2.36599e-23	CIPK12	4	10288798	10291058	-	2261	protein_coding	CBL-interacting serine/threonine-protein kinase 12 [Source:UniProtKB/Swiss-Prot;Acc:Q9SN43]	-	-	577	443	576	1200	968	1080	11.6061	11.1219	11.9731	24.1794	22.5672	26.1025
AT4G27520	5702.64	5684.84	6177.67	2285.72	2304.32	3084.77	5855.05	2558.27	1.195	1.29671e-24	2.67335e-23	ENODL2	4	13750156	13752103	-	1846	protein_coding	Early nodulin-like protein 2 [Source:UniProtKB/Swiss-Prot;Acc:Q9T076]	-	-	6304	5036	6613	2533	2206	2840	155.309	154.857	168.365	62.5128	62.9906	84.0709
AT2G38400	423.356	412.026	482.032	902.377	1010.1	1065.55	439.138	992.675	-1.17461	1.35944e-24	2.80024e-23	AGT3	2	16083645	16086453	+	2047	protein_coding	Alanine:glyoxylate aminotransferase 3 [Source:UniProtKB/TrEMBL;Acc:F4ISY3]	-	-	468	365	516	1000	967	981	10.3977	10.1216	11.8472	22.256	24.9007	26.1885
AT2G04170	267.763	252.86	231.674	577.521	586.004	640.851	250.766	601.458	-1.26136	1.39793e-24	2.87701e-23	-	2	1417178	1419621	-	2042	protein_coding	TRAF-like family protein [Source:UniProtKB/TrEMBL;Acc:Q6RF45]	-	-	296	224	248	640	561	590	6.59246	6.22685	5.70796	14.2787	14.4814	15.789
AT1G72330	453.208	451.536	500.715	953.812	970.406	959.103	468.486	961.107	-1.03586	1.44913e-24	2.9798e-23	ALAAT2	1	27233418	27236822	+	2132	protein_coding	alanine aminotransferase 2 [Source:TAIR;Acc:AT1G72330]	-	-	501	400	536	1057	929	883	10.6871	10.65	11.8158	22.5867	22.9684	22.6325
AT4G02790	1222.12	1241.72	1305.04	529.695	592.271	654.971	1256.29	592.312	1.08666	1.77952e-24	3.6528e-23	DGP3	4	1247327	1249640	+	1497	protein_coding	DAR GTPase 3, chloroplastic [Source:UniProtKB/Swiss-Prot;Acc:Q8H1F6]	-	-	1351	1100	1397	587	567	603	41.0435	41.7106	43.8591	17.8641	19.9647	22.0118
AT4G04960	516.53	565.549	582.922	1102.7	1102.02	1183.94	555	1129.56	-1.02551	1.7903e-24	3.67174e-23	LECRK71	4	2532906	2535386	+	2481	protein_coding	L-type lectin-domain containing receptor kinase VII.1 [Source:UniProtKB/Swiss-Prot;Acc:Q9S9U1]	-	-	571	501	624	1222	1055	1090	10.467	11.4627	11.8207	22.4393	22.4144	24.0082
AT1G53830	216.201	205.449	203.649	501.721	512.884	492.043	208.433	502.216	-1.26808	1.9347e-24	3.96447e-23	PME2	1	20098522	20100978	+	2037	protein_coding	Pectinesterase 2 [Source:UniProtKB/Swiss-Prot;Acc:Q42534]	-	-	239	182	218	556	491	453	5.33603	5.07173	5.02979	12.4351	12.7055	12.1525
AT1G13110	1607.49	1511.52	1384.44	3294.58	3188.03	2736.11	1501.15	3072.9	-1.03382	2.1112e-24	4.30746e-23	CYP71B7	1	4467094	4469033	+	1869	protein_coding	CYP71B7 [Source:UniProtKB/TrEMBL;Acc:A0A178WGC6]	-	-	1777	1339	1482	3651	3052	2519	43.2404	40.6675	37.2669	88.9955	86.0751	73.6509
AT3G06020	173.684	170.455	149.467	31.5832	32.3817	22.8099	164.535	28.9249	2.50124	2.27547e-24	4.63863e-23	FAF4	3	1813164	1814363	+	1200	protein_coding	Protein FANTASTIC FOUR 4 [Source:UniProtKB/Swiss-Prot;Acc:Q9SFG6]	-	-	192	151	160	35	31	21	7.27665	7.14285	6.26648	1.32878	1.3617	0.956307
AT1G80240	927.221	874.851	1047.2	2135.02	2247.92	3067.39	949.759	2483.44	-1.38573	2.35207e-24	4.79064e-23	-	1	30171357	30173109	-	1586	protein_coding	At1g80240 [Source:UniProtKB/TrEMBL;Acc:Q9SSB7]	-	-	1025	775	1121	2366	2152	2824	29.3922	27.738	33.219	67.9637	71.5223	97.3017
AT5G46900	104.03	85.7918	75.6678	377.193	312.326	284.581	88.4964	324.7	-1.87533	2.37591e-24	4.83504e-23	-	5	19039701	19040456	-	756	protein_coding	Bifunctional inhibitor/lipid-transfer protein/seed storage 2S albumin superfamily protein [Source:UniProtKB/TrEMBL;Acc:Q39100]	-	-	115	76	81	418	299	262	6.91811	5.70647	5.03556	25.1895	20.8474	18.9382
AT1G50630	411.596	380.419	355.919	1151.43	1127.09	820.071	382.645	1032.87	-1.43315	2.43576e-24	4.95258e-23	-	1	18751456	18753941	-	2016	protein_coding	Extracellular ligand-gated ion channel protein (DUF3537) [Source:UniProtKB/TrEMBL;Acc:Q9LPT3]	-	-	455	337	381	1276	1079	755	10.2644	9.48889	8.88217	28.8354	28.2119	20.4652
AT5G58140	1150.66	1168.35	1242.45	533.305	537.954	628.902	1187.15	566.72	1.06822	2.80935e-24	5.70238e-23	PHOT2	5	23523825	23533111	+	7121	protein_coding	Phototropin-2 [Source:UniProtKB/Swiss-Prot;Acc:P93025]	-	-	1272	1035	1330	591	515	579	8.12377	8.25041	8.77799	3.78105	3.81214	4.44321
AT2G47890	282.237	291.241	270.909	611.811	629.876	684.298	281.462	641.995	-1.18985	2.97486e-24	6.03316e-23	COL13	2	19607996	19610287	+	2214	protein_coding	Zinc finger protein CONSTANS-LIKE 13 [Source:UniProtKB/Swiss-Prot;Acc:O82256]	C2C2-CO-like	C2C2->C2C2-CO-like	312	258	290	678	603	630	6.40897	6.61482	6.15609	13.9514	14.3563	15.5497
AT5G57240	180.017	180.614	165.348	34.2903	40.7382	30.4132	175.326	35.1473	2.31758	2.99792e-24	6.0747e-23	ORP4C	5	23192872	23195476	+	1965	protein_coding	ORP4C [Source:UniProtKB/TrEMBL;Acc:A0A384LHK8]	-	-	199	160	177	38	39	28	4.60577	4.62204	4.23346	0.881022	1.04617	0.778672
AT4G26460	11.7599	5.6442	4.67085	113.699	122.215	104.274	7.35831	113.396	-3.92283	3.10134e-24	6.27889e-23	-	4	13369478	13370011	+	460	protein_coding	S-adenosyl-L-methionine-dependent methyltransferases superfamily protein [Source:TAIR;Acc:AT4G26460]	-	-	13	5	5	126	117	96	1.28528	0.617004	0.510854	12.479	13.407	11.4044
AT5G16030	625.988	705.525	645.512	291.468	260.098	216.151	659.008	255.906	1.36026	3.94371e-24	7.96388e-23	-	5	5237970	5240748	+	1549	protein_coding	unknown protein; BEST Arabidopsis thaliana protein match is: unknown protein (TAIR:AT3G02500.1); Ha. [Source:TAIR;Acc:AT5G16030]	-	-	692	625	691	323	249	199	20.3173	22.9036	20.9658	9.49985	8.47325	7.02038
AT2G39410	37.9935	36.1229	44.8402	189.499	197.424	169.445	39.6522	185.456	-2.22217	4.17754e-24	8.42887e-23	-	2	16455569	16458363	+	1416	protein_coding	Alpha/beta-Hydrolases superfamily protein [Source:UniProtKB/TrEMBL;Acc:O80628]	-	-	42	32	48	210	189	156	1.34895	1.28281	1.59317	6.7565	7.03559	6.02033
AT2G37660	4291.45	4525.52	5051.06	1838.14	1906.34	2423.28	4622.68	2055.92	1.1695	4.27204e-24	8.60484e-23	-	2	15795213	15797059	-	1328	protein_coding	Uncharacterized protein At2g37660, chloroplastic [Source:UniProtKB/Swiss-Prot;Acc:O80934]	-	-	4744	4009	5407	2037	1825	2231	162.464	171.362	191.356	69.8809	72.4381	91.8038
AT2G26290	49.7533	66.6015	81.2728	252.665	254.875	288.926	65.8759	265.489	-2.01208	4.34582e-24	8.74601e-23	PBL12	2	11191978	11194431	-	1706	protein_coding	Probable serine/threonine-protein kinase PBL12 [Source:UniProtKB/Swiss-Prot;Acc:O64842]	-	-	55	59	87	280	244	266	1.46621	1.96313	2.39676	7.4773	7.53899	8.52043
AT4G10960	142.023	136.59	175.624	443.067	463.789	397.545	151.412	434.8	-1.5195	4.4153e-24	8.87828e-23	UGE5	4	6715874	6718550	-	1343	protein_coding	UDP-glucose 4-epimerase 5 [Source:UniProtKB/Swiss-Prot;Acc:Q9SN58]	-	-	157	121	188	491	444	366	5.31661	5.11429	6.5791	16.656	17.4265	14.8924
AT3G21300	624.178	699.88	643.643	279.737	291.435	298.702	655.901	289.958	1.17742	4.57626e-24	9.19412e-23	-	3	7492739	7496371	-	2694	protein_coding	RNA methyltransferase family protein [Source:UniProtKB/TrEMBL;Acc:Q9LU28]	-	-	690	620	689	310	279	275	11.6483	13.0638	12.02	5.24239	5.45895	5.5782
AT3G13760	80.51	79.0188	74.7336	296.882	349.931	241.134	78.0874	295.982	-1.92321	4.71472e-24	9.46425e-23	-	3	4517496	4519627	+	2132	protein_coding	Cysteine/Histidine-rich C1 domain family protein [Source:UniProtKB/TrEMBL;Acc:Q9LIC4]	-	-	89	70	80	329	335	222	1.89852	1.86375	1.76355	7.03031	8.28247	5.69017
AT4G28780	236.102	224.639	232.608	43.3141	33.4262	67.3436	231.117	48.028	2.27394	4.76333e-24	9.55373e-23	-	4	14215473	14217909	+	1984	protein_coding	GDSL esterase/lipase At4g28780 [Source:UniProtKB/Swiss-Prot;Acc:Q9SVU5]	-	-	261	199	249	48	32	62	5.98288	5.69361	5.89851	1.10221	0.850179	1.70769
AT1G50750	725.494	684.077	595.066	255.373	251.741	174.876	668.212	227.33	1.55232	4.81317e-24	9.64551e-23	-	1	18810603	18812050	-	1251	protein_coding	Plant mobile domain protein family [Source:TAIR;Acc:AT1G50750]	-	-	802	606	637	283	241	161	29.156	27.4974	23.9313	10.3061	10.1546	7.03279
AT3G05990	403.454	406.382	359.656	795.896	856.548	860.26	389.831	837.568	-1.10369	4.92644e-24	9.86415e-23	-	3	1796839	1800082	-	2181	protein_coding	At3g05990 [Source:UniProtKB/TrEMBL;Acc:Q9SFG3]	-	-	446	360	385	882	820	792	9.30016	9.36964	8.2964	18.4238	19.818	19.844
AT5G21930	901.892	914.36	869.713	453.895	440.809	425.785	895.322	440.163	1.02326	5.04086e-24	1.00847e-22	PAA2	5	7243002	7249170	+	3359	protein_coding	Copper-transporting ATPase PAA2, chloroplastic [Source:UniProtKB/Swiss-Prot;Acc:B9DFX7]	-	-	997	810	931	503	422	392	13.4988	13.6883	13.0264	6.82219	6.62224	6.37728
AT5G14460	848.521	850.016	815.531	373.584	427.229	372.562	838.022	391.125	1.0998	5.21542e-24	1.04251e-22	-	5	4660059	4662668	-	1928	protein_coding	Pseudouridine synthase family protein [Source:UniProtKB/TrEMBL;Acc:Q0WVR7]	-	-	938	753	873	414	409	343	22.1262	22.1699	21.281	9.7827	11.182	9.72179
AT3G56370	948.027	896.298	975.274	473.748	396.937	438.82	939.867	436.501	1.10561	5.38579e-24	1.07566e-22	IRK	3	20899099	20903080	-	3515	protein_coding	Probable LRR receptor-like serine/threonine-protein kinase IRK [Source:UniProtKB/Swiss-Prot;Acc:Q9LY03]	-	-	1048	794	1044	525	380	404	13.5596	12.8225	13.9592	6.80455	5.6985	6.2808
AT5G48412	501.152	456.051	447.468	1316.57	1277.51	958.017	468.224	1184.03	-1.33869	5.42051e-24	1.08168e-22	-	5	19623516	19624232	-	717	ncRNA	-	-	-	554	404	479	1459	1223	882	35.14	31.9844	31.3979	92.7047	89.9103	67.2216
AT5G08640	736.349	702.138	698.759	314.027	315.46	348.666	712.416	326.051	1.12916	5.43507e-24	1.08367e-22	FLS1	5	2803833	2805606	+	1618	protein_coding	Flavonol synthase/flavanone 3-hydroxylase [Source:UniProtKB/Swiss-Prot;Acc:Q96330]	-	-	814	622	748	348	302	321	22.8801	21.8217	21.7274	9.79865	9.83854	10.8414
AT3G56650	561.76	570.064	576.383	254.47	246.519	211.807	569.402	237.598	1.25848	5.58195e-24	1.11202e-22	PPD6	3	20984635	20986308	+	1356	protein_coding	PPD6 [Source:UniProtKB/TrEMBL;Acc:A0A384KSV2]	-	-	621	505	617	282	236	195	20.8278	21.1401	21.385	9.47447	9.17391	7.8584
AT3G24300	177.303	151.264	171.887	454.798	462.745	624.558	166.818	514.033	-1.6194	5.73015e-24	1.13962e-22	AMT1-3	3	8805519	8807460	-	1942	protein_coding	Ammonium transporter 1 member 3 [Source:UniProtKB/Swiss-Prot;Acc:Q9SQH9]	-	-	196	134	184	504	443	575	4.59006	3.9168	4.45301	11.8235	12.0242	16.18
AT1G19210	644.08	772.126	853.832	248.154	242.34	320.425	756.679	270.306	1.48675	1.03793e-23	2.05388e-22	ERF017	1	6626794	6627688	-	895	protein_coding	Ethylene-responsive transcription factor ERF017 [Source:UniProtKB/Swiss-Prot;Acc:Q84QC2]	AP2/ERF-ERF	AP2/ERF->AP2/ERF-ERF	712	684	914	275	232	295	36.18	43.3819	47.9963	13.9983	13.6637	18.0118
AT3G43540	682.978	646.825	671.668	300.491	310.237	313.908	667.157	308.212	1.11539	1.04301e-23	2.06221e-22	-	3	15430660	15433355	+	1629	protein_coding	Initiation factor 4F subunit (DUF1350) [Source:UniProtKB/TrEMBL;Acc:Q9M236]	-	-	755	573	719	333	297	289	21.0784	19.9668	20.744	9.31298	9.61031	9.69473
AT3G25980	510.198	466.211	368.997	145.283	152.507	114.05	448.469	137.28	1.7054	1.17258e-23	2.31453e-22	MAD2	3	9503056	9504680	+	1273	protein_coding	Mitotic spindle checkpoint protein MAD2 [Source:UniProtKB/Swiss-Prot;Acc:Q9LU93]	-	-	564	413	395	161	146	105	20.1494	18.4161	14.5832	5.76186	6.04542	4.50734
AT5G63030	213.487	218.995	235.411	596.471	580.781	850.485	222.631	675.912	-1.60082	1.23809e-23	2.4418e-22	GRXC1	5	25286177	25287694	+	730	protein_coding	Glutaredoxin-C1 [Source:UniProtKB/Swiss-Prot;Acc:Q8L8T2]	-	-	236	194	252	661	556	783	14.7028	15.0853	16.2242	41.2519	40.1471	58.6135
AT5G41800	365.461	323.977	347.511	754.387	782.383	714.711	345.65	750.494	-1.11679	1.30205e-23	2.5658e-22	-	5	16733663	16736093	+	1743	protein_coding	Probable GABA transporter 2 [Source:UniProtKB/Swiss-Prot;Acc:Q8L4X4]	-	-	404	287	372	836	749	658	10.5413	9.34675	10.0307	21.8512	22.651	20.6294
AT4G29030	123.931	110.626	118.64	8.12139	12.5348	15.2066	117.732	11.9543	3.32158	1.3742e-23	2.70122e-22	-	4	14307195	14308022	+	828	protein_coding	Glycine-rich protein like [Source:UniProtKB/TrEMBL;Acc:Q9SZD3]	-	-	137	98	127	9	12	14	7.52491	6.71849	7.20872	0.495197	0.763929	0.923968
AT2G17780	374.507	374.775	337.235	119.114	137.883	99.9292	362.172	118.975	1.6043	1.41838e-23	2.78576e-22	MCA2	2	7724406	7727503	-	2806	protein_coding	Protein MID1-COMPLEMENTING ACTIVITY 2 [Source:UniProtKB/Swiss-Prot;Acc:Q3EBY6]	-	-	414	332	361	132	132	92	6.71002	6.71624	6.0465	2.14315	2.47964	1.79168
AT5G44820	333.8	343.167	298.934	867.184	800.141	684.298	325.3	783.874	-1.27116	1.47079e-23	2.8863e-22	-	5	18095614	18097611	-	1338	protein_coding	At5g44820 [Source:UniProtKB/TrEMBL;Acc:Q147R7]	-	-	369	304	320	961	766	630	12.5424	12.8971	11.2403	32.7215	30.1769	25.7302
AT1G79670	377.221	450.407	467.085	906.889	982.941	969.965	431.571	953.265	-1.14419	1.53097e-23	2.99941e-22	WAKL22	1	29976725	29979356	-	2437	protein_coding	WAKL22 [Source:UniProtKB/TrEMBL;Acc:A0A178WG77]	-	-	417	399	500	1005	941	893	7.78201	9.2938	9.64271	18.7878	20.3534	20.0242
AT5G47070	2385.45	2486.83	2207.44	1262.42	969.361	1048.17	2359.91	1093.32	1.10863	1.56879e-23	3.06843e-22	PBL19	5	19118465	19121103	-	2026	protein_coding	Probable serine/threonine-protein kinase PBL19 [Source:UniProtKB/Swiss-Prot;Acc:Q9LTC0]	-	-	2637	2203	2363	1399	928	965	59.1946	61.7236	54.8162	31.4589	24.1441	26.0284
AT1G68765	4.52303	6.77304	8.40753	122.723	118.036	89.0674	6.56787	109.942	-4.07348	1.68978e-23	3.29961e-22	IDA	1	25829917	25830781	-	865	protein_coding	IDA [Source:UniProtKB/TrEMBL;Acc:A0A178WMB5]	-	-	5	6	9	136	113	82	0.262885	0.393741	0.489002	7.16289	6.88596	5.18032
AT3G24420	100.411	92.5648	81.2728	278.834	302.925	375.821	91.4163	319.194	-1.80182	1.84285e-23	3.58962e-22	-	3	8862813	8865239	-	1476	protein_coding	Alpha/beta-Hydrolases superfamily protein [Source:UniProtKB/TrEMBL;Acc:Q9LK01]	-	-	111	82	87	309	290	346	3.42017	3.15358	2.77024	9.53757	10.3565	12.81
AT4G15400	201.727	202.062	192.439	474.65	490.948	464.888	198.743	476.829	-1.2631	1.99628e-23	3.87394e-22	BIA1	4	8811917	8813593	-	1677	protein_coding	BAHD acyltransferase BIA1 [Source:UniProtKB/Swiss-Prot;Acc:O23393]	-	-	223	179	206	526	470	428	6.0476	6.05893	5.77323	14.2895	14.7729	13.9466
AT5G39210	241.53	260.762	283.054	83.0187	74.1645	62.9989	261.782	73.394	1.82893	1.99701e-23	3.87394e-22	CRR7	5	15703078	15704272	+	897	protein_coding	Protein CHLORORESPIRATORY REDUCTION 7, chloroplastic [Source:UniProtKB/Swiss-Prot;Acc:Q9FL87]	-	-	267	231	303	92	71	58	13.5372	14.6183	15.8758	4.67262	4.17223	3.53342
AT5G48657	710.116	696.494	602.54	1431.17	1542.83	1296.91	669.717	1423.64	-1.08861	2.00536e-23	3.88694e-22	-	5	19733882	19735726	-	1736	protein_coding	defense protein-related [Source:TAIR;Acc:AT5G48657]	-	-	785	617	645	1586	1477	1194	20.5651	20.1749	17.462	41.6216	44.847	37.5849
AT3G20660	228.865	239.314	224.201	515.257	648.678	710.367	230.793	624.767	-1.43591	2.05266e-23	3.97536e-22	2023-10-04	3	7225037	7228797	-	2102	protein_coding	Organic cation/carnitine transporter 4 [Source:UniProtKB/Swiss-Prot;Acc:Q9LHQ6]	-	-	253	212	240	571	621	654	5.47393	5.72505	5.36615	12.3757	15.5726	17.0022
AT5G43780	3342.52	3288.31	3524.62	6105.48	6708.23	7962.84	3385.15	6925.52	-1.0324	2.12078e-23	4.10394e-22	APS4	5	17589394	17591737	-	1904	protein_coding	ATP sulfurylase 4, chloroplastic [Source:UniProtKB/Swiss-Prot;Acc:Q9S7D8]	-	-	3695	2913	3773	6766	6422	7331	88.259	86.8459	93.1332	161.894	177.789	210.405
AT1G74430	411.596	360.1	422.245	147.087	112.814	145.549	397.98	135.15	1.55794	2.34366e-23	4.52043e-22	MYB95	1	27975168	27977434	+	1429	protein_coding	At1g74430 [Source:UniProtKB/TrEMBL;Acc:Q9SG63]	MYB	MYB->MYB	455	319	452	163	108	134	14.4807	12.6717	14.8659	5.19662	3.98377	5.12427
AT5G64580	1501.65	1520.55	1535.78	780.556	783.428	631.075	1519.32	731.686	1.05293	2.47765e-23	4.77497e-22	FTSHI4	5	25816918	25821567	-	3034	protein_coding	Probable inactive ATP-dependent zinc metalloprotease FTSHI 4, chloroplastic [Source:UniProtKB/Swiss-Prot;Acc:F4KF14]	-	-	1660	1347	1644	865	750	581	24.8831	25.2016	25.4666	12.9887	13.0301	10.4645
AT5G02540	276.81	272.05	252.226	83.0187	63.7188	44.5337	267.029	63.757	2.05474	2.49584e-23	4.80311e-22	-	5	568425	570973	+	1433	protein_coding	NAD(P)-binding Rossmann-fold superfamily protein [Source:UniProtKB/TrEMBL;Acc:F4KCF2]	-	-	306	241	270	92	61	41	9.7115	9.54656	8.85528	2.92487	2.24381	1.5635
AT2G23620	361.842	363.486	398.891	786.872	887.885	1040.57	374.74	905.108	-1.27052	2.52854e-23	4.86117e-22	MES1	2	10047308	10049413	-	1111	protein_coding	Methylesterase 1 [Source:UniProtKB/Swiss-Prot;Acc:Q8S8S9]	-	-	400	322	427	872	850	958	16.3741	16.452	18.0634	35.7576	40.328	47.1206
AT1G10930	574.425	610.702	567.976	249.056	272.633	243.306	584.368	254.998	1.19583	2.77354e-23	5.32786e-22	RECQL4A	1	3647876	3655685	-	4029	protein_coding	ATP-dependent DNA helicase Q-like 4A [Source:UniProtKB/Swiss-Prot;Acc:Q8L840]	-	-	635	541	608	276	261	224	7.16783	7.62212	7.09236	3.12088	3.41464	3.03815
AT3G19150	245.148	274.308	263.436	594.666	575.558	591.972	260.964	587.399	-1.17255	2.81713e-23	5.40719e-22	KRP6	3	6616330	6617951	-	1519	protein_coding	Cyclin-dependent kinase inhibitor [Source:UniProtKB/TrEMBL;Acc:A6QRA0]	-	-	271	243	282	659	551	545	8.11377	9.08081	8.72521	19.7648	19.1204	19.6064
AT2G32020	116.694	153.522	172.822	456.603	497.215	720.142	147.679	557.987	-1.91797	2.92202e-23	5.60398e-22	-	2	13630980	13631929	-	950	protein_coding	Acyl-CoA N-acyltransferases (NAT) superfamily protein [Source:UniProtKB/TrEMBL;Acc:Q9SKZ7]	GNAT	GNAT	129	136	185	506	476	663	6.17557	8.12627	9.15235	24.2657	26.411	38.1372
AT1G26560	703.784	673.917	638.972	306.808	313.371	308.477	672.224	309.552	1.11902	2.96093e-23	5.674e-22	BGLU40	1	9178212	9181967	+	2075	protein_coding	Beta-glucosidase 40 [Source:UniProtKB/Swiss-Prot;Acc:Q9FZE0]	-	-	778	597	684	340	300	284	17.0519	16.3317	15.4925	7.46494	7.62088	7.47927
AT1G02220	244.244	241.572	246.621	644.297	533.775	573.507	244.145	583.86	-1.2588	3.41276e-23	6.52926e-22	NAC003	1	428650	430720	-	1590	protein_coding	NAC domain-containing protein 3 [Source:UniProtKB/Swiss-Prot;Acc:Q5PP28]	NAC	NAC	270	214	264	714	511	528	7.72286	7.63999	7.80354	20.4582	16.9405	18.1466
AT5G15290	4.52303	5.6442	3.73668	134.454	127.438	81.4641	4.63464	114.452	-4.64512	3.83406e-23	7.31752e-22	CASP5	5	4967011	4968092	+	893	protein_coding	Casparian strip membrane protein 5 [Source:UniProtKB/Swiss-Prot;Acc:Q9LXF3]	-	-	5	5	4	149	122	75	0.254642	0.31783	0.21052	7.60152	7.20129	4.58954
AT4G28460	34.375	24.8345	28.9593	171.452	143.106	232.444	29.3896	182.334	-2.62317	3.93058e-23	7.49568e-22	PIP1	4	14065992	14066661	+	670	protein_coding	PAMP-induced secreted peptide 1 [Source:UniProtKB/Swiss-Prot;Acc:Q1PE40]	-	-	38	22	31	190	137	214	2.57941	1.86391	2.17456	12.9195	10.7782	17.4541
AT4G14580	344.655	253.989	306.408	688.513	829.389	877.639	301.684	798.514	-1.39966	4.65725e-23	8.85289e-22	CIPK4	4	8367663	8369312	-	1650	protein_coding	CBL-interacting serine/threonine-protein kinase 4 [Source:UniProtKB/Swiss-Prot;Acc:Q9SUL7]	-	-	381	225	328	763	794	808	10.5015	7.7406	9.34275	21.0672	25.3652	26.76
AT1G70140	479.441	443.634	497.913	944.788	933.846	977.569	473.663	952.068	-1.00546	4.85079e-23	9.21338e-22	FH8	1	26412500	26415258	-	2681	protein_coding	Formin-like protein 8 [Source:UniProtKB/Swiss-Prot;Acc:O04532]	-	-	530	393	533	1047	894	900	8.99063	8.32093	9.34362	17.7916	17.5769	18.3445
AT1G36390	758.06	754.065	652.051	335.684	307.104	278.064	721.392	306.951	1.23007	4.92628e-23	9.34176e-22	-	1	13701401	13703573	-	1235	protein_coding	GrpE protein homolog [Source:UniProtKB/TrEMBL;Acc:Q9C8X4]	-	-	838	668	698	372	294	256	30.8595	30.7033	26.5628	13.7228	12.5482	11.3274
AT5G13730	232.484	180.614	263.436	40.6069	55.3622	52.137	225.511	49.3687	2.20086	5.2685e-23	9.9827e-22	SIGD	5	4429095	4430901	-	1454	protein_coding	RNA polymerase sigma factor sigD, chloroplastic [Source:UniProtKB/Swiss-Prot;Acc:Q9ZSL6]	-	-	257	160	282	45	53	48	8.03859	6.24643	9.11527	1.40998	1.92138	1.804
AT1G70880	9.95067	7.90188	10.2759	92.0424	131.616	114.05	9.37614	112.569	-3.57229	5.6108e-23	1.06228e-21	-	1	26722846	26723978	-	981	protein_coding	Major latex-like protein [Source:UniProtKB/TrEMBL;Acc:Q941R7]	-	-	11	7	11	102	126	105	0.509959	0.405047	0.526997	4.73693	6.77023	5.84897
AT4G26470	206.25	180.614	235.411	537.816	497.215	548.525	207.425	527.852	-1.34384	5.87306e-23	1.11104e-21	-	4	13370951	13372460	+	1325	protein_coding	Calcium-binding EF-hand family protein [Source:TAIR;Acc:AT4G26470]	-	-	228	160	252	596	476	505	7.82583	6.85457	8.9386	20.4925	18.9362	20.8274
AT4G08930	324.754	329.621	305.474	782.361	717.62	654.971	319.949	718.317	-1.16868	7.48913e-23	1.41224e-21	APRL6	4	5729169	5730850	+	1356	protein_coding	5'-adenylylsulfate reductase-like 6 [Source:UniProtKB/Swiss-Prot;Acc:Q9ZPE9]	-	-	359	292	327	867	687	603	12.0405	12.2236	11.3337	29.129	26.7054	24.3006
AT4G37110	369.984	373.646	363.392	139.868	143.106	140.118	369.007	141.031	1.38758	7.59442e-23	1.42982e-21	-	4	17484030	17486400	-	2032	protein_coding	Zinc-finger domain of monoamine-oxidase A repressor R1 [Source:UniProtKB/TrEMBL;Acc:Q0WPT6]	-	-	409	331	389	155	137	129	9.154	9.24656	8.99727	3.47515	3.55385	3.46917
AT3G52720	294.902	300.271	312.947	101.066	105.502	105.36	302.707	103.976	1.54278	7.78808e-23	1.46395e-21	ACA1	3	19538540	19542286	-	2940	protein_coding	Alpha carbonic anhydrase 1, chloroplastic [Source:UniProtKB/Swiss-Prot;Acc:O04846]	-	-	326	266	335	112	101	97	5.04291	5.13583	5.35528	1.73555	1.81082	1.80295
AT1G06080	371.793	392.836	407.298	139.868	137.883	161.842	390.643	146.531	1.41647	9.12606e-23	1.71002e-21	ADS1	1	1843463	1846311	+	1449	protein_coding	Delta-9 acyl-lipid desaturase 1 [Source:UniProtKB/Swiss-Prot;Acc:O65797]	-	-	411	348	436	155	132	149	12.8999	13.6329	14.1417	4.87336	4.80184	5.61923
AT2G30695	608.8	675.046	610.947	282.444	227.716	193.341	631.598	234.501	1.42409	9.30402e-23	1.7406e-21	-	2	13077534	13081474	-	1582	protein_coding	At2g30700/T11J7.9 [Source:UniProtKB/TrEMBL;Acc:Q945Q5]	-	-	673	598	654	313	218	178	19.3473	21.4571	19.4292	9.01371	7.2636	6.14855
AT5G42070	432.402	422.186	325.091	134.454	132.66	112.963	393.226	126.693	1.63102	1.06436e-22	1.98337e-21	-	5	16818984	16820195	-	705	protein_coding	Uncharacterized protein At5g42070 [Source:UniProtKB/TrEMBL;Acc:Q8RWR9]	-	-	478	374	348	149	127	104	30.8354	30.1133	23.1993	9.62859	9.49548	8.06127
AT5G27560	537.336	541.843	578.251	239.13	229.805	255.254	552.477	241.396	1.19538	1.11988e-22	2.08191e-21	-	5	9731512	9734473	+	2001	protein_coding	DUF1995 domain protein, putative (DUF1995) [Source:UniProtKB/TrEMBL;Acc:Q94K68]	-	-	594	480	619	265	220	235	13.5005	13.6166	14.5388	6.03343	5.79532	6.41771
AT3G48020	34.375	33.8652	29.8934	156.111	151.463	175.962	32.7112	161.179	-2.30131	1.16414e-22	2.16079e-21	-	3	17724400	17725198	+	799	protein_coding	At3g48020 [Source:UniProtKB/TrEMBL;Acc:Q9SU65]	-	-	38	30	32	173	145	162	2.16296	2.13133	1.8823	9.86427	9.56585	11.0797
AT5G25260	7.23685	10.1596	16.8151	110.992	106.546	137.946	11.4038	118.495	-3.37313	1.38164e-22	2.55847e-21	FLOT2	5	8752684	8754522	+	1699	protein_coding	Flotillin-like protein 2 [Source:UniProtKB/Swiss-Prot;Acc:Q4V3D6]	-	-	8	9	18	123	102	127	0.214145	0.300694	0.497925	3.2982	3.16453	4.08479
AT1G43800	1992.85	1964.18	2269.1	4829.52	4400.77	6721.33	2075.38	5317.21	-1.35699	1.46337e-22	2.70347e-21	S-ACP-DES6	1	16577521	16579722	+	1490	protein_coding	Stearoyl-[acyl-carrier-protein] 9-desaturase 6, chloroplastic [Source:UniProtKB/Swiss-Prot;Acc:Q84VY3]	-	-	2203	1740	2429	5352	4213	6188	67.2418	66.2886	76.6171	163.642	149.042	226.946
AT4G21534	225.247	204.32	215.793	494.502	493.037	518.111	215.12	501.884	-1.21993	1.46982e-22	2.71325e-21	SPHK2	4	11456126	11459223	+	1867	protein_coding	Sphingosine kinase 2 [Source:UniProtKB/Swiss-Prot;Acc:F2Y4A3]	-	-	249	181	231	548	472	477	6.0655	5.50314	5.81503	13.3722	13.326	13.9615
AT3G05600	131.168	126.43	132.652	19.8523	22.9805	16.2928	130.083	19.7085	2.72071	1.49985e-22	2.76652e-21	-	3	1623244	1624852	-	1452	protein_coding	Alpha/beta-Hydrolases superfamily protein [Source:UniProtKB/TrEMBL;Acc:Q9M9W5]	-	-	145	112	142	22	22	15	4.54164	4.37852	4.59628	0.690274	0.798653	0.564526
AT3G09490	137.5	126.43	118.64	368.17	377.09	325.856	127.523	357.039	-1.48528	1.59961e-22	2.94824e-21	-	3	2915550	2916870	+	1321	protein_coding	At3g09490 [Source:UniProtKB/TrEMBL;Acc:Q9SF54]	-	-	152	112	127	408	361	300	5.23302	4.81273	4.51841	14.0709	14.4048	12.4102
AT4G14770	255.099	277.694	249.423	72.1901	69.9862	90.1536	260.739	77.4433	1.75377	1.61778e-22	2.97941e-21	TCX2	4	8480634	8484976	-	3534	protein_coding	Protein tesmin/TSO1-like CXC 2 [Source:UniProtKB/Swiss-Prot;Acc:F4JIF5]	CPP	CPP	282	246	267	80	67	83	3.62906	3.95134	3.55083	1.03131	0.999333	1.28343
AT5G48360	511.103	469.597	441.863	181.378	201.602	192.255	474.187	191.745	1.30803	1.63494e-22	3.00868e-21	FH9	5	19595536	19598492	+	2690	protein_coding	Formin-like protein 9 [Source:UniProtKB/Swiss-Prot;Acc:Q8GX37]	-	-	565	416	473	201	193	177	9.55229	8.77843	8.26406	3.40415	3.78188	3.59567
AT1G62780	1224.84	1300.42	1152.77	641.59	624.653	553.956	1226.01	606.733	1.01307	1.71959e-22	3.16199e-21	-	1	23249145	23251195	-	1047	protein_coding	Dimethylallyl, adenosine tRNA methylthiotransferase [Source:UniProtKB/TrEMBL;Acc:Q8VY70]	-	-	1354	1152	1234	711	598	510	58.8143	62.4571	55.3928	30.9377	30.1063	26.6184
AT5G56120	359.129	307.044	301.737	104.676	108.635	73.8607	322.637	95.7239	1.7497	1.79406e-22	3.29636e-21	-	5	22721373	22722613	+	1165	protein_coding	At5g56120 [Source:UniProtKB/TrEMBL;Acc:Q6NPP2]	-	-	397	272	323	116	104	68	15.498	13.2531	13.0305	4.53626	4.70554	3.18964
AT1G76070	650.412	634.408	579.186	1648.64	1526.12	1199.15	621.335	1457.97	-1.23147	1.8218e-22	3.34473e-21	-	1	28546382	28547611	+	1230	protein_coding	Uncharacterized protein At1g76070 [Source:UniProtKB/Swiss-Prot;Acc:Q9SGS5]	-	-	719	562	620	1827	1461	1104	26.5849	25.9362	23.6903	67.6704	62.6105	49.0482
AT1G51830	816.859	807.12	843.556	1821	1842.62	1471.78	822.512	1711.8	-1.05769	1.95467e-22	3.58312e-21	-	1	19242654	19246154	-	2597	protein_coding	Leucine-rich repeat protein kinase family protein [Source:TAIR;Acc:AT1G51830]	-	-	903	715	903	2018	1764	1355	15.8135	15.6282	16.3418	35.4009	35.8038	28.5119
AT4G03320	258.717	238.185	251.292	563.083	545.266	560.473	249.398	556.274	-1.15583	2.11061e-22	3.86296e-21	TIC20-IV	4	1464467	1466174	+	1271	protein_coding	Protein TIC 20-IV, chloroplastic [Source:UniProtKB/Swiss-Prot;Acc:Q9ZQZ9]	-	-	286	211	269	624	522	516	10.2337	9.42351	9.94698	22.3668	21.6485	22.1852
AT1G63100	268.668	290.112	326.96	95.6519	74.1645	97.7569	295.246	89.1911	1.72562	2.18275e-22	3.99192e-21	SCL28	1	23399112	23402176	-	3065	protein_coding	Scarecrow-like protein 28 [Source:UniProtKB/Swiss-Prot;Acc:Q9CAN3]	GRAS	GRAS	297	257	350	106	71	90	4.40694	4.75969	5.36688	1.57558	1.22104	1.60462
AT3G14280	92.2698	93.6937	95.2854	318.539	264.276	285.667	93.7496	289.494	-1.62823	2.20731e-22	4.03372e-21	-	3	4761432	4762457	-	819	protein_coding	At3g14280 [Source:UniProtKB/TrEMBL;Acc:Q9LUL9]	-	-	102	83	102	353	253	263	5.66406	5.75268	5.8533	19.6361	16.2832	17.5481
AT1G50560	274.096	226.897	249.423	589.252	554.667	644.109	250.139	596.009	-1.24921	2.36028e-22	4.30661e-21	CYP705A25	1	18724190	18726272	+	2001	protein_coding	Cytochrome P450, family 705, subfamily A, polypeptide 25 [Source:UniProtKB/TrEMBL;Acc:Q9LPS6]	-	-	303	201	267	653	531	593	6.88663	5.70197	6.27117	14.8673	13.9878	16.1945
AT2G45770	825.905	925.648	887.462	443.969	413.65	434.475	879.672	430.698	1.02889	2.38377e-22	4.34276e-21	CPFTSY	2	18851088	18853741	+	1600	protein_coding	Cell division protein FtsY homolog, chloroplastic [Source:UniProtKB/Swiss-Prot;Acc:O80842]	-	-	913	820	950	492	396	400	25.9515	29.0917	27.9054	14.0091	13.046	13.6615
AT4G15093	578.043	559.904	591.33	1252.5	1246.17	1052.52	576.426	1183.73	-1.03827	2.46808e-22	4.49289e-21	LIGB	4	8618259	8619658	+	1191	protein_coding	Extradiol ring-cleavage dioxygenase [Source:UniProtKB/Swiss-Prot;Acc:Q949R4]	-	-	639	496	633	1388	1193	969	24.4006	23.6399	24.9791	53.0937	52.7996	44.4602
AT4G25990	184.54	208.835	243.818	47.826	44.9165	58.6541	212.398	50.4655	2.07665	2.4954e-22	4.53913e-21	CIL	4	13191085	13194124	-	2776	protein_coding	CCT motif family protein (Fragment) [Source:UniProtKB/TrEMBL;Acc:C0SVJ8]	Others	Others	204	185	261	53	43	54	3.34212	3.78293	4.41881	0.869805	0.816491	1.063
AT1G34430	2306.75	2355.89	2389.61	1044.95	1082.17	1336.01	2350.75	1154.38	1.02699	2.73225e-22	4.96615e-21	EMB3003	1	12587726	12590223	-	1838	protein_coding	Dihydrolipoyllysine-residue acetyltransferase component 5 of pyruvate dehydrogenase complex, chloroplastic [Source:UniProtKB/Swiss-Prot;Acc:Q9C8P0]	-	-	2550	2087	2558	1158	1036	1230	63.0966	64.4544	65.4093	28.7031	29.7109	36.5695
AT4G39955	484.869	550.874	564.239	1052.17	1103.07	1253.46	533.327	1136.23	-1.09129	2.86074e-22	5.1957e-21	-	4	18530318	18532296	+	1450	protein_coding	Alpha/beta-Hydrolases superfamily protein [Source:UniProtKB/TrEMBL;Acc:Q058J1]	-	-	536	488	604	1166	1056	1154	16.8116	19.1042	19.5773	36.635	38.3882	43.4908
AT5G60930	544.573	487.659	523.135	235.52	186.978	183.566	518.456	202.021	1.35645	2.89672e-22	5.257e-21	-	5	24515281	24522743	-	4531	protein_coding	P-loop containing nucleoside triphosphate hydrolases superfamily protein [Source:TAIR;Acc:AT5G60930]	-	-	602	432	560	261	179	169	6.04246	5.4121	5.8087	2.62429	2.08239	2.03822
AT1G74020	918.175	920.004	1008.9	1830.92	1831.13	2254.92	949.028	1972.33	-1.05461	2.92768e-22	5.30911e-21	SSL12	1	27835123	27837443	-	1340	protein_coding	Protein STRICTOSIDINE SYNTHASE-LIKE 12 [Source:UniProtKB/Swiss-Prot;Acc:P94111]	-	-	1015	815	1080	2029	1753	2076	34.4487	34.5246	37.8794	68.9831	68.9572	84.6607
AT5G52970	707.402	699.88	667.932	340.196	331.129	319.339	691.738	330.221	1.06578	3.24796e-22	5.8854e-21	-	5	21479382	21481256	+	1148	protein_coding	Thylakoid lumenal 15.0 kDa protein 2, chloroplastic [Source:UniProtKB/Swiss-Prot;Acc:Q9LVV5]	-	-	782	620	715	377	317	294	30.9796	30.6567	29.2718	14.9612	14.5552	13.9947
AT2G37540	185.444	178.357	187.768	478.26	488.859	412.751	183.856	459.957	-1.32276	3.30834e-22	5.99022e-21	-	2	15751568	15754061	-	1384	protein_coding	NAD(P)-binding Rossmann-fold superfamily protein [Source:UniProtKB/TrEMBL;Acc:O80924]	-	-	205	158	201	530	468	380	6.73642	6.48033	6.82566	17.4464	17.8243	15.004
AT1G03780	404.359	412.026	380.207	159.721	143.106	110.791	398.864	137.873	1.52681	3.34358e-22	6.04939e-21	TPX2	1	947520	951850	-	2906	protein_coding	Protein TPX2 [Source:UniProtKB/Swiss-Prot;Acc:F4I2H7]	-	-	447	365	407	177	137	102	6.99557	7.12973	6.58239	2.77487	2.485	1.91807
AT5G65220	6314.15	6715.47	6745.64	3075.3	2715.88	3694.12	6591.75	3161.77	1.06008	3.38211e-22	6.11444e-21	RPL29	5	26061165	26062682	+	834	protein_coding	AT5G65220 protein [Source:UniProtKB/TrEMBL;Acc:B9DH43]	-	-	6980	5949	7221	3408	2600	3401	380.628	404.906	406.926	186.165	164.327	222.843
AT5G40260	0.904606	1.12884	0	678.587	723.887	564.817	0.677815	655.764	-9.9715	3.48606e-22	6.29755e-21	SWEET8	5	16089678	16091797	+	1158	protein_coding	Bidirectional sugar transporter SWEET8 [Source:UniProtKB/Swiss-Prot;Acc:Q8LFH5]	-	-	1	1	0	752	693	520	0.0392738	0.0490193	0	29.5852	31.5447	24.5388
AT5G04750	590.708	647.954	661.393	1484.41	1405.99	2106.12	633.351	1665.51	-1.39467	3.93501e-22	7.08152e-21	-	5	1372134	1373619	+	611	protein_coding	At5g04750 [Source:UniProtKB/TrEMBL;Acc:Q84W11]	-	-	653	574	708	1645	1346	1939	48.6053	53.3269	54.4599	122.656	116.12	173.419
AT3G28340	2910.12	3173.17	2657.71	1479.9	1350.63	1086.19	2913.67	1305.57	1.15696	4.25543e-22	7.64652e-21	GATL10	3	10588947	10590685	-	1739	protein_coding	Hexosyltransferase (Fragment) [Source:UniProtKB/TrEMBL;Acc:W8QNM3]	-	-	3217	2811	2845	1640	1293	1000	84.1323	91.7566	76.8896	42.9645	39.1923	31.4239
AT1G73340	115.79	108.369	105.561	314.929	296.658	321.511	109.906	311.033	-1.49991	4.34245e-22	7.79103e-21	-	1	27573114	27575273	+	1486	protein_coding	Cytochrome P450 superfamily protein [Source:TAIR;Acc:AT1G73340]	-	-	128	96	113	349	284	296	3.91744	3.66715	3.57392	10.6997	10.074	10.8851
AT3G15520	684.787	767.611	717.443	360.048	306.059	308.477	723.28	324.862	1.15142	4.41026e-22	7.9067e-21	CYP37	3	5249599	5252792	-	1840	protein_coding	Peptidyl-prolyl cis-trans isomerase CYP37, chloroplastic [Source:UniProtKB/Swiss-Prot;Acc:P82869]	-	-	757	680	768	399	293	284	18.7107	20.9781	19.6168	9.87917	8.39367	8.43451
AT5G61010	587.089	542.972	458.678	1322.88	1269.15	1068.81	529.58	1220.28	-1.20505	4.65959e-22	8.34738e-21	ATEXO70E2	5	24553744	24557043	+	3300	protein_coding	Exocyst complex component EXO70E2 [Source:UniProtKB/Swiss-Prot;Acc:Q9FNR3]	-	-	649	481	491	1466	1215	984	8.94421	8.27384	6.99282	20.2388	19.4073	16.2945
AT4G37925	220.724	270.921	255.028	75.7996	73.1199	69.516	248.891	72.8118	1.76946	4.82387e-22	8.63513e-21	NDHM	4	17830533	17831619	-	1003	protein_coding	NAD(P)H-quinone oxidoreductase subunit M, chloroplastic [Source:UniProtKB/Swiss-Prot;Acc:Q2V2S7]	-	-	244	240	273	84	70	64	11.0637	13.5827	12.7922	3.81543	3.67874	3.48689
AT2G47180	379.935	399.609	339.104	759.801	832.522	786.4	372.883	792.908	-1.08973	5.04835e-22	9.03012e-21	GOLS1	2	19368798	19370478	-	1392	protein_coding	Galactinol synthase 1 [Source:UniProtKB/Swiss-Prot;Acc:O22893]	-	-	420	354	363	842	797	724	13.7221	14.4358	12.2561	27.5574	30.1801	28.4222
AT1G76980	306.662	299.142	327.894	717.389	664.347	638.678	311.233	673.471	-1.11354	5.81419e-22	1.03921e-20	-	1	28925708	28927391	-	1684	protein_coding	At1g76980 [Source:UniProtKB/TrEMBL;Acc:O49284]	-	-	339	265	351	795	636	588	9.15522	8.93264	9.79602	21.5075	19.9075	19.0807
AT2G41340	176.398	185.13	162.546	38.8022	11.4903	19.5514	174.691	23.2813	2.88157	6.5895e-22	1.17601e-20	NRPD5B	2	17228733	17231082	+	1685	protein_coding	DNA-directed RNA polymerases IV and V subunit 5B [Source:UniProtKB/Swiss-Prot;Acc:Q9ZVB9]	-	-	195	164	174	43	11	18	5.26315	5.52484	4.85326	1.16261	0.344108	0.583756
AT1G64640	444.162	440.247	402.627	180.475	169.22	173.79	429.012	174.495	1.29648	6.59517e-22	1.17614e-20	ENODL8	1	24022285	24023424	-	1046	protein_coding	ENODL8 [Source:UniProtKB/TrEMBL;Acc:A0A178WAZ0]	-	-	491	390	431	200	162	160	21.3482	21.1645	19.3656	8.71092	8.16367	8.35887
AT3G14690	753.537	793.574	875.318	1567.43	1857.25	2185.41	807.476	1870.03	-1.2108	6.89121e-22	1.22801e-20	CYP72A15	3	4937172	4939871	+	2338	protein_coding	Cytochrome P450, family 72, subfamily A, polypeptide 15 [Source:UniProtKB/TrEMBL;Acc:A0A1I9LLM3]	-	-	833	703	937	1737	1778	2012	16.2036	17.0682	18.8356	33.8471	40.0857	47.0265
AT2G40230	46.1349	36.1229	36.4326	183.182	190.112	158.583	39.5635	177.293	-2.15917	7.06338e-22	1.25679e-20	-	2	16803080	16804823	-	1744	protein_coding	HXXXD-type acyl-transferase family protein [Source:UniProtKB/TrEMBL;Acc:Q9XEF2]	-	-	51	32	39	203	182	146	1.32995	1.04155	1.051	5.30292	5.50082	4.57473
AT4G13580	120.313	115.142	107.43	320.344	347.842	473.578	114.295	380.588	-1.73341	7.15796e-22	1.27266e-20	DIR18	4	7900374	7901328	+	955	protein_coding	Dirigent protein 18 [Source:UniProtKB/Swiss-Prot;Acc:Q9T0H8]	-	-	133	102	115	355	333	436	6.33373	6.06279	5.65951	16.9352	18.3799	24.9484
AT3G01440	159.211	198.676	166.282	37.8998	30.2925	42.3613	174.723	36.8512	2.2429	7.19634e-22	1.27853e-20	PNSL3	3	168408	169662	+	988	protein_coding	Photosynthetic NDH subunit of lumenal location 3, chloroplastic [Source:UniProtKB/Swiss-Prot;Acc:Q9SGH4]	-	-	176	176	178	42	29	39	8.10153	10.1119	8.46735	1.93668	1.54719	2.15708
AT4G08555	52.4672	49.6689	59.7869	272.518	223.538	523.542	53.9743	339.866	-2.65108	8.03995e-22	1.42626e-20	-	4	5448049	5448638	+	590	protein_coding	At4g08555 [Source:UniProtKB/TrEMBL;Acc:Q8GWL6]	-	-	58	44	64	302	214	482	4.47082	4.23328	5.09815	23.3196	19.1189	44.6431
AT5G09978	154.688	124.172	137.323	378.998	387.536	519.198	138.728	428.577	-1.62221	8.06233e-22	1.42916e-20	PEP7	5	3120655	3121879	+	634	protein_coding	Elicitor peptide 7 [Source:UniProtKB/Swiss-Prot;Acc:P0C1T5]	-	-	171	110	147	420	371	478	12.2664	9.84871	10.8971	30.1804	30.8451	41.2001
AT1G51090	533.718	524.91	485.769	235.52	181.755	179.221	514.799	198.832	1.3677	8.7622e-22	1.54858e-20	-	1	18932766	18934049	+	1037	protein_coding	Heavy metal transport/detoxification superfamily protein [Source:UniProtKB/TrEMBL;Acc:Q9C684]	-	-	590	465	520	261	174	165	25.8752	25.4537	23.5673	11.4664	8.84449	8.69489
AT5G40730	273.191	220.124	298	782.361	675.837	1109	263.772	855.732	-1.69471	9.42965e-22	1.66529e-20	AGP24	5	16301072	16301748	+	677	protein_coding	Arabinogalactan peptide 24 [Source:UniProtKB/Swiss-Prot;Acc:Q5PP12]	-	-	302	195	319	867	647	1021	20.2875	16.3502	22.1456	58.344	50.3753	82.4131
AT1G01680	4.52303	13.5461	2.80251	97.4567	110.724	106.446	6.9572	104.876	-3.98344	9.44966e-22	1.66758e-20	PUB54	1	246262	248440	-	1187	protein_coding	U-box domain-containing protein 54 [Source:UniProtKB/Swiss-Prot;Acc:Q9LQ92]	-	-	5	12	3	108	106	98	0.191571	0.573861	0.118783	4.14513	4.70714	4.51164
AT1G65060	216.201	214.479	201.781	61.3616	53.2731	60.8265	210.82	58.4871	1.84813	9.49664e-22	1.67462e-20	4CL3	1	24167202	24171635	-	2214	protein_coding	4-coumarate--CoA ligase 3 [Source:UniProtKB/Swiss-Prot;Acc:Q9S777]	-	-	239	190	216	68	51	56	4.90944	4.87138	4.58523	1.39925	1.21421	1.3822
AT1G60890	258.717	265.277	246.621	545.035	563.023	591.972	256.872	566.677	-1.14179	9.69616e-22	1.70726e-20	-	1	22412188	22417312	-	3168	protein_coding	Phosphatidylinositol 4-phosphate 5-kinase [Source:UniProtKB/TrEMBL;Acc:F4HRM3]	-	-	286	235	264	604	539	545	4.10575	4.21074	3.91655	8.68595	8.96821	9.40092
AT5G14660	839.475	843.243	811.794	405.167	373.956	437.734	831.504	405.619	1.03586	1.00105e-21	1.76129e-20	PDF1B	5	4726641	4728746	-	1343	protein_coding	Peptide deformylase 1B, chloroplastic/mitochondrial [Source:UniProtKB/Swiss-Prot;Acc:Q9FUZ2]	-	-	928	747	869	449	358	403	31.4256	31.5733	30.4108	15.2313	14.0511	16.3979
AT2G33180	649.507	673.917	639.907	327.563	297.702	291.098	654.444	305.454	1.09692	1.03758e-21	1.82421e-20	-	2	14066125	14067576	+	1117	protein_coding	Uncharacterized protein At2g33180 [Source:UniProtKB/TrEMBL;Acc:O49317]	-	-	718	597	685	363	285	268	29.2336	30.3387	28.8219	14.8054	13.4491	13.1111
AT5G13370	406.168	404.125	357.787	804.018	906.687	787.486	389.36	832.73	-1.09729	1.06748e-21	1.874e-20	-	5	4286740	4289663	+	2283	protein_coding	At5g13370 [Source:UniProtKB/TrEMBL;Acc:Q8GZ29]	-	-	449	358	383	891	868	725	8.94441	8.90129	7.88456	17.7802	20.0408	17.3537
AT2G47240	936.267	948.225	952.854	415.996	506.617	460.543	945.782	461.052	1.03815	1.09995e-21	1.92957e-20	LACS1	2	19392497	19397907	+	3101	protein_coding	Long chain acyl-CoA synthetase 1 [Source:UniProtKB/Swiss-Prot;Acc:O22898]	-	-	1035	840	1020	461	485	424	15.1792	15.3764	15.4591	6.77274	8.24408	7.47177
AT1G07560	120.313	127.559	102.759	391.631	384.402	298.702	116.877	358.245	-1.62033	1.23349e-21	2.15742e-20	-	1	2327315	2331148	+	2673	protein_coding	Probable LRR receptor-like serine/threonine-protein kinase At1g07560 [Source:UniProtKB/Swiss-Prot;Acc:C0LGD9]	-	-	133	113	110	434	368	275	2.26289	2.39969	1.9341	7.39701	7.2569	5.62203
AT2G25000	73.2731	82.4053	77.5361	258.08	269.499	228.099	77.7382	251.893	-1.69985	1.29378e-21	2.26119e-20	WRKY60	2	10629662	10631413	+	1582	protein_coding	Probable WRKY transcription factor 60 [Source:UniProtKB/Swiss-Prot;Acc:Q9SK33]	WRKY	WRKY	81	73	83	286	258	210	2.32857	2.61934	2.46579	8.23617	8.59638	7.25391
AT1G78290	72.3685	89.1783	47.6427	248.154	293.524	282.409	69.7298	274.696	-1.98676	1.34538e-21	2.34618e-20	SRK2C	1	29457205	29459493	-	1868	protein_coding	SRK2C [Source:UniProtKB/TrEMBL;Acc:A0A178W6S8]	-	-	80	79	51	275	281	260	1.94771	2.40064	1.28315	6.70689	7.92924	7.60599
AT1G14730	129.359	163.682	142.928	377.193	376.045	389.941	145.323	381.06	-1.39569	1.54168e-21	2.68175e-20	CYB561C	1	5073031	5074798	+	1118	protein_coding	Probable transmembrane ascorbate ferrireductase 3 [Source:UniProtKB/Swiss-Prot;Acc:Q67ZF6]	-	-	143	145	153	418	360	359	5.81709	7.36211	6.43183	17.0333	16.9732	17.5474
AT4G17800	352.796	378.161	392.352	804.92	966.227	1232.82	374.436	1001.32	-1.4182	1.54235e-21	2.68175e-20	AHL23	4	9895094	9896688	-	1595	protein_coding	AT-hook motif nuclear-localized protein 23 [Source:UniProtKB/Swiss-Prot;Acc:O23620]	-	-	390	335	420	892	925	1135	11.1203	11.9223	12.3758	25.4783	30.5691	38.8861
AT5G14320	4779.03	5031.24	5523.75	1993.35	1973.19	2739.36	5111.34	2235.3	1.19371	1.55614e-21	2.70374e-20	RPS13	5	4617218	4618981	-	1567	protein_coding	30S ribosomal protein S13, chloroplastic [Source:UniProtKB/Swiss-Prot;Acc:P42732]	-	-	5283	4457	5913	2209	1889	2522	153.328	161.454	177.347	64.2232	63.5426	87.9499
AT1G24330	568.093	608.444	551.16	271.615	203.691	223.755	575.899	233.02	1.30101	1.70385e-21	2.95822e-20	PUB6	1	8631206	8635055	+	2820	protein_coding	U-box domain-containing protein 6 [Source:UniProtKB/Swiss-Prot;Acc:O48700]	-	-	628	539	590	301	195	206	10.128	10.8496	9.83303	4.86276	3.64492	3.99188
AT5G39020	349.178	314.946	298.934	666.856	735.377	685.384	321.02	695.873	-1.11487	1.73441e-21	3.00908e-20	-	5	15616770	15619446	+	2677	protein_coding	Probable receptor-like protein kinase At5g39020 [Source:UniProtKB/Swiss-Prot;Acc:Q9FID6]	-	-	386	279	320	739	704	631	6.55768	5.91605	5.61806	12.5766	13.862	12.8807
AT5G49700	94.079	79.0188	117.705	285.151	330.084	325.856	96.9344	313.697	-1.68672	1.74589e-21	3.02676e-20	AHL17	5	20192159	20193800	+	1642	protein_coding	AT-hook motif nuclear-localized protein 17 [Source:UniProtKB/Swiss-Prot;Acc:Q9LTA2]	-	-	104	70	126	316	316	300	2.88052	2.41992	3.60647	8.76757	10.1442	9.98406
AT1G32910	138.405	147.878	131.718	27.9737	26.1143	21.7237	139.334	25.2706	2.45544	1.81042e-21	3.13404e-20	-	1	11925320	11927302	+	1895	protein_coding	HXXXD-type acyl-transferase family protein [Source:UniProtKB/TrEMBL;Acc:Q9MAP9]	-	-	153	131	141	31	25	20	3.67192	3.92408	3.49699	0.745277	0.695397	0.57674
AT3G55150	96.7929	82.4053	64.4577	295.98	280.989	254.168	81.2186	277.046	-1.77069	1.85593e-21	3.20813e-20	ATEXO70H1	3	20440491	20442650	-	2160	protein_coding	Exocyst complex component EXO70H1 [Source:UniProtKB/Swiss-Prot;Acc:Q8VY27]	-	-	107	73	69	328	269	234	2.2529	1.91843	1.50134	6.91808	6.56449	5.91999
AT2G24240	67.8455	60.9573	76.602	253.568	319.638	216.151	68.4683	263.119	-1.93833	1.96791e-21	3.39922e-20	-	2	10310482	10312573	+	2092	protein_coding	BTB/POZ domain-containing protein At2g24240 [Source:UniProtKB/Swiss-Prot;Acc:Q9ZUH1]	-	-	75	54	82	281	306	199	1.63046	1.46524	1.8422	6.11942	7.71013	5.19817
AT1G64770	578.948	617.475	628.697	224.692	225.627	295.443	608.373	248.587	1.29379	1.9944e-21	3.44245e-20	NDF2	1	24057063	24059621	+	2484	protein_coding	NDH-dependent cyclic electron flow 1 [Source:UniProtKB/TrEMBL;Acc:F4I890]	-	-	640	547	673	249	216	272	11.7176	12.5	12.7335	4.56681	4.58358	5.98379
AT2G40340	83.2238	63.215	76.602	249.056	231.895	267.202	74.3469	249.384	-1.73862	2.04702e-21	3.5307e-20	DREB2C	2	16848160	16850494	-	2335	protein_coding	Integrase-type DNA-binding superfamily protein [Source:TAIR;Acc:AT2G40340]	AP2/ERF-ERF	AP2/ERF->AP2/ERF-ERF	92	56	82	276	222	246	1.79189	1.36137	1.65049	5.38502	5.01151	5.75715
AT3G26690	314.803	384.934	356.853	776.044	792.829	719.056	352.197	762.643	-1.11763	2.12831e-21	3.66824e-20	NUDT13	3	9804253	9805781	-	1157	protein_coding	NUDX13 [Source:UniProtKB/TrEMBL;Acc:A0A178VBM7]	-	-	348	341	382	860	759	662	13.6791	16.73	15.5172	33.8634	34.5789	31.2668
AT3G56160	529.195	517.008	526.872	235.52	244.429	204.203	524.358	228.051	1.19999	2.39949e-21	4.1296e-20	BASS4	3	20837365	20841734	-	2154	protein_coding	Probable sodium/metabolite cotransporter BASS4, chloroplastic [Source:UniProtKB/Swiss-Prot;Acc:F4IZC4]	-	-	585	458	564	261	234	188	12.3515	12.0697	12.306	5.52027	5.72628	4.76948
AT3G25240	33.4704	33.8652	28.9593	147.99	150.418	156.411	32.0983	151.606	-2.24176	2.40195e-21	4.13083e-20	-	3	9192493	9193615	+	1123	protein_coding	Sulfate/thiosulfate import ATP-binding protein, putative (DUF506) [Source:UniProtKB/TrEMBL;Acc:Q9LSF2]	-	-	37	30	31	164	144	144	1.49842	1.51641	1.29738	6.65319	6.75904	7.00716
AT3G01260	267.763	285.596	294.264	97.4567	99.2342	95.5845	282.541	97.4251	1.53552	2.81109e-21	4.82045e-20	-	3	80003	82182	-	1699	protein_coding	Galactose mutarotase-like superfamily protein [Source:UniProtKB/TrEMBL;Acc:F4J5Z7]	-	-	296	253	315	108	95	88	7.92336	8.45285	8.71368	2.89598	2.94735	2.8304
AT1G06620	1730.51	1755.35	2183.16	3793.59	3967.28	4904.14	1889.67	4221.67	-1.15919	2.93923e-21	5.03288e-20	-	1	2025544	2027413	+	1578	protein_coding	1-aminocyclopropane-1-carboxylate oxidase homolog 1 [Source:UniProtKB/Swiss-Prot;Acc:Q84MB3]	-	-	1913	1555	2337	4204	3798	4515	55.134	55.937	69.6043	121.373	126.867	156.354
AT3G14610	391.694	419.928	476.427	852.746	931.757	993.861	429.35	926.121	-1.10808	2.96366e-21	5.07103e-20	CYP72A7	3	4912324	4914672	+	1949	protein_coding	Cytochrome P450 [Source:UniProtKB/TrEMBL;Acc:Q9LUD3]	-	-	433	372	510	945	892	915	10.1039	10.8345	12.2982	22.0895	24.1243	25.6548
AT5G26660	84.1284	76.7611	67.2603	360.951	357.243	219.41	76.0499	312.534	-2.04059	3.11692e-21	5.32942e-20	MYB86	5	9331565	9333284	-	1613	protein_coding	Transcription factor MYB86 [Source:UniProtKB/Swiss-Prot;Acc:Q8LPH6]	MYB	MYB->MYB	93	68	72	400	342	202	2.62216	2.39304	2.09789	11.2977	11.1762	6.84347
AT4G16110	269.573	276.566	263.436	563.083	572.424	621.299	269.858	585.602	-1.11776	3.25853e-21	5.56048e-20	ARR2	4	9112686	9116164	+	2666	nontranslating_CDS	response regulator 2 [Source:TAIR;Acc:AT4G16110]	Others	Others	298	245	282	624	548	572	5.08355	5.21653	4.97134	10.6633	10.8348	11.7245
AT3G56000	66.0363	58.6996	53.2477	218.375	229.805	195.514	59.3279	214.565	-1.85393	3.30034e-21	5.62677e-20	CSLA14	3	20783269	20785885	-	2002	protein_coding	Probable glucomannan 4-beta-mannosyltransferase 14 [Source:UniProtKB/Swiss-Prot;Acc:Q84W06]	-	-	73	52	57	242	220	180	1.65833	1.4744	1.33812	5.50702	5.79243	4.91324
AT1G25530	251.481	235.927	283.988	591.959	593.316	752.728	257.132	646.001	-1.32612	3.32986e-21	5.673e-20	-	1	8964544	8967562	-	1777	protein_coding	Lysine histidine transporter-like 6 [Source:UniProtKB/Swiss-Prot;Acc:Q9C6M2]	-	-	278	209	304	656	568	693	7.1149	6.67628	8.04027	16.8183	16.8486	21.3111
AT2G15390	910.034	978.704	934.17	2009.59	2028.56	1634.71	940.969	1890.95	-1.00789	3.60929e-21	6.14021e-20	FUT4	2	6709116	6711156	-	2016	protein_coding	Probable fucosyltransferase 4 [Source:UniProtKB/Swiss-Prot;Acc:Q9SJP2]	-	-	1006	867	1000	2227	1942	1505	22.6944	24.4121	23.3128	50.3263	50.7763	40.7948
AT1G51110	1035.77	1063.37	922.96	477.357	454.388	345.408	1007.37	425.718	1.24006	3.68089e-21	6.25751e-20	PAP12	1	18935301	18937665	+	1490	protein_coding	Probable plastid-lipid-associated protein 12, chloroplastic [Source:UniProtKB/Swiss-Prot;Acc:Q8LAP6]	-	-	1145	942	988	529	435	318	34.9487	35.8873	31.1642	16.1747	15.3888	11.6627
AT2G31890	550.001	577.966	592.264	276.127	229.805	255.254	573.41	253.729	1.17411	3.84796e-21	6.53684e-20	RAP	2	13556500	13559880	-	2781	protein_coding	RAP domain-containing protein, chloroplastic [Source:UniProtKB/Swiss-Prot;Acc:Q8VZE7]	-	-	608	512	634	306	220	235	9.94292	10.4507	10.7145	5.01286	4.16988	4.6177
AT4G01480	1126.23	1119.81	996.76	2625.01	2354.46	1960.57	1080.93	2313.35	-1.09851	4.14142e-21	7.02023e-20	PPA5	4	626069	628070	+	1200	protein_coding	PPa5 [Source:UniProtKB/TrEMBL;Acc:A0A178V127]	-	-	1245	992	1067	2909	2254	1805	47.1845	46.9252	41.7896	110.44	99.009	82.1968
AT5G25350	854.853	854.531	828.609	1543.06	1772.64	2070.27	845.998	1795.32	-1.08485	4.18792e-21	7.09396e-20	EBF2	5	8794252	8797349	-	2929	protein_coding	EIN3-binding F-box protein 2 [Source:UniProtKB/Swiss-Prot;Acc:Q708Y0]	-	-	945	757	887	1710	1697	1906	14.6732	14.6708	14.2328	26.5976	30.5397	35.5601
AT5G06839	144.737	139.976	154.138	380.803	470.057	361.7	146.284	404.187	-1.46462	4.26717e-21	7.22303e-20	TGA10	5	2120472	2126457	+	2065	protein_coding	Transcription factor TGA10 [Source:UniProtKB/Swiss-Prot;Acc:E3VNM4]	bZIP	bZIP	160	124	165	422	450	333	3.5238	3.40861	3.75533	9.31018	11.4867	8.81218
AT1G68450	115.79	77.8899	99.022	294.175	300.836	357.356	97.5672	317.456	-1.69287	4.39428e-21	7.43288e-20	VQ8	1	25661487	25662276	-	790	protein_coding	VQ motif-containing protein 8, chloroplastic [Source:UniProtKB/Swiss-Prot;Acc:Q9CA36]	-	-	128	69	106	326	288	329	7.36876	4.9579	6.30614	18.7999	19.2162	22.7577
AT4G37770	513.816	548.616	562.371	258.08	202.647	207.462	541.601	222.729	1.27783	4.50501e-21	7.60384e-20	ACS8	4	17752079	17754157	+	1785	protein_coding	1-aminocyclopropane-1-carboxylate synthase-like protein [Source:UniProtKB/TrEMBL;Acc:Q56Y32]	-	-	568	486	602	286	194	191	14.4718	15.4552	15.8505	7.2995	5.72883	5.84728
AT2G02620	18.9967	11.2884	9.3417	125.43	121.17	98.843	13.2089	115.148	-3.11241	4.64354e-21	7.83207e-20	-	2	717256	719389	+	2134	protein_coding	Cysteine/Histidine-rich C1 domain family protein [Source:UniProtKB/TrEMBL;Acc:Q0WSX0]	-	-	21	10	10	139	116	91	0.447544	0.266	0.220237	2.96747	2.86527	2.33027
AT2G36200	604.277	585.868	532.477	264.396	232.939	263.944	574.207	253.76	1.17723	4.84333e-21	8.16324e-20	-	2	15179817	15185405	-	3600	protein_coding	P-loop containing nucleoside triphosphate hydrolases superfamily protein [Source:UniProtKB/TrEMBL;Acc:F4ILV6]	-	-	668	519	570	293	223	243	8.43889	8.18353	7.44144	3.70792	3.26516	3.68861
AT5G07770	142.928	128.688	99.9562	391.631	377.09	331.287	123.857	366.669	-1.56728	4.9781e-21	8.38407e-20	-	5	2474059	2479466	+	3410	protein_coding	Actin-binding FH2 protein [Source:TAIR;Acc:AT5G07770]	-	-	158	114	107	434	361	305	2.10724	1.8977	1.47474	5.7983	5.58027	4.8877
AT3G57010	281.333	275.437	312.013	647.004	698.817	916.742	289.594	754.188	-1.37875	4.98144e-21	8.38407e-20	SSL8	3	21095600	21097481	-	1550	protein_coding	Protein STRICTOSIDINE SYNTHASE-LIKE 8 [Source:UniProtKB/Swiss-Prot;Acc:Q9M1J7]	-	-	311	244	334	717	669	844	9.12515	8.93581	10.1274	21.0743	22.7508	29.7557
AT2G05510	94.079	92.5648	152.27	6683	7095.77	25692.7	112.971	13157.1	-6.8634	5.11033e-21	8.58876e-20	-	2	2015624	2016772	+	812	protein_coding	At2g05510 [Source:UniProtKB/TrEMBL;Acc:Q9SL16]	-	-	104	82	163	7406	6793	23654	5.8249	5.73236	9.43444	415.521	440.969	1591.87
AT5G24314	1333.39	1424.6	1379.77	715.585	596.45	746.211	1379.25	686.082	1.0069	5.48786e-21	9.21673e-20	PTAC7	5	8277700	8279400	+	861	protein_coding	plastid transcriptionally active7 [Source:TAIR;Acc:AT5G24314]	-	-	1474	1262	1477	793	571	687	77.8584	83.2017	80.6236	41.96	34.9571	43.6026
AT2G15220	28.9474	33.8652	23.3543	170.549	137.883	281.323	28.7223	196.585	-2.78027	5.54239e-21	9.3017e-20	-	2	6608561	6609681	+	1121	protein_coding	At2g15220/F15A23.4 [Source:UniProtKB/TrEMBL;Acc:Q9SKL6]	-	-	32	30	25	189	132	259	1.29824	1.51912	1.04814	7.68107	6.20684	12.6256
AT2G35000	116.694	100.467	113.035	294.175	310.237	370.39	110.065	324.934	-1.55658	5.7745e-21	9.68437e-20	ATL9	2	14751541	14753319	-	1779	protein_coding	E3 ubiquitin-protein ligase ATL9 [Source:UniProtKB/Swiss-Prot;Acc:O64763]	-	-	129	89	121	326	297	341	3.29781	2.83981	3.19664	8.34848	8.8	10.4746
AT1G80280	521.053	460.566	448.402	203.937	195.335	157.497	476.674	185.59	1.35843	5.96647e-21	9.99214e-20	-	1	30183535	30186716	-	2823	protein_coding	Alpha/beta-Hydrolases superfamily protein [Source:UniProtKB/TrEMBL;Acc:Q9C976]	-	-	576	408	480	226	187	145	9.27946	8.20399	7.99126	3.64723	3.49167	2.80683
AT2G33570	632.32	688.592	659.524	319.441	314.416	265.03	660.145	299.629	1.1369	6.06415e-21	1.01414e-19	GALS1	2	14216771	14219252	+	2290	protein_coding	Galactan beta-1,4-galactosyltransferase GALS1 [Source:UniProtKB/Swiss-Prot;Acc:O22807]	-	-	699	610	706	354	301	244	13.882	15.1206	14.4895	7.0426	6.9284	5.82255
AT4G25830	318.421	337.523	357.787	129.04	116.992	132.515	337.911	126.182	1.42071	6.15715e-21	1.02824e-19	-	4	13133402	13135286	+	1349	protein_coding	CASP-like protein [Source:UniProtKB/TrEMBL;Acc:A0A178UTE2]	-	-	352	299	383	143	112	122	11.867	12.5816	13.3436	4.82936	4.37631	4.94205
AT4G21445	132.073	147.878	150.401	28.8761	17.7577	30.4132	143.451	25.6823	2.47772	6.22496e-21	1.03883e-19	-	4	11424666	11425836	+	826	protein_coding	At4g21445 [Source:UniProtKB/TrEMBL;Acc:Q8W1B3]	-	-	146	131	161	32	17	28	8.03867	9.00258	9.16074	1.76496	1.08485	1.85241
AT2G27550	217.105	176.099	178.427	448.481	467.967	484.44	190.544	466.963	-1.28947	6.96958e-21	1.16227e-19	CEN	2	11773187	11774746	+	995	protein_coding	Protein CENTRORADIALIS-like [Source:UniProtKB/Swiss-Prot;Acc:Q9ZNV5]	-	-	240	156	191	497	448	446	10.9698	8.89974	9.02184	22.7562	23.7332	24.4946
AT5G24230	68.7501	55.3131	64.4577	202.132	220.404	247.651	62.8403	223.396	-1.82218	7.65345e-21	1.27362e-19	-	5	8228829	8230964	+	1582	protein_coding	At5g24230 [Source:UniProtKB/TrEMBL;Acc:Q8GW37]	-	-	76	49	69	224	211	228	2.18483	1.75819	2.04987	6.4507	7.03037	7.87567
AT4G08040	562.665	660.371	552.095	275.225	240.251	233.53	591.71	249.669	1.24076	7.73644e-21	1.28652e-19	ACS11	4	4886962	4889224	+	1818	protein_coding	1-aminocyclopropane-1-carboxylate synthase 11 [Source:UniProtKB/Swiss-Prot;Acc:Q9S9U6]	-	-	622	585	591	305	230	215	15.5599	18.2658	15.2784	7.64313	6.66862	6.46255
AT1G65480	103.125	80.1476	104.627	8.12139	5.22285	4.34475	95.9666	5.89633	4.00265	8.42803e-21	1.40055e-19	FT	1	24331373	24333999	+	975	protein_coding	PEBP (phosphatidylethanolamine-binding protein) family protein [Source:TAIR;Acc:AT1G65480]	-	-	114	71	112	9	5	4	5.31755	4.13361	5.39881	0.420536	0.270313	0.224189
AT3G55660	271.382	285.596	241.016	93.8472	73.1199	60.8265	265.998	75.9312	1.79904	8.5456e-21	1.41909e-19	ROPGEF6	3	20648794	20651484	-	2262	protein_coding	Rop guanine nucleotide exchange factor 6 [Source:UniProtKB/Swiss-Prot;Acc:Q9M056]	-	-	300	253	258	104	70	56	6.0317	6.34898	5.36058	2.09462	1.6312	1.35287
AT5G25090	288.569	307.044	269.041	73.0925	68.9416	26.0685	288.218	56.0342	2.35168	9.57341e-21	1.58818e-19	ENODL13	5	8647018	8647817	-	722	protein_coding	ENODL13 [Source:UniProtKB/TrEMBL;Acc:A0A178U9R8]	-	-	319	272	288	81	66	24	20.0939	21.3849	18.7474	5.11109	4.81847	1.81649
AT4G02800	392.599	362.357	328.828	130.845	107.591	71.6884	361.261	103.375	1.79749	1.00028e-20	1.65526e-19	-	4	1249971	1251867	+	1546	protein_coding	At4g02800 [Source:UniProtKB/TrEMBL;Acc:Q9SY05]	-	-	434	321	352	145	103	66	12.7671	11.7861	10.7008	4.27291	3.5118	2.33289
AT1G12080	822.287	892.912	1000.5	353.732	341.574	451.854	905.232	382.387	1.24494	1.08124e-20	1.78674e-19	-	1	4084162	4085185	+	841	protein_coding	At1g12080 [Source:UniProtKB/TrEMBL;Acc:O65370]	-	-	909	791	1071	392	327	416	49.1563	53.3896	59.8519	21.2352	20.4953	27.0306
AT4G25110	92.2698	91.436	99.9562	264.396	273.677	337.804	94.554	291.959	-1.62367	1.11066e-20	1.83406e-19	AMC2	4	12887474	12890262	-	1830	protein_coding	Metacaspase-2 [Source:UniProtKB/Swiss-Prot;Acc:Q7XJE5]	-	-	102	81	107	293	262	311	2.5349	2.51252	2.748	7.29427	7.54662	9.28685
AT2G28690	16.2829	27.0921	9.3417	126.333	138.928	122.739	17.5723	129.333	-2.91004	1.13432e-20	1.87052e-19	-	2	12306885	12308643	-	1117	protein_coding	TOX high mobility group box protein, putative (DUF1635) [Source:UniProtKB/TrEMBL;Acc:Q8L8B6]	-	-	18	24	10	140	133	113	0.732876	1.21965	0.420757	5.71006	6.27626	5.52821
AT3G10960	147.451	147.878	112.1	364.56	360.377	435.561	135.81	386.833	-1.51147	1.20795e-20	1.98916e-19	AZG1	3	3424813	3427058	-	2246	protein_coding	AZG1 [Source:UniProtKB/TrEMBL;Acc:A0A178VPT2]	-	-	163	131	120	404	345	401	3.30057	3.31083	2.51105	8.19478	8.09676	9.75649
AT1G34510	122.122	116.27	110.232	343.805	290.391	329.115	116.208	321.104	-1.46693	1.27678e-20	2.10105e-19	PER8	1	12615690	12617032	-	1251	protein_coding	Peroxidase [Source:UniProtKB/TrEMBL;Acc:Q0WRX6]	-	-	135	103	118	381	278	303	4.90781	4.67365	4.43312	13.875	11.7136	13.2356
AT4G14465	254.194	218.995	188.702	508.038	569.291	555.042	220.631	544.124	-1.30072	1.28426e-20	2.11189e-19	AHL20	4	8320538	8322352	+	1815	protein_coding	AT-hook motif nuclear-localized protein 20 [Source:UniProtKB/Swiss-Prot;Acc:Q8GWQ2]	-	-	281	194	202	563	545	511	7.04111	6.06738	5.23069	14.1318	15.8279	15.3852
AT4G18390	391.694	378.161	344.709	145.283	153.552	125.998	371.522	141.611	1.38983	1.29437e-20	2.12702e-19	TCP2	4	10162922	10165583	-	1897	protein_coding	Transcription factor TCP2 [Source:UniProtKB/Swiss-Prot;Acc:Q93V43]	TCP	TCP	433	335	369	161	147	116	10.3808	10.0243	9.14205	3.86655	4.08463	3.34156
AT2G22230	1160.61	1106.26	943.512	543.231	491.993	507.249	1070.13	514.158	1.05647	1.36596e-20	2.24312e-19	-	2	9449930	9451623	+	971	protein_coding	At2g22230/T26C19.11 [Source:UniProtKB/TrEMBL;Acc:Q9SIE3]	-	-	1283	980	1010	602	471	467	60.0923	57.2905	48.8863	28.2451	25.5684	26.2819
AT1G65860	738.159	721.328	715.574	337.489	349.931	383.424	725.02	356.948	1.02399	1.4723e-20	2.41272e-19	FMOGS-OX1	1	24498954	24502776	-	1734	protein_coding	Flavin-containing monooxygenase FMO GS-OX1 [Source:UniProtKB/Swiss-Prot;Acc:Q9SS04]	-	-	816	639	766	374	335	353	21.4019	20.9184	20.7618	9.82625	10.1835	11.1246
AT3G56170	255.099	312.689	347.511	727.316	681.06	836.364	305.1	748.247	-1.29483	1.55454e-20	2.54045e-19	CAN1	3	20842145	20844537	+	1501	protein_coding	CAN1 [Source:UniProtKB/TrEMBL;Acc:A0A178VL52]	-	-	282	277	372	806	652	770	8.54436	10.4755	11.6479	24.4636	22.8965	28.033
AT1G12560	91.3652	88.0495	126.113	300.491	324.861	412.751	101.843	346.035	-1.75931	1.58512e-20	2.58684e-19	EXPA7	1	4276505	4277969	+	1117	protein_coding	Expansin [Source:UniProtKB/TrEMBL;Acc:A0A178W749]	-	-	101	78	135	333	311	380	4.11225	3.96385	5.68022	13.5818	14.6761	18.5904
AT3G05770	28.9474	27.0921	20.5517	125.43	146.24	139.032	25.5304	136.901	-2.42355	1.72974e-20	2.82091e-19	-	3	1710013	1712225	-	1608	protein_coding	F10A16.6 protein [Source:UniProtKB/TrEMBL;Acc:Q9M9L9]	-	-	32	24	22	139	140	128	0.905055	0.84723	0.643015	3.93817	4.58928	4.34994
AT5G27390	464.968	448.149	456.809	212.059	192.201	173.79	456.642	192.683	1.24201	1.76704e-20	2.87777e-19	-	5	9674320	9676219	-	1305	protein_coding	Mog1/PsbP/DUF1795-like photosystem II reaction center PsbP family protein [Source:TAIR;Acc:AT5G27390]	-	-	514	397	489	235	184	160	17.9128	17.2686	17.611	8.20395	7.43207	6.6999
AT1G17060	155.592	114.013	110.232	404.265	376.045	341.063	126.612	373.791	-1.55864	1.77064e-20	2.88164e-19	CYP72C1	1	5832094	5835488	-	1980	protein_coding	cytochrome p450 72c1 [Source:TAIR;Acc:AT1G17060]	-	-	172	101	118	448	360	314	3.9507	2.89556	2.80092	10.3081	9.58384	8.6661
AT3G51440	160.115	152.393	190.571	432.238	498.26	398.631	167.693	443.043	-1.39918	1.92432e-20	3.1253e-19	SSL6	3	19089026	19090662	+	1329	protein_coding	Protein STRICTOSIDINE SYNTHASE-LIKE 6 [Source:UniProtKB/Swiss-Prot;Acc:Q9SD05]	-	-	177	135	204	479	477	367	6.05703	5.76613	7.21423	16.4201	18.9189	15.0904
AT2G46640	176.398	204.32	156.941	47.826	39.6937	35.8442	179.22	41.1213	2.11396	1.92698e-20	3.12748e-19	-	2	19148662	19151080	+	1479	protein_coding	unknown protein; Ha. [Source:TAIR;Acc:AT2G46640]	-	-	195	181	168	53	38	33	5.99622	6.94682	5.33858	1.63258	1.35431	1.21928
AT1G23560	50.6579	40.6382	35.4985	179.573	179.666	166.187	42.2649	175.142	-2.04812	2.09444e-20	3.39692e-19	-	1	8352615	8354619	-	1598	protein_coding	F5O8.12 protein [Source:UniProtKB/TrEMBL;Acc:Q9ZUD8]	-	-	56	36	38	199	172	153	1.59376	1.2788	1.11761	5.67338	5.67354	5.23207
AT2G17850	208.059	195.289	172.822	667.759	527.508	448.595	192.057	547.954	-1.51453	2.13643e-20	3.46266e-19	-	2	7760005	7760839	-	717	protein_coding	Rhodanese/Cell cycle control phosphatase superfamily protein [Source:TAIR;Acc:AT2G17850]	-	-	230	173	185	740	505	413	14.5888	13.6963	12.1265	47.0195	37.1257	31.4768
AT3G20820	570.807	491.045	545.555	248.154	225.627	194.428	535.802	222.736	1.26454	2.23356e-20	3.61512e-19	-	3	7280792	7282377	+	1586	protein_coding	Leucine-rich repeat (LRR) family protein [Source:UniProtKB/TrEMBL;Acc:Q9LT39]	-	-	631	435	584	275	216	179	18.0941	15.569	17.3059	7.89942	7.17881	6.1675
AT3G28460	550.001	636.665	639.907	285.151	277.856	269.374	608.858	277.46	1.13212	2.49958e-20	4.04017e-19	-	3	10672041	10674456	-	1735	protein_coding	Methyltransferase [Source:UniProtKB/TrEMBL;Acc:Q9LSI8]	-	-	608	564	685	316	266	248	15.9373	18.4525	18.5556	8.29761	8.08136	7.81108
AT1G79160	246.957	318.333	255.963	630.761	597.494	671.264	273.751	633.173	-1.21399	2.51989e-20	4.0702e-19	-	1	29779517	29780876	-	1273	protein_coding	Filamentous hemagglutinin transporter [Source:UniProtKB/TrEMBL;Acc:Q84JL6]	-	-	273	282	274	699	572	618	9.75316	12.5747	10.116	25.0158	23.6848	26.5289
AT1G80440	717.353	761.967	708.101	1544.87	1585.66	2287.51	729.14	1806.01	-1.30835	2.68415e-20	4.3296e-19	-	1	30241452	30243176	+	1725	protein_coding	F-box/kelch-repeat protein At1g80440 [Source:UniProtKB/Swiss-Prot;Acc:Q9M8L2]	-	-	793	675	758	1712	1518	2106	20.9072	22.2122	20.6521	45.2148	46.3858	66.7158
AT5G25820	311.185	285.596	278.383	753.484	683.149	585.455	291.721	674.029	-1.20887	2.71276e-20	4.37278e-19	-	5	8997100	9000345	-	2346	protein_coding	Exostosin family protein [Source:UniProtKB/TrEMBL;Acc:Q0WPG1]	-	-	344	253	298	835	654	539	6.66871	6.12165	5.96998	16.2153	14.6944	12.5551
AT2G36570	471.3	419.928	489.505	186.792	188.023	207.462	460.244	194.092	1.24861	2.72884e-20	4.3927e-19	PXC1	2	15335284	15337995	+	2588	protein_coding	Leucine-rich repeat receptor-like protein kinase PXC1 [Source:UniProtKB/Swiss-Prot;Acc:Q9SJQ1]	-	-	521	372	524	207	180	191	9.15556	8.15933	9.51594	3.64394	3.66615	4.033
AT3G61270	117.599	102.724	127.981	316.734	331.129	305.219	116.102	317.694	-1.44791	2.80479e-20	4.5119e-19	-	3	22678034	22680509	+	2133	protein_coding	Glycosyltransferase [Source:UniProtKB/TrEMBL;Acc:Q9M2D7]	-	-	130	91	137	351	317	281	2.77181	2.42173	3.01866	7.4969	7.83377	7.19904
AT1G60110	113.98	133.203	140.126	316.734	363.51	377.993	129.103	352.746	-1.45032	2.92388e-20	4.69707e-19	-	1	22168424	22170803	+	2029	protein_coding	Mannose-binding lectin superfamily protein [Source:TAIR;Acc:AT1G60110]	-	-	126	118	150	351	348	348	2.82423	3.30123	3.47451	7.88117	9.04064	9.37252
AT5G46040	15.3783	19.1903	17.7492	102.871	133.705	115.136	17.4393	117.237	-2.75428	2.94873e-20	4.73378e-19	NPF5.3	5	18671397	18673551	-	1761	protein_coding	Protein NRT1/ PTR FAMILY 5.3 [Source:UniProtKB/Swiss-Prot;Acc:Q9FNL8]	-	-	17	17	19	114	128	106	0.439037	0.547981	0.507083	2.94925	3.83136	3.28932
AT1G72250	366.366	331.879	327.894	119.114	138.928	132.515	342.046	130.185	1.39697	3.03916e-20	4.87564e-19	-	1	27192740	27198379	+	4074	protein_coding	Di-glucose binding protein with Kinesin motor domain [Source:TAIR;Acc:AT1G72250]	-	-	405	294	351	132	133	122	4.52111	4.0964	4.04921	1.47611	1.72081	1.63643
AT5G05270	490.297	480.886	509.123	203.035	213.092	237.875	493.435	218.001	1.18126	3.06634e-20	4.91591e-19	CHI3	5	1563286	1565324	+	1384	protein_coding	Probable chalcone--flavonone isomerase 3 [Source:UniProtKB/Swiss-Prot;Acc:Q8VZW3]	-	-	542	426	545	225	204	219	17.8104	17.4723	18.5074	7.40648	7.76956	8.64703
AT2G30140	623.274	724.715	758.546	1370.71	1516.72	1834.57	702.178	1574	-1.16438	3.13848e-20	5.02817e-19	UGT87A2	2	12871984	12873866	+	1759	protein_coding	UDP-glycosyltransferase 87A2 [Source:UniProtKB/Swiss-Prot;Acc:O64733]	-	-	689	642	812	1519	1452	1689	17.8141	20.7179	21.6958	39.3421	43.5114	52.4714
AT2G29890	490.297	449.278	412.903	201.23	168.176	177.049	450.826	182.151	1.30503	3.30877e-20	5.29738e-19	VLN1	2	12744116	12749596	+	3288	protein_coding	Villin-like 1 [Source:UniProtKB/TrEMBL;Acc:F4ILN8]	-	-	542	398	442	223	161	163	7.49685	6.87112	6.31793	3.08986	2.58105	2.70904
AT1G26440	330.181	312.689	299.869	710.17	649.723	625.644	314.246	661.846	-1.07527	3.33707e-20	5.33908e-19	UPS5	1	9143937	9146106	-	1919	protein_coding	Ureide permease 5 [Source:UniProtKB/Swiss-Prot;Acc:Q93Z75]	-	-	365	277	321	787	622	576	8.65026	8.19371	7.86167	18.6838	17.0851	16.4024
AT3G47050	37.9935	42.8959	38.301	153.404	166.087	223.755	39.7301	181.082	-2.18954	3.342e-20	5.34336e-19	-	3	17327935	17330889	-	2085	protein_coding	Beta-D-glucan exohydrolase-like protein [Source:UniProtKB/TrEMBL;Acc:Q9SD68]	-	-	42	38	41	170	159	206	0.916124	1.03455	0.924192	3.71457	4.0197	5.39909
AT1G19250	86.8422	110.626	111.166	341.098	299.792	279.15	102.878	306.68	-1.58117	3.37886e-20	5.39864e-19	FMO1	1	6650476	6653195	-	1915	protein_coding	Probable flavin-containing monooxygenase 1 [Source:UniProtKB/Swiss-Prot;Acc:Q9LMA1]	-	-	96	98	119	378	287	257	2.27989	2.90491	2.92054	8.99267	7.89979	7.33371
AT3G51890	341.037	351.069	377.405	739.949	688.372	735.349	356.503	721.223	-1.01655	3.47358e-20	5.54623e-19	-	3	19249475	19251112	-	1210	protein_coding	Clathrin light chain 3 [Source:UniProtKB/Swiss-Prot;Acc:F4J5M9]	-	-	377	311	404	820	659	677	14.1699	14.5899	15.6921	30.8741	28.708	30.5747
AT4G05190	574.425	505.72	506.32	207.547	211.003	133.601	528.822	184.05	1.51966	3.72317e-20	5.93674e-19	KIN14D	4	2675064	2680214	+	3320	protein_coding	Kinesin-like protein KIN-14D [Source:UniProtKB/Swiss-Prot;Acc:F4JGP4]	-	-	635	448	542	230	202	123	8.69855	7.65977	7.67266	3.15613	3.20712	2.02454
AT1G50240	461.349	410.898	392.352	156.111	181.755	172.704	421.533	170.19	1.31136	3.96237e-20	6.3054e-19	TIO	1	18606511	18614500	+	4707	protein_coding	Serine/threonine-protein kinase TIO [Source:UniProtKB/Swiss-Prot;Acc:Q2QAV0]	-	-	510	364	420	173	174	159	4.92762	4.38968	4.19363	1.67443	1.94853	1.84592
AT5G37740	1206.74	1185.28	894.935	2500.49	2657.39	2162.6	1095.65	2440.16	-1.15581	4.62763e-20	7.33934e-19	-	5	14991880	14993781	+	1155	protein_coding	Calcium-dependent lipid-binding (CaLB domain) family protein [Source:UniProtKB/TrEMBL;Acc:F4K8L6]	-	-	1334	1050	958	2771	2544	1991	52.5273	51.604	38.9824	109.3	116.101	94.1995
AT4G14330	251.481	258.504	229.806	73.9949	86.6993	80.3779	246.597	80.3574	1.61934	4.68852e-20	7.43093e-19	KIN10A	4	8244053	8247494	+	2993	protein_coding	Kinesin-like protein KIN-10A [Source:UniProtKB/Swiss-Prot;Acc:Q8VWI7]	-	-	278	229	246	82	83	74	4.22425	4.34315	3.8629	1.24817	1.46175	1.35109
AT3G54580	1382.24	1207.86	1118.2	2627.72	2801.54	2229.94	1236.1	2553.07	-1.04631	4.70462e-20	7.45145e-19	-	3	20200573	20203919	-	3347	protein_coding	Proline-rich extensin-like family protein [Source:UniProtKB/TrEMBL;Acc:F4JCZ1]	-	-	1528	1070	1197	2912	2682	2053	20.7625	18.147	16.8083	39.637	42.2382	33.5191
AT1G78970	279.523	301.4	328.828	96.5543	82.521	119.481	303.25	99.5187	1.60969	5.47023e-20	8.6467e-19	LUP1	1	29703055	29708175	+	3047	protein_coding	Lupeol synthase 1 [Source:UniProtKB/Swiss-Prot;Acc:Q9C5M3]	-	-	309	267	352	107	79	110	4.61208	4.9741	5.42944	1.59984	1.36665	1.97278
AT3G46090	784.294	837.599	876.252	338.391	363.51	439.906	832.715	380.603	1.13178	6.20566e-20	9.80262e-19	ZAT7	3	16925881	16926883	-	1003	protein_coding	ZAT7 [Source:UniProtKB/TrEMBL;Acc:A0A178VI57]	C2H2	C2H2	867	742	938	375	348	405	39.3124	41.9932	43.9528	17.0332	18.2886	22.0655
AT5G52520	1189.56	1306.07	1307.84	563.083	576.603	710.367	1267.82	616.684	1.04091	6.65178e-20	1.05003e-18	OVA6	5	21311020	21314180	+	2029	protein_coding	Proline--tRNA ligase, chloroplastic/mitochondrial [Source:UniProtKB/Swiss-Prot;Acc:Q9FYR6]	-	-	1315	1157	1400	624	552	654	29.4751	32.3688	32.4288	14.011	14.3403	17.6139
AT5G26290	215.296	194.16	227.938	557.669	517.062	451.854	212.465	508.862	-1.25894	7.05908e-20	1.11284e-18	-	5	9226079	9228026	+	1164	protein_coding	TRAF-like family protein [Source:TAIR;Acc:AT5G26290]	-	-	238	172	244	618	495	416	9.29898	8.38786	9.85193	24.1881	22.4158	19.5299
AT3G04010	259.622	312.689	277.449	649.711	623.608	578.938	283.253	617.419	-1.12811	7.34349e-20	1.15691e-18	-	3	1036194	1039603	-	2501	protein_coding	At3g04010 [Source:UniProtKB/TrEMBL;Acc:Q9SQR1]	-	-	287	277	297	720	597	533	5.21891	6.28698	5.5812	13.1155	12.5824	11.6459
AT1G55420	29.852	45.1536	28.9593	216.57	175.488	139.032	34.655	177.03	-2.37008	7.65023e-20	1.20363e-18	EDA11	1	20691591	20694039	-	2449	protein_coding	Cysteine/Histidine-rich C1 domain family protein [Source:UniProtKB/TrEMBL;Acc:Q9ZVU2]	-	-	33	40	31	240	168	128	0.612825	0.927144	0.594919	4.46466	3.61595	2.85615
AT5G21960	446.875	541.843	545.555	193.109	184.889	233.53	511.425	203.843	1.32793	8.01502e-20	1.25851e-18	ERF016	5	7258037	7259568	-	1532	protein_coding	Ethylene-responsive transcription factor ERF016 [Source:UniProtKB/Swiss-Prot;Acc:Q9C591]	AP2/ERF-ERF	AP2/ERF->AP2/ERF-ERF	494	480	584	214	177	215	14.6649	17.7852	17.9159	6.36386	6.08999	7.669
AT4G23260	229.77	215.608	235.411	623.542	578.692	467.061	226.93	556.432	-1.29419	8.31341e-20	1.30449e-18	CRK18	4	12167416	12170080	-	2210	protein_coding	Cysteine-rich receptor-like protein kinase 18 [Source:UniProtKB/Swiss-Prot;Acc:Q8RX80]	-	-	254	191	252	691	554	430	5.227	4.90588	5.35911	14.2446	13.2136	10.6325
AT5G04960	253.29	200.933	198.978	497.21	543.176	643.023	217.734	561.136	-1.36201	8.55901e-20	1.34125e-18	PME46	5	1461786	1464066	+	2151	protein_coding	Pectinesterase [Source:UniProtKB/TrEMBL;Acc:A0A178UR22]	-	-	280	178	213	551	520	592	5.9201	4.69738	4.65397	11.6702	12.7428	15.0397
AT1G35210	471.3	475.241	436.258	188.597	218.315	192.255	460.933	199.722	1.2072	9.07981e-20	1.42192e-18	-	1	12896582	12897675	-	1094	protein_coding	Uncharacterized protein T32G9.25 [Source:UniProtKB/TrEMBL;Acc:Q9C6F2]	-	-	521	421	467	209	209	177	21.6587	21.8444	20.0625	8.70351	10.07	8.84128
AT1G74740	355.51	322.848	354.051	724.608	663.302	706.022	344.136	697.977	-1.01879	9.84951e-20	1.54144e-18	CPK30	1	28079946	28082671	-	2074	protein_coding	Calcium-dependent protein kinase 30 [Source:UniProtKB/Swiss-Prot;Acc:Q9SSF8]	-	-	393	286	379	803	635	650	8.61777	7.82768	8.58846	17.6389	16.1386	17.1263
AT2G20560	401.645	363.486	440.928	880.72	848.191	1144.84	402.02	957.917	-1.25035	1.05603e-19	1.64614e-18	-	2	8848130	8850111	-	1533	protein_coding	At2g20560/T13C7.15 [Source:UniProtKB/TrEMBL;Acc:Q9SIL3]	-	-	444	322	472	976	812	1054	13.172	11.9231	14.4705	29.005	27.92	37.5714
AT3G57180	329.277	347.683	339.104	97.4567	135.794	131.429	338.688	121.56	1.48362	1.07864e-19	1.68028e-18	BPG2	3	21163545	21166138	-	2232	nontranslating_CDS	P-loop containing nucleoside triphosphate hydrolases superfamily protein [Source:TAIR;Acc:AT3G57180]	-	-	364	308	363	108	130	121	7.41683	7.83308	7.64358	2.20442	3.07009	2.96244
AT5G35740	312.994	330.75	303.605	126.333	122.215	112.963	315.783	120.504	1.3869	1.12017e-19	1.74383e-18	-	5	13910312	13911225	-	750	protein_coding	At5g35740 [Source:UniProtKB/TrEMBL;Acc:Q9FKH4]	-	-	346	293	325	140	117	104	20.981	22.176	20.366	8.50418	8.22293	7.57759
AT3G20300	118.503	110.626	100.89	373.584	376.045	268.288	110.007	339.306	-1.62639	1.15741e-19	1.80061e-18	-	3	7079492	7082178	-	2068	protein_coding	AT3g20300/MQC12_5 [Source:UniProtKB/TrEMBL;Acc:Q8VXV8]	-	-	131	98	108	414	360	247	2.88093	2.69	2.45447	9.12043	9.17602	6.52688
AT1G14030	533.718	461.695	548.358	178.671	238.162	206.376	514.59	207.736	1.31291	1.18691e-19	1.84408e-18	LSMT-L	1	4805306	4807517	-	1713	protein_coding	[Fructose-bisphosphate aldolase]-lysine N-methyltransferase, chloroplastic [Source:UniProtKB/Swiss-Prot;Acc:Q9XI84]	SET	SET	590	409	587	198	228	190	15.6641	13.5532	16.1052	5.26591	7.01584	6.06115
AT5G58670	552.714	503.462	487.637	1202.87	1142.76	939.552	514.605	1095.06	-1.08981	1.27336e-19	1.9758e-18	PLC1	5	23704231	23707003	-	2164	protein_coding	Phosphoinositide phospholipase C 1 [Source:UniProtKB/Swiss-Prot;Acc:Q39032]	-	-	611	446	522	1333	1094	865	12.8409	11.6991	11.337	28.0633	26.6479	21.8433
AT1G60960	184.54	188.516	192.439	417.8	446.031	421.441	188.498	428.424	-1.18431	1.28094e-19	1.98626e-18	IRT3	1	22445299	22447299	-	1916	protein_coding	IRT3 [Source:UniProtKB/TrEMBL;Acc:A0A178WHL0]	-	-	204	167	206	463	427	388	4.84224	4.94763	5.05308	11.0091	11.7472	11.0661
AT1G67030	101.316	136.59	111.166	352.829	305.014	319.339	116.357	325.728	-1.49308	1.40036e-19	2.16717e-18	ZFP6	1	25016402	25017512	+	1111	protein_coding	Zinc finger protein 6 [Source:UniProtKB/Swiss-Prot;Acc:Q39265]	-	-	112	121	119	391	292	294	4.58475	6.18226	5.03405	16.0335	13.8539	14.4608
AT4G00700	127.549	137.718	126.113	319.441	339.485	329.115	130.46	329.347	-1.33782	1.41567e-19	2.18943e-18	-	4	285876	289575	+	3611	protein_coding	C2 calcium/lipid-binding plant phosphoribosyltransferase family protein [Source:UniProtKB/TrEMBL;Acc:Q8RXU9]	-	-	141	122	135	354	325	303	1.77584	1.91782	1.75708	4.46623	4.74415	4.58537
AT5G16960	35.2796	41.7671	46.7085	164.233	173.399	159.67	41.2517	165.767	-2.00847	1.45191e-19	2.24254e-18	-	5	5573700	5575910	-	1494	protein_coding	Quinone oxidoreductase-like protein [Source:UniProtKB/TrEMBL;Acc:Q9LFK5]	-	-	39	37	50	182	166	147	1.1872	1.40581	1.57291	5.54991	5.85679	5.37682
AT1G05880	9.95067	5.6442	5.60502	110.09	76.2536	92.3259	7.06663	92.8898	-3.70072	1.45358e-19	2.24366e-18	ARI12	1	1775643	1778553	+	1827	protein_coding	Probable E3 ubiquitin-protein ligase ARI12 [Source:UniProtKB/Swiss-Prot;Acc:Q84RQ9]	-	-	11	5	6	122	73	85	0.27382	0.155349	0.154347	3.04219	2.10614	2.54237
AT2G21340	621.464	640.052	705.299	215.668	250.697	319.339	655.605	261.901	1.32776	1.49437e-19	2.30231e-18	DTX46	2	9132381	9136787	+	2479	protein_coding	Protein DETOXIFICATION 46, chloroplastic [Source:UniProtKB/Swiss-Prot;Acc:Q8W4G3]	-	-	687	567	755	239	240	294	12.6035	12.9832	14.3138	4.39225	5.10313	6.48082
AT1G70690	208.964	272.05	205.517	541.426	535.864	540.921	228.844	539.404	-1.24252	1.4945e-19	2.30231e-18	CRRSP2	1	26651840	26653643	+	1421	protein_coding	PDLP5 [Source:UniProtKB/TrEMBL;Acc:A0A178WPB2]	-	-	231	241	220	600	513	498	7.39314	9.62718	7.27634	19.2364	19.0294	19.1511
AT2G34610	40.7073	31.6075	36.4326	149.795	152.507	160.756	36.2491	154.352	-2.08204	1.50072e-19	2.31039e-18	-	2	14575392	14576527	+	1136	protein_coding	Cotton fiber protein [Source:UniProtKB/TrEMBL;Acc:Q8VYN4]	-	-	45	28	39	166	146	148	1.80155	1.39912	1.61351	6.65726	6.77449	7.11939
AT5G26010	85.9376	77.8899	113.035	286.053	267.41	343.235	92.2874	298.9	-1.68963	1.50768e-19	2.31959e-18	-	5	9085247	9087585	-	1474	protein_coding	Probable protein phosphatase 2C 72 [Source:UniProtKB/Swiss-Prot;Acc:Q9XGZ9]	-	-	95	69	121	317	256	316	2.93115	2.65722	3.85809	9.79777	9.15471	11.7152
AT1G22550	341.037	356.713	368.063	685.806	746.868	859.174	355.271	763.949	-1.10355	1.54123e-19	2.36966e-18	NPF5.16	1	7966500	7968692	-	1943	protein_coding	Protein NRT1/ PTR FAMILY 5.16 [Source:UniProtKB/Swiss-Prot;Acc:Q9SK96]	-	-	377	316	394	760	715	791	8.82429	9.23188	9.53033	17.8199	19.397	22.2466
AT2G34490	510.198	559.904	552.095	211.156	264.276	190.083	540.732	221.838	1.285	1.64648e-19	2.52657e-18	CYP710A2	2	14535506	14537556	-	2051	protein_coding	Cytochrome P450 710A2 [Source:UniProtKB/Swiss-Prot;Acc:O64698]	-	-	564	496	591	234	253	175	12.5062	13.7275	13.5427	5.19775	6.50215	4.66264
AT4G24480	237.007	217.866	200.847	523.378	482.591	475.75	218.573	493.907	-1.17649	1.70406e-19	2.61322e-18	-	4	12649985	12655097	+	3638	protein_coding	Protein kinase superfamily protein [Source:UniProtKB/TrEMBL;Acc:F4JQX7]	-	-	262	193	215	580	462	438	3.27529	3.01141	2.77754	7.26325	6.69393	6.57916
AT3G22565	76.8915	59.8285	51.3794	423.215	347.842	193.341	62.6998	321.466	-2.35812	1.74016e-19	2.66686e-18	-	3	7999419	8001340	+	1592	protein_coding	-	-	-	85	53	55	469	333	178	2.42821	1.88977	1.62369	13.4213	11.0256	6.10993
AT3G15760	398.931	417.671	403.562	180.475	157.73	180.307	406.721	172.838	1.23318	1.82582e-19	2.7927e-18	-	3	5337475	5338562	+	1010	protein_coding	At3g15760 [Source:UniProtKB/TrEMBL;Acc:Q9LW03]	-	-	441	370	432	200	151	166	19.8577	20.7949	20.1024	9.0214	7.88057	8.98144
AT5G63780	562.665	576.837	547.424	1263.33	1333.92	1002.55	562.309	1199.93	-1.09447	1.84947e-19	2.82704e-18	SHA1	5	25523827	25526593	+	2473	protein_coding	At5g63780 [Source:UniProtKB/TrEMBL;Acc:Q8GUG6]	-	-	622	511	586	1400	1277	923	11.4387	11.7293	11.1367	25.7911	27.2188	20.3956
AT2G29180	365.461	463.953	394.22	154.306	159.819	167.273	407.878	160.466	1.34461	1.90372e-19	2.90433e-18	-	2	12542933	12543835	+	791	protein_coding	Transmembrane protein [Source:UniProtKB/TrEMBL;Acc:Q9ZW05]	-	-	404	411	422	171	153	154	23.2282	29.4945	25.0738	9.84884	10.1957	10.6391
AT1G43560	1108.14	1132.23	991.155	527.89	540.043	405.148	1077.17	491.027	1.13153	2.11543e-19	3.21075e-18	Aty2	1	16397979	16399880	-	936	protein_coding	Ty2 [Source:UniProtKB/TrEMBL;Acc:A0A178WFY2]	-	-	1225	1003	1061	585	517	373	59.5212	60.8277	53.2751	28.4738	29.115	21.7767
AT3G11550	164.638	184.001	168.151	412.386	404.249	387.769	172.263	401.468	-1.22388	2.18082e-19	3.30787e-18	CASP2	3	3638178	3639348	+	995	protein_coding	Casparian strip membrane protein 2 [Source:UniProtKB/Swiss-Prot;Acc:Q9CAX3]	-	-	182	163	180	457	387	357	8.31878	9.29909	8.50225	20.9247	20.5017	19.6067
AT5G43400	266.859	269.793	275.58	550.45	552.578	622.385	270.744	575.138	-1.08611	2.20311e-19	3.33955e-18	-	5	17425840	17428237	-	2398	protein_coding	AT5g43400/MWF20_9 [Source:UniProtKB/TrEMBL;Acc:Q94AE4]	-	-	295	239	295	610	529	573	5.59479	5.6575	5.78173	11.589	11.6281	13.0576
AT5G67450	81.4146	107.24	80.3386	342.001	275.767	253.082	89.6643	290.283	-1.7044	2.44854e-19	3.70446e-18	AZF1	5	26918765	26920179	-	1415	protein_coding	ZF1 [Source:UniProtKB/TrEMBL;Acc:A0A178UTI6]	C2H2	C2H2	90	95	86	379	264	233	2.89266	3.81104	2.85645	12.2025	9.83444	8.99826
AT2G02850	45.2303	56.442	73.7995	221.985	196.379	250.909	58.4906	223.091	-1.93101	2.47104e-19	3.7361e-18	ARPN	2	826299	827994	-	995	protein_coding	Basic blue protein [Source:UniProtKB/Swiss-Prot;Acc:Q8LG89]	-	-	50	50	79	246	188	231	2.28538	2.85248	3.73154	11.2636	9.95949	12.6867
AT2G40113	80.51	100.467	77.5361	309.515	309.193	228.099	86.1709	282.269	-1.71959	2.72215e-19	4.10005e-18	-	2	16750035	16751314	+	1137	protein_coding	Pollen Ole e 1 allergen and extensin family protein [Source:UniProtKB/TrEMBL;Acc:Q58FY6]	-	-	89	89	83	343	296	210	3.55992	4.4433	3.43085	13.7436	13.7225	10.0929
AT5G15950	450.494	496.689	400.759	972.762	893.107	877.639	449.314	914.503	-1.02805	2.73921e-19	4.12048e-18	SAMDC2	5	5205869	5208036	+	2053	protein_coding	S-adenosylmethionine decarboxylase proenzyme 2 [Source:UniProtKB/Swiss-Prot;Acc:Q9S7T9]	-	-	498	440	429	1078	855	808	11.0319	12.1658	9.82094	23.9219	21.9523	21.5071
AT1G49320	57.8948	62.0862	76.602	236.423	253.831	194.428	65.5276	228.227	-1.79997	2.96479e-19	4.45698e-18	USPL1	1	18246305	18248088	+	1250	protein_coding	BURP domain protein USPL1 [Source:UniProtKB/Swiss-Prot;Acc:Q9XI99]	-	-	64	55	82	262	243	179	2.32853	2.49763	3.08311	9.54898	10.247	7.82532
AT5G49710	106.744	126.43	154.138	355.536	338.441	412.751	129.104	368.909	-1.51424	3.32482e-19	4.98871e-18	-	5	20195303	20197419	+	1663	protein_coding	RING finger protein [Source:UniProtKB/TrEMBL;Acc:Q0WP38]	-	-	118	112	165	394	324	380	3.22702	3.82298	4.66312	10.7937	10.2696	12.4868
AT4G30620	522.862	582.481	546.49	271.615	243.385	256.34	550.611	257.113	1.09619	3.63148e-19	5.43504e-18	-	4	14948586	14950072	-	718	protein_coding	Nucleoid-associated protein At4g30620, chloroplastic [Source:UniProtKB/Swiss-Prot;Acc:Q9M098]	-	-	578	516	585	301	233	236	36.6113	40.7945	38.2927	19.0989	17.1054	17.9617
AT1G79410	213.487	170.455	170.019	449.384	490.948	422.527	184.654	454.286	-1.29587	3.7126e-19	5.55293e-18	2023-10-05	1	29867854	29869784	-	1931	protein_coding	Organic cation/carnitine transporter 5 [Source:UniProtKB/Swiss-Prot;Acc:Q9SAK7]	-	-	236	151	182	498	470	389	5.55829	4.43885	4.42969	11.7493	12.8297	11.0085
AT5G01590	2514.81	2520.7	2889.39	1027.81	1084.26	1455.49	2641.63	1189.19	1.15252	3.74361e-19	5.59577e-18	TIC56	5	224134	226926	+	2005	protein_coding	Protein TIC 56, chloroplastic [Source:UniProtKB/Swiss-Prot;Acc:Q7Y1W1]	-	-	2780	2233	3093	1139	1038	1340	63.0582	63.2194	72.502	25.8806	27.2888	36.5216
AT5G42240	675.741	790.188	808.991	274.322	377.09	316.081	758.307	322.498	1.23505	3.89147e-19	5.81312e-18	SCPL42	5	16887626	16891192	+	2361	protein_coding	Serine carboxypeptidase-like 42 [Source:UniProtKB/Swiss-Prot;Acc:Q9FH05]	-	-	747	700	866	304	361	291	14.3892	16.8298	17.2388	5.86601	8.0596	6.73529
AT1G48930	225.247	147.878	182.163	443.969	545.266	547.438	185.096	512.224	-1.4618	4.1521e-19	6.19852e-18	AtGH9C1	1	18101643	18104768	-	2204	protein_coding	Endoglucanase 5 [Source:UniProtKB/Swiss-Prot;Acc:Q9M995]	-	-	249	131	195	492	522	504	5.13806	3.37393	4.15822	10.17	12.4842	12.4962
AT5G45380	144.737	126.43	146.665	317.637	403.204	414.924	139.277	378.588	-1.4375	4.24885e-19	6.33497e-18	DUR3	5	18390942	18395928	+	2742	protein_coding	DUR3 [Source:UniProtKB/TrEMBL;Acc:A0A178UG75]	-	-	160	112	157	352	386	382	2.65377	2.3186	2.69102	5.84845	7.42031	7.61299
AT1G22360	2422.54	2425.88	2985.61	5413.36	5446.39	7820.55	2611.34	6226.77	-1.25338	4.32515e-19	6.44467e-18	UGT85A2	1	7894807	7897761	-	1941	protein_coding	UDP-glycosyltransferase 85A2 [Source:UniProtKB/Swiss-Prot;Acc:Q9ZWJ3]	-	-	2678	2149	3196	5999	5214	7200	62.7475	62.8473	77.3866	140.805	141.595	202.706
AT3G20150	531.908	460.566	519.399	225.594	239.207	206.376	503.958	223.725	1.17245	4.42405e-19	6.58373e-18	KIN12F	3	7031171	7037010	+	4126	protein_coding	Kinesin-like protein KIN-12F [Source:UniProtKB/Swiss-Prot;Acc:F4JDI6]	-	-	588	408	556	250	229	190	6.48126	5.61315	6.3333	2.76043	2.92556	2.51642
AT2G39050	187.253	230.283	234.477	486.381	550.488	488.784	217.338	508.551	-1.22841	4.53357e-19	6.74248e-18	EULS3	2	16303295	16305633	+	1383	protein_coding	Ricin B-like lectin EULS3 [Source:UniProtKB/Swiss-Prot;Acc:Q945P1]	-	-	207	204	251	539	527	450	6.80706	8.37305	8.52975	17.7555	20.0859	17.7807
AT2G28500	362.747	325.106	353.116	147.087	126.393	141.204	346.99	138.228	1.32757	4.60387e-19	6.84272e-18	LBD11	2	12186274	12188293	-	1211	protein_coding	LOB domain-containing protein 11 [Source:UniProtKB/Swiss-Prot;Acc:Q9SK08]	LOB	LOB	401	288	378	163	121	130	15.0595	13.4997	14.6701	6.1321	5.26676	5.86622
AT2G31585	127.549	128.688	102.759	378.998	346.797	291.098	119.665	338.965	-1.50604	4.95323e-19	7.34812e-18	-	2	13446002	13446729	+	728	ncRNA	other RNA [Source:TAIR;Acc:AT2G31585]	-	-	141	114	110	420	332	268	8.80844	8.88893	7.10143	26.2835	24.0386	20.117
AT1G34760	57.8948	65.4727	59.7869	223.789	191.156	195.514	61.0515	203.486	-1.74217	4.99609e-19	7.40705e-18	GRF11	1	12743722	12745748	-	1253	protein_coding	general regulatory factor 11 [Source:TAIR;Acc:AT1G34760]	-	-	64	58	64	248	183	180	2.32295	2.62756	2.40057	9.01708	7.69843	7.8502
AT1G09460	307.566	300.271	282.119	621.738	605.851	583.283	296.652	603.624	-1.02558	5.00538e-19	7.41618e-18	-	1	3053698	3055360	+	1466	protein_coding	Carbohydrate-binding X8 domain superfamily protein [Source:UniProtKB/TrEMBL;Acc:F4I0Z2]	-	-	340	266	302	689	580	537	10.5477	10.2997	9.68183	21.4117	20.8543	20.017
AT5G51600	354.606	355.584	345.643	120.016	111.769	158.583	351.944	130.123	1.43883	5.0698e-19	7.50692e-18	MAP65-3	5	20960779	20964537	-	2735	protein_coding	65-kDa microtubule-associated protein 3 [Source:UniProtKB/Swiss-Prot;Acc:Q9FHM4]	-	-	392	315	370	133	107	146	6.51838	6.53776	6.35812	2.21544	2.06219	2.91712
AT1G72830	165.543	185.13	170.019	406.069	396.937	393.2	173.564	398.735	-1.20293	5.74591e-19	8.49741e-18	HAP2C	1	27405145	27408221	-	2516	protein_coding	Nuclear factor Y, subunit A3 [Source:UniProtKB/TrEMBL;Acc:F4IEZ6]	NF-YA	NF-Y->NF-YA	183	164	182	450	380	362	3.30789	3.70006	3.39974	8.14831	7.96114	7.86243
AT2G04842	1050.25	1102.88	1141.56	506.233	444.987	606.093	1098.23	519.104	1.08185	5.76343e-19	8.51799e-18	EMB2761	2	1697902	1701438	-	2573	protein_coding	Threonine--tRNA ligase, chloroplastic/mitochondrial 2 [Source:UniProtKB/Swiss-Prot;Acc:F4IFC5]	-	-	1161	977	1222	561	426	558	20.5212	21.5541	22.3211	9.93319	8.72714	11.851
AT5G10210	193.586	171.584	190.571	462.017	414.694	411.665	185.247	429.459	-1.21159	5.82809e-19	8.60818e-18	-	5	3206140	3207136	+	997	protein_coding	At5g10210 [Source:UniProtKB/TrEMBL;Acc:Q9LX09]	-	-	214	152	204	512	397	379	9.7618	8.65415	9.61656	23.3959	20.9893	20.7732
AT2G44840	5196.06	5385.69	6103.87	2248.72	2257.32	3120.62	5561.87	2542.22	1.12993	6.05773e-19	8.94178e-18	ERF13	2	18495215	18496327	+	1113	protein_coding	Ethylene-responsive transcription factor 13 [Source:UniProtKB/Swiss-Prot;Acc:Q8L9K1]	AP2/ERF-ERF	AP2/ERF->AP2/ERF-ERF	5744	4771	6534	2492	2161	2873	234.709	243.327	275.911	102.004	102.344	141.059
AT1G22400	521.958	496.689	574.515	1017.88	1105.16	1360.99	531.054	1161.34	-1.12705	6.28056e-19	9.2649e-18	UGT85A1	1	7903660	7906969	-	2023	protein_coding	UDP-glycosyltransferase 85A1 [Source:UniProtKB/Swiss-Prot;Acc:Q9SK82]	-	-	577	440	615	1128	1058	1253	12.9715	12.3462	14.2878	25.4026	27.5672	33.8465
AT3G05937	166.448	165.939	155.072	367.267	377.09	430.13	162.486	391.496	-1.26803	6.35751e-19	9.37258e-18	-	3	1775766	1776840	-	1075	protein_coding	unknown protein; Ha. [Source:TAIR;Acc:AT3G05937]	-	-	184	147	166	407	361	396	7.78432	7.7622	7.25745	17.2485	17.7011	20.1301
AT2G42130	857.567	888.397	900.54	363.658	422.006	480.095	882.168	421.92	1.06661	6.42161e-19	9.46117e-18	PAP13	2	17566014	17568226	+	1847	protein_coding	Probable plastid-lipid-associated protein 13, chloroplastic [Source:UniProtKB/Swiss-Prot;Acc:Q8S9M1]	-	-	948	787	964	403	404	442	23.3428	24.1871	24.5298	9.9404	11.5297	13.0772
AT5G51750	602.468	586.996	521.267	284.249	230.85	237.875	570.244	250.991	1.18072	6.76298e-19	9.95173e-18	SBT1.3	5	21020014	21022903	+	2890	protein_coding	Subtilisin-like protease SBT1.3 [Source:UniProtKB/Swiss-Prot;Acc:Q9FLI4]	-	-	666	520	558	315	221	219	10.4806	10.2137	9.07446	4.96567	4.03085	4.141
AT2G14210	18.0921	10.1596	16.8151	97.4567	104.457	119.481	15.0222	107.131	-2.81172	6.85401e-19	1.00731e-17	ANR1	2	6018558	6023863	+	1120	protein_coding	AGAMOUS-like 44 [Source:TAIR;Acc:AT2G14210]	MADS-MIKC	MADS->MADS-MIKC	20	9	18	108	100	110	0.812126	0.456142	0.755334	4.3931	4.70635	5.36703
[truncated: 2,261 more rows]

## Sheet: PtaFvsNaCl_DEGs_all
gene_id	PtaF_Salt_1	PtaF_Salt_2	PtaF_Salt_3	NaCl_1	NaCl_2	NaCl_3	PtaF	NaCl	log2FoldChange	pvalue	padj	gene_name	gene_chr	gene_start	gene_end	gene_strand	gene_length	gene_biotype	gene_description	Subfamily	Family	PtaF_Salt_1_count	PtaF_Salt_2_count	PtaF_Salt_3_count	NaCl_1_count	NaCl_2_count	NaCl_3_count	PtaF_Salt_1_fpkm	PtaF_Salt_2_fpkm	PtaF_Salt_3_fpkm	NaCl_1_fpkm	NaCl_2_fpkm	NaCl_3_fpkm
[truncated: 3,727 more rows]
