# Supplementary material for: Streptomyces alleviate abiotic stress in plant by producing pteridic acids
Source: Nat Commun. 2023 Nov 15;14:7398. doi: 10.1038/s41467-023-43177-3 (PMC10652019; doi:10.1038/s41467-023-43177-3)
Supplement: Supplementary file 5 — Supplementary Data 2 [file 41467_2023_43177_MOESM5_ESM.xlsx]

## Sheet: GO enrichment
Pteridic acids H and F vs. CK upregulated DEGs log2FC >= 1
source	term_name	term_id	adjusted_p_value	negative_log10_of_adjusted_p_value	term_size	query_size	intersection_size	effective_domain_size	intersections
GO:MF	rRNA binding	GO:0019843	6.42398e-13	12.1922	140	1020	33	23212	ATCG00330,AT3G18880,AT1G09340,AT1G32990,AT4G01310,AT2G33800,ATCG00810,AT1G05190,AT1G74970,AT1G35680,AT5G47190,AT2G43030,AT1G07320,AT3G63490,AT3G15190,AT5G46580,AT1G29070,AT3G17170,AT3G52150,AT1G48350,AT1G14205,AT4G17560,AT3G44890,AT5G14320,AT5G13510,AT1G64510,AT1G75350,AT5G66470,AT5G17870,AT5G54600,AT2G48120,AT4G16390,AT3G54210
GO:MF	microtubule motor activity	GO:0003777	4.37529e-10	9.35899	69	1020	21	23212	AT4G14330,AT3G50240,AT3G23670,AT1G18370,AT3G19050,AT4G05190,AT3G17360,AT2G28620,AT2G22610,AT4G14150,AT1G72250,AT2G37420,AT5G23910,AT5G60930,AT1G18550,AT5G27550,AT4G21270,AT3G44050,AT2G47500,AT2G36200,AT3G10310
GO:MF	microtubule binding	GO:0008017	1.47598e-09	8.83092	181	1020	33	23212	AT1G23790,AT4G14330,AT3G50240,AT3G23670,AT1G18370,AT4G15830,AT3G19050,AT2G44190,AT1G03780,AT4G05190,AT3G17360,AT5G51600,AT2G28620,AT2G22610,AT4G14150,AT4G22860,AT1G72250,AT2G37420,AT5G23910,AT5G15510,AT1G53140,AT5G60930,AT1G18550,AT5G27550,AT4G21270,AT3G44050,AT3G05330,AT5G67270,AT2G47500,AT4G13370,AT2G36200,AT3G60840,AT3G10310
GO:MF	tubulin binding	GO:0015631	6.78952e-09	8.16816	191	1020	33	23212	AT1G23790,AT4G14330,AT3G50240,AT3G23670,AT1G18370,AT4G15830,AT3G19050,AT2G44190,AT1G03780,AT4G05190,AT3G17360,AT5G51600,AT2G28620,AT2G22610,AT4G14150,AT4G22860,AT1G72250,AT2G37420,AT5G23910,AT5G15510,AT1G53140,AT5G60930,AT1G18550,AT5G27550,AT4G21270,AT3G44050,AT3G05330,AT5G67270,AT2G47500,AT4G13370,AT2G36200,AT3G60840,AT3G10310
GO:MF	cytoskeletal motor activity	GO:0003774	9.93148e-09	8.00299	88	1020	22	23212	AT4G14330,AT3G50240,AT3G23670,AT4G27370,AT1G18370,AT3G19050,AT4G05190,AT3G17360,AT2G28620,AT2G22610,AT4G14150,AT1G72250,AT2G37420,AT5G23910,AT5G60930,AT1G18550,AT5G27550,AT4G21270,AT3G44050,AT2G47500,AT2G36200,AT3G10310
GO:MF	cytoskeletal protein binding	GO:0008092	1.93804e-07	6.71264	338	1020	43	23212	AT4G02800,AT3G05470,AT1G23790,AT5G48460,AT2G47920,AT4G14330,AT3G50240,AT3G23670,AT4G27370,AT1G18370,AT4G15830,AT3G17680,AT3G19050,AT2G44190,AT1G03780,AT4G05190,AT3G17360,AT5G51600,AT2G28620,AT2G22610,AT4G14150,AT4G22860,AT1G72250,AT2G37420,AT5G23910,AT5G15510,AT1G53140,AT5G60930,AT1G18550,AT1G50240,AT5G48360,AT2G29890,AT5G27550,AT4G21270,AT3G44050,AT3G05330,AT5G67270,AT2G47500,AT4G13370,AT2G36200…
GO:MF	catalytic activity	GO:0003824	0.00068347	3.16528	9406	1020	486	23212	AT3G11480,AT2G38995,AT5G33370,AT4G16740,AT5G44620,AT5G56490,AT4G03050,AT1G65450,AT2G22810,AT1G12570,AT3G01500,AT3G24230,AT4G35810,AT5G50950,AT4G25000,AT2G39850,AT3G21500,AT1G02800,AT3G26200,AT1G15540,AT4G26530,AT1G22380,AT2G41340,AT5G47500,AT1G51440,AT1G11600,AT3G46490,AT1G01390,AT1G19640,AT3G05600,AT4G28680,AT2G29350,AT5G14740,AT5G03270,AT1G45191,AT5G25980,AT4G19820,AT3G23730,AT5G47330,AT1G32910…
GO:MF	oxidoreductase activity	GO:0016491	0.00429668	2.36687	1566	1020	105	23212	AT5G44620,AT5G56490,AT4G03050,AT1G12570,AT4G35810,AT3G26200,AT1G15540,AT1G11600,AT3G46490,AT2G29350,AT1G06360,AT5G25090,AT3G61400,AT3G01440,AT4G12960,AT4G34900,AT5G49730,AT2G29290,AT2G29300,AT5G52100,AT5G45040,AT1G32780,AT4G31970,AT1G03630,AT2G29090,AT2G25060,AT3G49110,AT2G30890,ATCG00340,AT4G37925,ATCG00490,AT2G24270,AT3G63510,AT4G31840,AT1G02205,AT2G29310,AT5G01190,AT5G22500,AT5G18660,AT1G66540…
GO:MF	isomerase activity	GO:0016853	0.00904438	2.04362	281	1020	29	23212	AT1G18870,AT3G51230,AT1G05440,AT4G39710,AT5G55220,AT1G78970,AT5G66230,AT1G55370,AT3G01260,AT1G53520,AT5G57170,AT2G30695,AT5G45680,AT1G60460,AT3G48730,AT1G70820,AT1G64770,AT3G62030,AT3G23890,AT5G10170,AT5G27390,AT4G02850,AT5G05270,AT3G15520,AT5G14460,AT4G26555,AT4G13670,AT3G55120,AT3G60370
GO:MF	structural constituent of ribosome	GO:0003735	0.0137759	1.86088	425	1020	38	23212	ATCG00330,AT3G18880,AT1G32990,AT3G27160,AT4G01310,AT2G33800,ATCG00810,AT1G05190,AT1G74970,AT1G35680,AT5G47190,AT2G43030,AT1G07320,AT3G63490,AT3G15190,AT1G68590,AT1G29070,AT3G13120,AT3G17170,AT3G25920,AT1G48350,AT1G78630,AT1G14205,AT4G17560,AT3G44890,AT2G24090,AT5G40950,AT5G14320,AT5G30510,AT5G13510,AT1G64510,AT1G75350,AT5G17870,AT5G54600,AT3G27850,AT5G65220,AT3G27830,AT3G54210
GO:MF	polysaccharide binding	GO:0030247	0.0316395	1.49977	95	1020	14	23212	AT3G23730,AT1G66940,AT1G21230,AT1G66930,AT4G03210,AT5G65730,AT1G09340,AT1G18650,AT2G36870,AT5G57550,AT2G06850,AT1G11545,AT2G04270,AT1G65310
GO:MF	xyloglucan:xyloglucosyl transferase activity	GO:0016762	0.0328911	1.48292	33	1020	8	23212	AT3G23730,AT4G03210,AT5G65730,AT2G36870,AT5G57550,AT2G06850,AT1G11545,AT1G65310
GO:MF	ribosome binding	GO:0043022	0.0339109	1.46966	62	1020	11	23212	AT5G55220,AT5G24490,AT2G30695,AT3G63190,AT4G29060,AT1G56050,AT2G24060,AT4G34730,AT5G66470,AT3G12930,AT3G12915
GO:MF	mannan synthase activity	GO:0051753	0.0346959	1.45972	25	1020	7	23212	AT1G02730,AT1G24070,AT4G24000,AT4G13410,AT4G23990,AT5G03760,AT5G16190
GO:MF	beta-1,4-mannosyltransferase activity	GO:0019187	0.0346959	1.45972	25	1020	7	23212	AT1G02730,AT1G24070,AT4G24000,AT4G13410,AT4G23990,AT5G03760,AT5G16190
GO:MF	3-methylthiopropyl glucosinolate S-oxygenase activity	GO:0080102	0.0395391	1.40297	3	1020	3	23212	AT1G62560,AT1G62540,AT1G65860
GO:MF	7-methylthiopropyl glucosinolate S-oxygenase activity	GO:0080106	0.0395391	1.40297	3	1020	3	23212	AT1G62560,AT1G62540,AT1G65860
GO:MF	protochlorophyllide reductase activity	GO:0016630	0.0395391	1.40297	3	1020	3	23212	AT1G03630,AT4G27440,AT5G54190
GO:MF	5-methylthiopropyl glucosinolate S-oxygenase activity	GO:0080104	0.0395391	1.40297	3	1020	3	23212	AT1G62560,AT1G62540,AT1G65860
GO:MF	chlorophyll binding	GO:0016168	0.0413652	1.38337	34	1020	8	23212	AT3G27690,AT1G19150,ATCG00340,ATCG00350,AT1G29910,AT1G29920,AT5G02120,AT4G34190
GO:MF	intramolecular lyase activity	GO:0016872	0.0463624	1.33383	12	1020	5	23212	AT5G66230,AT1G53520,AT5G10170,AT5G05270,AT3G55120
GO:BP	photosynthesis	GO:0015979	2.99308e-18	17.5239	282	951	54	22826	AT3G01500,AT5G50950,AT3G01440,AT3G27690,AT3G16250,AT5G52100,AT1G19150,AT5G45040,AT1G03630,ATCG00340,ATCG00490,AT5G45930,AT5G38410,ATCG00350,AT1G55370,AT3G03630,AT2G40300,AT3G55800,AT1G14150,AT1G29910,AT3G17170,AT1G20020,AT3G08010,AT1G64770,AT5G11450,AT3G55330,AT3G56650,AT1G29920,AT2G39470,AT5G27390,AT1G68890,AT1G32060,AT1G60600,AT4G19100,AT4G27440,AT2G01590,AT1G55480,AT3G58830,AT1G42970,AT3G54050…
GO:BP	plastid organization	GO:0009657	5.37158e-14	13.2699	280	951	48	22826	AT1G69200,AT4G38160,AT1G09340,AT3G27750,AT2G33800,AT3G54710,AT4G20130,AT1G35680,AT5G18570,AT5G48470,AT1G64500,AT3G63190,AT3G06730,AT1G68590,AT4G34090,AT3G54090,AT3G08010,AT1G50900,AT3G62910,AT5G22640,AT2G24060,AT5G21920,AT2G28000,AT1G28530,AT5G44190,AT5G54600,AT3G29185,AT2G04270,AT2G48120,AT5G56860,AT4G31850,AT3G58830,AT2G47940,AT1G62750,AT5G58140,AT3G18680,AT5G26742,AT5G55280,AT1G32080,AT1G63680…
GO:BP	chloroplast organization	GO:0009658	1.88335e-13	12.7251	204	951	40	22826	AT1G69200,AT4G38160,AT1G09340,AT3G27750,AT3G54710,AT4G20130,AT1G35680,AT5G18570,AT5G48470,AT1G64500,AT3G63190,AT4G34090,AT3G54090,AT3G08010,AT1G50900,AT3G62910,AT5G22640,AT2G24060,AT5G21920,AT2G28000,AT1G28530,AT5G44190,AT3G29185,AT2G04270,AT2G48120,AT5G56860,AT3G58830,AT2G47940,AT1G62750,AT5G58140,AT3G18680,AT5G26742,AT5G55280,AT1G32080,AT1G63680,AT4G16390,AT4G13670,AT1G42550,AT3G45780,AT5G24314
GO:BP	microtubule-based movement	GO:0007018	4.11661e-11	10.3855	63	951	21	22826	AT4G14330,AT3G50240,AT3G23670,AT1G18370,AT3G19050,AT4G05190,AT3G17360,AT2G28620,AT2G22610,AT4G14150,AT1G72250,AT2G37420,AT5G23910,AT5G60930,AT1G18550,AT5G27550,AT4G21270,AT3G44050,AT2G47500,AT2G36200,AT3G10310
GO:BP	response to light stimulus	GO:0009416	8.30665e-11	10.0806	779	951	80	22826	AT1G65480,AT4G32280,AT2G36985,AT1G52830,AT5G49330,AT5G39860,AT3G27690,AT5G13730,AT2G30380,AT5G49730,AT1G19150,AT1G78370,AT5G28490,AT3G03850,AT2G29090,AT3G49110,AT3G21150,AT4G34250,AT3G19040,AT4G00050,AT5G51100,AT3G03630,AT5G45630,AT4G20130,AT4G18290,AT4G38860,AT5G38970,AT3G19710,AT5G15160,AT2G34640,AT1G10522,AT5G18570,AT1G14440,AT3G47710,AT3G51080,AT2G44910,AT4G18390,AT3G12145,AT1G59660,AT1G29910…
GO:BP	response to radiation	GO:0009314	1.2377e-10	9.90738	800	951	81	22826	AT1G65480,AT4G32280,AT2G36985,AT1G52830,AT5G49330,AT5G39860,AT3G27690,AT5G13730,AT2G30380,AT5G49730,AT1G19150,AT1G78370,AT5G28490,AT3G03850,AT2G29090,AT3G49110,AT3G21150,AT4G34250,AT3G19040,AT5G06150,AT4G00050,AT5G51100,AT3G03630,AT5G45630,AT4G20130,AT4G18290,AT4G38860,AT5G38970,AT3G19710,AT5G15160,AT2G34640,AT1G10522,AT5G18570,AT1G14440,AT3G47710,AT3G51080,AT2G44910,AT4G18390,AT3G12145,AT1G59660…
GO:BP	spindle organization	GO:0007051	5.94201e-10	9.22607	71	951	21	22826	AT3G50240,AT3G23670,AT3G19050,AT2G44190,AT1G03780,AT4G05190,AT3G17360,AT2G28620,AT4G14150,AT4G22860,AT2G37420,AT5G15510,AT4G21820,AT5G60930,AT2G45490,AT5G27550,AT4G21270,AT3G44050,AT5G67270,AT2G36200,AT4G32830
GO:BP	microtubule cytoskeleton organization involved in mitosis	GO:1902850	6.44951e-10	9.19047	38	951	16	22826	AT3G50240,AT3G23670,AT3G19050,AT1G03780,AT3G58650,AT3G17360,AT2G28620,AT4G14150,AT4G22860,AT2G37420,AT5G15510,AT5G60930,AT2G45490,AT3G44050,AT2G36200,AT4G32830
GO:BP	mitotic spindle organization	GO:0007052	2.48905e-09	8.60397	35	951	15	22826	AT3G50240,AT3G23670,AT3G19050,AT1G03780,AT3G17360,AT2G28620,AT4G14150,AT4G22860,AT2G37420,AT5G15510,AT5G60930,AT2G45490,AT3G44050,AT2G36200,AT4G32830
GO:BP	microtubule-based process	GO:0007017	2.59964e-09	8.58509	234	951	37	22826	AT4G14330,AT3G50240,AT3G23670,AT1G18370,AT4G15830,AT3G19050,AT2G44190,AT1G03780,AT4G05190,AT3G58650,AT3G17360,AT5G51600,AT2G28620,AT2G22610,AT4G14150,AT4G22860,AT1G72250,AT2G37420,AT5G23910,AT5G15510,AT4G21820,AT5G60930,AT2G45490,AT1G18550,AT1G75640,AT5G27550,AT4G21270,AT3G44050,AT3G05330,AT3G06030,AT5G67270,AT2G47500,AT2G36200,AT3G60840,AT4G32830,AT3G10310,AT5G55280
GO:BP	cell cycle process	GO:0022402	2.74479e-09	8.56149	491	951	57	22826	AT1G02065,AT2G30820,AT2G33400,AT1G02730,AT4G24000,AT3G44960,AT3G25980,AT5G06150,AT1G72670,AT1G71760,AT2G33560,AT3G50240,AT3G23670,AT1G18370,AT3G19050,AT2G44190,AT1G03780,AT4G05190,AT3G54710,AT3G58650,AT5G56580,AT1G44110,AT3G17360,AT5G51600,AT2G28620,AT4G14150,AT4G22860,AT5G44040,AT2G37420,AT1G60460,AT5G15510,AT1G53140,AT4G21820,AT2G33793,AT4G23990,AT5G60930,AT3G22880,AT2G45490,AT1G50240,AT5G27550…
GO:BP	cell cycle	GO:0007049	9.5909e-09	8.01814	698	951	70	22826	AT1G02065,AT5G60880,AT3G21870,AT2G30820,AT2G33400,AT1G02730,AT4G24000,AT3G44960,AT1G63100,AT4G33270,AT3G25980,AT5G06150,AT1G72670,AT1G71760,AT2G33560,AT3G50240,AT1G08560,AT3G23670,AT1G18370,AT3G19050,AT2G44190,AT1G34355,AT1G03780,AT4G05190,AT3G54710,AT3G58650,AT5G56580,AT1G44110,AT3G17360,AT5G51600,AT2G28620,AT4G14150,AT4G22860,AT5G44040,AT2G37420,AT1G60460,AT5G15510,AT1G53140,AT4G21820,AT2G33793…
GO:BP	cellular process	GO:0009987	1.02673e-08	7.98854	15691	951	745	22826	AT2G38995,AT1G62280,AT4G16740,AT5G44620,AT5G56490,AT1G68480,AT4G03050,AT1G65450,AT2G22810,AT1G65480,AT3G01500,AT5G50950,AT3G27920,AT1G10586,AT2G26020,AT1G59810,AT3G21500,AT1G02800,AT5G66815,AT4G26530,AT1G33930,AT2G41340,AT5G47500,AT4G32280,AT1G11600,AT1G19640,AT2G36985,AT5G44430,AT1G02065,AT1G31310,AT1G29440,AT3G05600,AT1G52830,AT3G13840,AT5G18050,AT4G28680,AT1G29430,AT5G03270,AT3G30340,AT1G77110…
GO:BP	mitotic cell cycle process	GO:1903047	1.59154e-08	7.79818	202	951	33	22826	AT1G02730,AT4G24000,AT3G25980,AT5G06150,AT1G71760,AT2G33560,AT3G50240,AT3G23670,AT3G19050,AT1G03780,AT3G58650,AT1G44110,AT3G17360,AT2G28620,AT4G14150,AT4G22860,AT2G37420,AT5G15510,AT4G23990,AT5G60930,AT2G45490,AT3G44050,AT3G05330,AT2G38620,AT1G76310,AT2G26760,AT3G57060,AT2G36200,AT4G32830,AT2G20635,AT1G70210,AT4G35620,AT2G01210
GO:BP	anatomical structure development	GO:0048856	7.18869e-08	7.14335	3201	951	205	22826	AT5G33370,AT4G21930,AT1G68480,AT2G22810,AT1G65480,AT3G01500,AT3G27920,AT1G64360,AT1G02800,AT5G66815,AT2G36985,AT1G02065,AT1G29440,AT3G05600,AT1G52830,AT3G13840,AT1G29430,AT1G77110,AT5G60880,AT1G12860,AT3G06020,AT3G58070,AT1G04110,AT5G07560,AT4G12970,AT5G39860,AT4G35210,AT3G18000,AT3G29030,AT3G13960,AT2G42380,AT5G09805,AT5G64667,AT5G51720,AT2G46640,AT2G42200,AT1G80080,AT5G65410,AT5G15310,AT2G18060…
GO:BP	photosynthesis, light reaction	GO:0019684	9.81839e-08	7.00796	149	951	27	22826	AT3G01440,AT3G27690,AT3G16250,AT5G52100,AT1G19150,AT1G55370,AT1G14150,AT1G29910,AT3G08010,AT1G64770,AT1G29920,AT1G68890,AT1G60600,AT4G19100,AT2G01590,AT1G55480,AT3G54050,AT5G49740,AT2G47940,AT3G18680,AT5G02120,AT1G64150,AT4G15510,AT4G35250,AT2G01918,AT5G21930,AT3G60370
GO:BP	mitotic spindle assembly	GO:0090307	1.40668e-07	6.8518	21	951	11	22826	AT3G23670,AT3G19050,AT1G03780,AT3G17360,AT2G28620,AT4G14150,AT4G22860,AT2G37420,AT5G15510,AT3G44050,AT2G36200
GO:BP	organelle organization	GO:0006996	2.01272e-07	6.69622	1459	951	112	22826	AT1G29430,AT2G30820,AT2G33400,AT3G05790,AT1G76110,AT3G05470,AT3G44960,AT3G25980,AT5G48460,AT1G69200,AT5G01075,AT2G33560,AT4G38160,AT3G50240,AT1G09340,AT1G08560,AT3G23670,AT4G27370,AT4G15830,AT3G27750,AT3G19050,AT2G33800,AT2G44190,AT1G03780,ATCG00810,AT4G05190,AT3G54710,AT4G20130,AT3G58650,AT5G56580,AT1G35680,AT3G17360,AT5G51600,AT2G28620,AT5G18570,AT5G48470,AT4G14150,AT4G22860,AT4G05520,AT5G44040…
GO:BP	cell division	GO:0051301	3.12702e-07	6.50487	451	951	50	22826	AT5G60880,AT3G21870,AT1G80080,AT2G26330,AT1G02730,AT4G24000,AT4G31805,AT4G33270,AT3G25980,AT5G06150,AT1G72670,AT5G64770,AT1G08560,AT3G23670,AT1G18370,AT1G74930,AT3G19050,AT2G44190,AT1G03780,AT4G05190,AT3G58650,AT5G56580,AT1G44110,AT3G17360,AT5G51600,AT2G28620,AT4G14150,AT1G53140,AT4G23990,AT3G51280,AT5G13840,AT2G45490,AT1G50240,AT4G33260,AT4G21270,AT3G05330,AT1G76310,AT1G69690,AT5G67270,AT2G26760…
GO:BP	spindle assembly	GO:0051225	3.26636e-07	6.48594	54	951	16	22826	AT3G23670,AT3G19050,AT2G44190,AT1G03780,AT4G05190,AT3G17360,AT2G28620,AT4G14150,AT4G22860,AT2G37420,AT5G15510,AT5G27550,AT4G21270,AT3G44050,AT5G67270,AT2G36200
GO:BP	developmental process	GO:0032502	5.40085e-07	6.26754	3316	951	207	22826	AT5G33370,AT4G21930,AT1G68480,AT2G22810,AT1G65480,AT3G01500,AT3G27920,AT1G64360,AT1G02800,AT5G66815,AT2G36985,AT1G02065,AT1G29440,AT3G05600,AT1G52830,AT3G13840,AT1G29430,AT1G77110,AT5G60880,AT1G12860,AT3G06020,AT3G58070,AT1G04110,AT5G07560,AT4G12970,AT5G39860,AT4G35210,AT3G18000,AT3G29030,AT3G13960,AT2G42380,AT5G09805,AT5G64667,AT5G51720,AT2G46640,AT2G42200,AT1G80080,AT5G65410,AT5G15310,AT2G18060…
GO:BP	mitotic cell cycle	GO:0000278	5.77103e-07	6.23875	268	951	36	22826	AT1G02730,AT4G24000,AT1G63100,AT3G25980,AT5G06150,AT1G71760,AT2G33560,AT3G50240,AT3G23670,AT3G19050,AT1G03780,AT3G54710,AT3G58650,AT1G44110,AT3G17360,AT2G28620,AT4G14150,AT4G22860,AT2G37420,AT5G15510,AT4G21820,AT4G23990,AT5G60930,AT2G45490,AT3G44050,AT3G05330,AT2G38620,AT1G76310,AT2G26760,AT3G57060,AT2G36200,AT4G32830,AT2G20635,AT1G70210,AT4G35620,AT2G01210
GO:BP	organelle fission	GO:0048285	8.78432e-07	6.05629	210	951	31	22826	AT2G30820,AT2G33400,AT3G44960,AT3G25980,AT2G33560,AT3G23670,AT3G19050,AT1G03780,AT5G56580,AT3G17360,AT5G51600,AT2G28620,AT4G14150,AT4G22860,AT5G44040,AT2G37420,AT1G60460,AT5G15510,AT2G33793,AT3G22880,AT1G50240,AT3G23890,AT4G21270,AT3G44050,AT5G21920,AT3G57060,AT2G36200,AT2G20635,AT3G29185,AT5G55280,AT1G63680
GO:BP	glucosinolate biosynthetic process	GO:0019761	9.5963e-07	6.0179	50	951	15	22826	AT4G03050,AT2G43100,AT4G12030,AT1G16400,AT5G14200,AT1G16410,AT3G19710,AT4G13770,AT5G23010,AT1G62560,AT3G58990,AT1G62540,AT5G61420,AT5G23020,AT1G65860
GO:BP	glycosinolate biosynthetic process	GO:0019758	9.5963e-07	6.0179	50	951	15	22826	AT4G03050,AT2G43100,AT4G12030,AT1G16400,AT5G14200,AT1G16410,AT3G19710,AT4G13770,AT5G23010,AT1G62560,AT3G58990,AT1G62540,AT5G61420,AT5G23020,AT1G65860
GO:BP	S-glycoside biosynthetic process	GO:0016144	9.5963e-07	6.0179	50	951	15	22826	AT4G03050,AT2G43100,AT4G12030,AT1G16400,AT5G14200,AT1G16410,AT3G19710,AT4G13770,AT5G23010,AT1G62560,AT3G58990,AT1G62540,AT5G61420,AT5G23020,AT1G65860
GO:BP	response to abiotic stimulus	GO:0009628	1.03088e-06	5.98679	2173	951	148	22826	AT1G62280,AT1G65480,AT3G01500,AT5G50950,AT5G66815,AT1G33930,AT4G32280,AT2G36985,AT1G52830,AT4G28680,AT1G12860,AT3G08770,AT5G49330,AT5G39860,AT3G13960,AT3G27690,AT5G13730,AT3G49260,AT2G30380,AT3G04290,AT5G49730,AT4G25490,AT2G26330,AT1G19150,AT1G78370,AT5G28490,AT3G03820,AT3G03850,AT1G02730,AT1G72910,AT4G24540,AT4G31970,AT2G29090,AT3G49110,AT3G21150,AT4G34250,AT3G19040,AT5G65730,AT5G06150,AT4G00050…
GO:BP	sister chromatid segregation	GO:0000819	2.17558e-06	5.66242	69	951	17	22826	AT3G44960,AT3G25980,AT2G33560,AT3G23670,AT3G19050,AT1G03780,AT3G17360,AT2G28620,AT4G14150,AT4G22860,AT2G37420,AT5G15510,AT3G23890,AT3G44050,AT3G57060,AT2G36200,AT2G20635
GO:BP	multicellular organism development	GO:0007275	2.52112e-06	5.59841	2731	951	175	22826	AT5G33370,AT4G21930,AT1G68480,AT2G22810,AT1G65480,AT3G01500,AT3G27920,AT1G64360,AT1G02800,AT5G66815,AT2G36985,AT1G02065,AT1G29440,AT1G52830,AT3G13840,AT1G29430,AT1G77110,AT5G60880,AT1G12860,AT1G04110,AT5G07560,AT4G12970,AT5G39860,AT4G35210,AT3G18000,AT3G29030,AT3G13960,AT2G42380,AT5G09805,AT5G64667,AT5G51720,AT2G46640,AT2G42200,AT1G80080,AT5G65410,AT5G15310,AT2G26330,AT1G76110,AT1G65060,AT4G35720…
GO:BP	nuclear division	GO:0000280	2.70609e-06	5.56766	172	951	27	22826	AT2G30820,AT2G33400,AT3G44960,AT3G25980,AT2G33560,AT3G23670,AT3G19050,AT1G03780,AT5G56580,AT3G17360,AT5G51600,AT2G28620,AT4G14150,AT4G22860,AT5G44040,AT2G37420,AT1G60460,AT5G15510,AT2G33793,AT3G22880,AT1G50240,AT3G23890,AT4G21270,AT3G44050,AT3G57060,AT2G36200,AT2G20635
GO:BP	plastid transcription	GO:0042793	3.02055e-06	5.51991	16	951	9	22826	AT1G69200,AT4G20130,AT2G34640,AT3G17170,AT3G54090,AT3G12080,AT1G74850,AT4G13670,AT5G24314
GO:BP	nuclear chromosome segregation	GO:0098813	3.67909e-06	5.43426	109	951	21	22826	AT3G44960,AT3G25980,AT2G33560,AT3G50240,AT3G23670,AT3G19050,AT1G03780,AT3G17360,AT2G28620,AT4G14150,AT4G22860,AT2G37420,AT5G15510,AT5G60930,AT3G22880,AT3G23890,AT4G21270,AT3G44050,AT3G57060,AT2G36200,AT2G20635
GO:BP	microtubule cytoskeleton organization	GO:0000226	4.10512e-06	5.38667	187	951	28	22826	AT3G50240,AT3G23670,AT4G15830,AT3G19050,AT2G44190,AT1G03780,AT4G05190,AT3G58650,AT3G17360,AT5G51600,AT2G28620,AT4G14150,AT4G22860,AT2G37420,AT5G15510,AT4G21820,AT5G60930,AT2G45490,AT1G75640,AT5G27550,AT4G21270,AT3G44050,AT3G05330,AT3G06030,AT5G67270,AT2G36200,AT3G60840,AT4G32830
GO:BP	cellular component organization	GO:0016043	4.59815e-06	5.33742	2994	951	187	22826	AT5G50950,AT1G02800,AT5G47500,AT1G29430,AT3G23730,AT4G21445,AT2G30820,AT3G29030,AT5G18010,AT2G18060,AT2G33400,AT2G26330,AT3G05790,AT1G74420,AT1G76110,AT1G65060,AT1G02730,AT1G24070,AT5G39210,AT2G21140,AT3G05470,AT4G37925,AT4G24000,AT3G44960,AT3G19040,AT4G03210,AT4G26930,AT3G25980,AT5G65730,AT5G48460,AT1G69200,AT5G01075,AT2G33560,AT4G38160,AT3G50240,AT1G09340,AT1G08560,AT3G23670,AT4G27370,AT5G38410…
GO:BP	cellular component organization or biogenesis	GO:0071840	5.06276e-06	5.29561	3364	951	205	22826	AT5G50950,AT1G02800,AT5G47500,AT1G29430,AT3G23730,AT4G21445,AT2G30820,AT3G29030,AT5G18010,AT2G18060,AT2G33400,AT2G26330,AT3G05790,AT1G74420,AT1G76110,AT1G65060,AT1G02730,AT1G24070,AT5G39210,AT2G21140,AT3G05470,AT4G37925,AT4G24000,AT3G44960,AT3G19040,AT4G03210,AT4G26930,AT3G25980,AT5G65730,AT5G48460,AT1G69200,AT5G01075,AT2G33560,AT4G38160,AT3G50240,AT1G09340,AT1G08560,AT3G23670,AT4G27370,AT5G38410…
GO:BP	mitotic sister chromatid segregation	GO:0000070	7.15599e-06	5.14533	57	951	15	22826	AT3G25980,AT2G33560,AT3G23670,AT3G19050,AT1G03780,AT3G17360,AT2G28620,AT4G14150,AT4G22860,AT2G37420,AT5G15510,AT3G44050,AT3G57060,AT2G36200,AT2G20635
GO:BP	multicellular organismal process	GO:0032501	1.45417e-05	4.83738	2999	951	185	22826	AT5G33370,AT4G21930,AT1G68480,AT2G22810,AT1G65480,AT3G01500,AT3G27920,AT1G64360,AT1G02800,AT5G66815,AT2G36985,AT1G02065,AT1G29440,AT1G52830,AT3G13840,AT1G29430,AT1G77110,AT5G60880,AT1G12860,AT3G06020,AT1G04110,AT5G07560,AT4G12970,AT5G39860,AT4G35210,AT2G30820,AT3G18000,AT3G29030,AT3G13960,AT2G42380,AT5G09805,AT5G64667,AT5G51720,AT2G46640,AT2G42200,AT1G80080,AT5G65410,AT5G15310,AT2G18060,AT2G33400…
GO:BP	glycosyl compound biosynthetic process	GO:1901659	3.13564e-05	4.50367	63	951	15	22826	AT4G03050,AT2G43100,AT4G12030,AT1G16400,AT5G14200,AT1G16410,AT3G19710,AT4G13770,AT5G23010,AT1G62560,AT3G58990,AT1G62540,AT5G61420,AT5G23020,AT1G65860
GO:BP	oxoacid metabolic process	GO:0043436	3.17841e-05	4.49779	1211	951	91	22826	AT5G56490,AT4G03050,AT2G22810,AT5G50950,AT4G26530,AT1G11600,AT1G19640,AT4G28680,AT5G25980,AT1G06360,AT1G18870,AT1G30520,AT5G65410,AT5G52100,AT2G29090,AT3G02020,AT4G34250,AT2G35370,AT2G43100,AT1G54040,AT2G02500,AT5G26000,AT1G65890,AT4G12030,AT1G63030,AT1G72970,AT3G03630,AT1G53520,AT1G16400,AT5G16715,AT5G14200,AT2G29710,AT1G16410,AT3G19710,AT4G35640,AT1G06080,AT4G13770,AT5G23010,AT1G32470,AT2G15090…
GO:BP	organic acid metabolic process	GO:0006082	3.30272e-05	4.48113	1212	951	91	22826	AT5G56490,AT4G03050,AT2G22810,AT5G50950,AT4G26530,AT1G11600,AT1G19640,AT4G28680,AT5G25980,AT1G06360,AT1G18870,AT1G30520,AT5G65410,AT5G52100,AT2G29090,AT3G02020,AT4G34250,AT2G35370,AT2G43100,AT1G54040,AT2G02500,AT5G26000,AT1G65890,AT4G12030,AT1G63030,AT1G72970,AT3G03630,AT1G53520,AT1G16400,AT5G16715,AT5G14200,AT2G29710,AT1G16410,AT3G19710,AT4G35640,AT1G06080,AT4G13770,AT5G23010,AT1G32470,AT2G15090…
GO:BP	cytoskeleton organization	GO:0007010	3.41177e-05	4.46702	326	951	37	22826	AT3G05470,AT5G48460,AT3G50240,AT3G23670,AT4G27370,AT4G15830,AT3G19050,AT2G44190,AT1G03780,AT4G05190,AT3G58650,AT3G17360,AT5G51600,AT2G28620,AT4G14150,AT4G22860,AT4G05520,AT2G37420,AT5G15510,AT4G21820,AT1G64500,AT5G60930,AT2G45490,AT1G75640,AT5G48360,AT2G29890,AT5G27550,AT4G21270,AT3G44050,AT3G05330,AT3G06030,AT5G67270,AT2G36200,AT3G60840,AT4G32830,AT2G43800,AT3G53750
GO:BP	chromosome segregation	GO:0007059	4.45264e-05	4.35138	171	951	25	22826	AT3G44960,AT3G25980,AT2G33560,AT3G50240,AT3G23670,AT3G19050,AT2G44190,AT1G03780,AT4G05190,AT3G17360,AT2G28620,AT4G14150,AT4G22860,AT2G37420,AT5G15510,AT5G60930,AT3G22880,AT5G27550,AT3G23890,AT4G21270,AT3G44050,AT5G67270,AT3G57060,AT2G36200,AT2G20635
GO:BP	stomatal complex development	GO:0010374	4.92499e-05	4.30759	65	951	15	22826	AT3G01500,AT5G60880,AT1G12860,AT1G04110,AT4G12970,AT1G80080,AT2G26330,AT4G14770,AT1G34245,AT3G22760,AT1G75640,AT5G53210,AT2G38620,AT5G62230,AT1G25250
GO:BP	glucosinolate metabolic process	GO:0019760	4.95793e-05	4.3047	104	951	19	22826	AT4G03050,AT5G25980,AT2G43100,AT1G54040,AT5G26000,AT4G12030,AT1G16400,AT5G14200,AT1G16410,AT3G19710,AT4G13770,AT5G23010,AT1G62560,AT3G58990,AT5G51990,AT1G62540,AT5G61420,AT5G23020,AT1G65860
GO:BP	glycosinolate metabolic process	GO:0019757	4.95793e-05	4.3047	104	951	19	22826	AT4G03050,AT5G25980,AT2G43100,AT1G54040,AT5G26000,AT4G12030,AT1G16400,AT5G14200,AT1G16410,AT3G19710,AT4G13770,AT5G23010,AT1G62560,AT3G58990,AT5G51990,AT1G62540,AT5G61420,AT5G23020,AT1G65860
GO:BP	S-glycoside metabolic process	GO:0016143	4.95793e-05	4.3047	104	951	19	22826	AT4G03050,AT5G25980,AT2G43100,AT1G54040,AT5G26000,AT4G12030,AT1G16400,AT5G14200,AT1G16410,AT3G19710,AT4G13770,AT5G23010,AT1G62560,AT3G58990,AT5G51990,AT1G62540,AT5G61420,AT5G23020,AT1G65860
GO:BP	cytokinesis	GO:0000910	4.95793e-05	4.3047	104	951	19	22826	AT1G02730,AT4G24000,AT1G72670,AT3G23670,AT1G18370,AT3G19050,AT3G58650,AT5G56580,AT3G17360,AT5G51600,AT2G28620,AT4G14150,AT1G53140,AT4G23990,AT2G45490,AT1G50240,AT3G05330,AT4G32830,AT2G01210
GO:BP	plastid translation	GO:0032544	6.4262e-05	4.19205	21	951	9	22826	AT1G09340,AT2G33800,AT3G63190,AT1G68590,AT3G62910,AT5G54600,AT4G31850,AT2G38140,AT3G56910
GO:BP	regulation of spindle organization	GO:0090224	7.94625e-05	4.09984	16	951	8	22826	AT3G23670,AT3G19050,AT1G03780,AT3G17360,AT4G14150,AT4G22860,AT5G15510,AT3G44050
GO:BP	regulation of mitotic spindle organization	GO:0060236	7.94625e-05	4.09984	16	951	8	22826	AT3G23670,AT3G19050,AT1G03780,AT3G17360,AT4G14150,AT4G22860,AT5G15510,AT3G44050
GO:BP	chloroplast rRNA processing	GO:1901259	0.00016569	3.7807	23	951	9	22826	AT2G33800,AT5G46580,AT3G52150,AT3G53460,AT4G24770,AT2G31890,AT5G50250,AT3G28460,AT2G04270
GO:BP	mitotic nuclear division	GO:0140014	0.000171975	3.76453	71	951	15	22826	AT3G25980,AT2G33560,AT3G23670,AT3G19050,AT1G03780,AT3G17360,AT2G28620,AT4G14150,AT4G22860,AT2G37420,AT5G15510,AT3G44050,AT3G57060,AT2G36200,AT2G20635
GO:BP	cytoskeleton-dependent cytokinesis	GO:0061640	0.000354315	3.45061	56	951	13	22826	AT1G02730,AT4G24000,AT1G72670,AT3G23670,AT3G19050,AT5G56580,AT3G17360,AT2G28620,AT4G14150,AT4G23990,AT1G50240,AT3G05330,AT2G01210
GO:BP	cell wall organization	GO:0071555	0.000560085	3.25175	536	951	48	22826	AT1G02800,AT5G47500,AT3G23730,AT3G29030,AT2G18060,AT2G26330,AT1G74420,AT1G02730,AT1G24070,AT2G21140,AT4G24000,AT4G03210,AT5G65730,AT3G50240,AT4G13410,AT1G26240,AT4G29360,AT3G62060,AT1G75120,AT5G26670,AT4G23990,AT5G60930,AT2G28950,AT1G13250,AT5G62380,AT2G40610,AT4G18670,AT2G38540,AT2G32990,AT1G70370,AT2G36870,AT5G57550,AT2G06850,AT3G28340,AT5G56320,AT2G33570,AT1G11545,AT4G28250,AT5G03760,AT1G64670…
GO:BP	generation of precursor metabolites and energy	GO:0006091	0.000631455	3.19966	490	951	45	22826	AT5G50950,AT4G26530,AT5G25090,AT3G01440,AT3G27690,AT3G16250,AT5G52100,AT1G19150,AT5G45040,AT2G25060,ATCG00340,AT4G31840,AT5G24420,ATCG00350,AT1G55370,AT5G19220,AT1G14150,AT1G29910,AT3G08010,AT1G64640,AT1G64770,AT1G29920,AT3G20440,AT1G68890,AT5G09660,AT4G27520,AT1G60600,AT4G19100,AT2G01590,AT1G55480,AT3G54050,AT5G49740,AT2G47940,AT3G18680,AT5G02120,ATCG00480,AT2G21330,AT1G64150,AT4G15510,AT4G35250…
GO:BP	regulation of spindle assembly	GO:0090169	0.000679122	3.16805	6	951	5	22826	AT3G23670,AT3G19050,AT3G17360,AT4G14150,AT3G44050
GO:BP	regulation of mitotic spindle assembly	GO:1901673	0.000679122	3.16805	6	951	5	22826	AT3G23670,AT3G19050,AT3G17360,AT4G14150,AT3G44050
GO:BP	regulation of microtubule cytoskeleton organization	GO:0070507	0.000746817	3.12679	34	951	10	22826	AT3G23670,AT3G19050,AT1G03780,AT3G17360,AT4G14150,AT4G22860,AT5G15510,AT3G44050,AT3G05330,AT5G67270
GO:BP	regulation of microtubule-based process	GO:0032886	0.000746817	3.12679	34	951	10	22826	AT3G23670,AT3G19050,AT1G03780,AT3G17360,AT4G14150,AT4G22860,AT5G15510,AT3G44050,AT3G05330,AT5G67270
GO:BP	carboxylic acid metabolic process	GO:0019752	0.000895602	3.04788	1102	951	80	22826	AT5G56490,AT2G22810,AT5G50950,AT4G26530,AT1G11600,AT1G19640,AT4G28680,AT1G06360,AT1G18870,AT1G30520,AT5G65410,AT5G52100,AT2G29090,AT3G02020,AT4G34250,AT2G35370,AT2G43100,AT2G02500,AT1G65890,AT4G12030,AT1G63030,AT1G72970,AT3G03630,AT1G53520,AT5G16715,AT5G14200,AT2G29710,AT3G19710,AT4G35640,AT1G06080,AT5G23010,AT1G32470,AT2G15090,AT5G21100,AT2G44040,AT3G17170,AT3G03710,AT4G04350,AT3G62030,AT2G25840…
GO:BP	small molecule metabolic process	GO:0044281	0.0014867	2.82778	1802	951	116	22826	AT5G56490,AT4G03050,AT2G22810,AT5G50950,AT3G21500,AT4G26530,AT1G11600,AT1G19640,AT4G28680,AT5G25980,AT1G06360,AT1G60450,AT1G18870,AT4G34900,AT1G30520,AT5G65410,AT1G14250,AT5G52100,AT1G32780,AT2G29090,AT2G21370,AT3G02020,AT4G34250,AT2G35370,AT2G43100,AT1G54040,AT5G22500,AT2G02500,AT5G26000,AT1G09340,AT1G65890,AT4G12030,AT5G24420,AT1G63030,AT1G72970,AT3G03630,AT3G01260,AT1G53520,AT1G16400,AT5G16715…
GO:BP	plastid localization	GO:0051644	0.00157895	2.80163	22	951	8	22826	AT1G64500,AT3G17170,AT4G28080,AT1G01320,AT5G58140,AT5G55280,AT1G42550,AT3G45780
GO:BP	post-embryonic development	GO:0009791	0.00193389	2.71357	1675	951	109	22826	AT1G68480,AT1G65480,AT3G01500,AT5G66815,AT1G02065,AT1G29440,AT1G52830,AT1G29430,AT1G77110,AT5G60880,AT1G12860,AT1G04110,AT5G07560,AT4G12970,AT5G39860,AT3G18000,AT5G09805,AT5G64667,AT2G42200,AT1G80080,AT5G65410,AT2G26330,AT3G61250,AT4G24540,AT4G15248,AT2G29090,AT3G21150,AT4G14770,AT5G45830,AT4G00050,AT2G18480,AT5G13170,AT5G64770,AT3G10570,AT2G17780,AT3G54340,AT1G63820,AT1G07880,AT3G27750,AT2G44190…
GO:BP	spindle elongation	GO:0051231	0.0022949	2.63924	7	951	5	22826	AT3G50240,AT2G28620,AT2G37420,AT5G60930,AT2G36200
GO:BP	external encapsulating structure organization	GO:0045229	0.00276407	2.55845	584	951	49	22826	AT1G02800,AT5G47500,AT3G23730,AT3G29030,AT2G18060,AT2G26330,AT1G74420,AT1G65060,AT1G02730,AT1G24070,AT2G21140,AT4G24000,AT4G03210,AT5G65730,AT3G50240,AT4G13410,AT1G26240,AT4G29360,AT3G62060,AT1G75120,AT5G26670,AT4G23990,AT5G60930,AT2G28950,AT1G13250,AT5G62380,AT2G40610,AT4G18670,AT2G38540,AT2G32990,AT1G70370,AT2G36870,AT5G57550,AT2G06850,AT3G28340,AT5G56320,AT2G33570,AT1G11545,AT4G28250,AT5G03760…
GO:BP	plant epidermis development	GO:0090558	0.00315667	2.50077	285	951	30	22826	AT3G01500,AT3G27920,AT1G77110,AT5G60880,AT1G12860,AT3G58070,AT1G04110,AT4G12970,AT1G80080,AT2G26330,AT4G14770,AT5G23940,AT4G17810,AT3G43960,AT5G61070,AT1G64690,AT1G75120,AT5G14750,AT1G34245,AT3G22760,AT1G75640,AT5G53210,AT2G38620,AT5G62230,AT1G25250,AT1G17920,AT1G70940,AT3G53750,AT2G41940,AT4G00480
GO:BP	fructose 1,6-bisphosphate metabolic process	GO:0030388	0.00361656	2.4417	12	951	6	22826	AT4G26530,AT3G55800,AT5G64380,AT3G54050,AT2G21330,AT4G26520
GO:BP	male meiotic nuclear division	GO:0007140	0.00477711	2.32083	25	951	8	22826	AT2G30820,AT2G33400,AT3G23670,AT5G56580,AT4G14150,AT5G44040,AT1G50240,AT4G21270
GO:BP	system development	GO:0048731	0.00698326	2.15594	2123	951	129	22826	AT4G21930,AT1G68480,AT2G22810,AT1G65480,AT3G27920,AT1G64360,AT5G66815,AT2G36985,AT1G02065,AT1G29440,AT3G13840,AT1G29430,AT1G77110,AT1G04110,AT5G07560,AT4G12970,AT4G35210,AT3G18000,AT3G29030,AT3G13960,AT5G09805,AT5G64667,AT5G51720,AT2G42200,AT1G80080,AT5G65410,AT2G26330,AT4G35720,AT1G02730,AT3G61250,AT4G24540,AT4G15248,AT2G29090,AT3G21150,AT5G45830,AT2G18480,AT5G13170,AT1G54040,AT5G55730,AT5G64770…
GO:BP	response to red or far red light	GO:0009639	0.00718488	2.14358	238	951	26	22826	AT4G32280,AT1G52830,AT5G39860,AT3G27690,AT2G30380,AT1G78370,AT5G28490,AT2G29090,AT3G21150,AT4G00050,AT4G38860,AT5G15160,AT2G34640,AT3G47710,AT2G44910,AT4G18390,AT5G63310,AT3G08010,AT3G59060,AT5G58960,AT2G31380,AT2G04030,AT2G37640,AT1G14280,AT5G54190,AT1G18400
GO:BP	pigment biosynthetic process	GO:0046148	0.00756045	2.12145	156	951	20	22826	AT3G21500,AT5G49330,AT2G02990,AT1G03630,AT1G30530,AT5G45930,AT5G18660,AT3G48730,AT3G03710,AT5G13930,AT1G69690,AT2G31250,AT5G44190,AT5G08640,AT4G27440,AT5G56860,AT4G22880,AT5G42800,AT3G14930,AT5G54190
GO:BP	cellular component biogenesis	GO:0044085	0.00916947	2.03766	1479	951	96	22826	AT5G50950,AT1G29430,AT3G23730,AT4G21445,AT2G18060,AT3G05790,AT1G74420,AT1G65060,AT1G02730,AT5G39210,AT4G37925,AT4G24000,AT3G19040,AT4G03210,AT5G65730,AT5G48460,AT1G09340,AT3G23670,AT5G38410,AT3G19050,AT2G33800,AT2G44190,AT1G03780,ATCG00810,AT4G05190,AT3G54710,AT3G58650,AT5G60490,AT3G17360,AT5G51600,AT2G28620,AT5G18570,AT5G58260,AT4G14150,AT4G22860,AT4G05520,AT2G37420,AT1G60460,AT5G15510,AT4G23990…
GO:BP	tetrapyrrole biosynthetic process	GO:0033014	0.00980489	2.00856	74	951	13	22826	AT3G21500,AT1G03630,AT5G45930,AT5G18660,AT3G48730,AT3G03710,AT3G09150,AT2G31250,AT5G44190,AT4G27440,AT5G56860,AT3G14930,AT5G54190
GO:BP	chlorophyll biosynthetic process	GO:0015995	0.0106981	1.97069	64	951	12	22826	AT3G21500,AT1G03630,AT5G45930,AT5G18660,AT3G48730,AT3G03710,AT2G31250,AT5G44190,AT4G27440,AT5G56860,AT3G14930,AT5G54190
GO:BP	photosynthetic electron transport chain	GO:0009767	0.0108087	1.96623	54	951	11	22826	AT3G01440,AT3G16250,AT1G55370,AT1G14150,AT1G64770,AT1G60600,AT2G01590,AT3G54050,AT5G49740,AT2G01918,AT5G21930
GO:BP	glycosyl compound metabolic process	GO:1901657	0.0124	1.90658	148	951	19	22826	AT4G03050,AT5G25980,AT2G43100,AT1G54040,AT5G26000,AT4G12030,AT1G16400,AT5G14200,AT1G16410,AT3G19710,AT4G13770,AT5G23010,AT1G62560,AT3G58990,AT5G51990,AT1G62540,AT5G61420,AT5G23020,AT1G65860
GO:BP	RNA stabilization	GO:0043489	0.0128368	1.89154	9	951	5	22826	AT3G53460,AT4G24770,AT4G31850,AT2G18940,AT4G34830
GO:BP	shoot system development	GO:0048367	0.013134	1.8816	1015	951	71	22826	AT4G21930,AT1G68480,AT1G65480,AT3G27920,AT1G64360,AT5G66815,AT2G36985,AT1G02065,AT1G29440,AT3G13840,AT1G29430,AT1G04110,AT4G12970,AT4G35210,AT3G13960,AT5G09805,AT5G64667,AT5G51720,AT2G42200,AT1G80080,AT2G26330,AT4G35720,AT1G02730,AT3G61250,AT4G24540,AT4G15248,AT3G21150,AT5G13170,AT1G54040,AT5G55730,AT1G67265,AT3G10570,AT3G54340,AT1G63820,AT5G45630,AT1G68825,AT3G53232,AT2G40300,AT2G06200,AT1G68640…
GO:BP	chloroplast localization	GO:0019750	0.0139934	1.85408	21	951	7	22826	AT1G64500,AT4G28080,AT1G01320,AT5G58140,AT5G55280,AT1G42550,AT3G45780
GO:BP	cell wall organization or biogenesis	GO:0071554	0.019903	1.70108	699	951	53	22826	AT1G02800,AT5G47500,AT3G23730,AT3G29030,AT2G18060,AT2G26330,AT1G74420,AT1G02730,AT1G24070,AT2G21140,AT4G24000,AT4G03210,AT5G65730,AT3G50240,AT4G13410,AT1G26240,AT4G29360,AT5G60490,AT2G43580,AT3G62060,AT1G75120,AT5G26670,AT4G23990,AT5G60930,AT1G27120,AT2G28950,AT1G13250,AT5G62380,AT2G40610,AT2G36570,AT4G18670,AT2G38540,AT2G32990,AT1G70370,AT2G36870,AT5G57550,AT2G06850,AT3G28340,AT5G56320,AT2G33570…
GO:BP	regulation of cytoskeleton organization	GO:0051493	0.0204032	1.6903	79	951	13	22826	AT3G23670,AT3G19050,AT1G03780,AT3G17360,AT4G14150,AT4G22860,AT4G05520,AT5G15510,AT2G29890,AT3G44050,AT3G05330,AT5G67270,AT2G43800
GO:BP	sulfur compound biosynthetic process	GO:0044272	0.0228593	1.64094	168	951	20	22826	AT4G03050,AT3G21500,AT2G43100,AT4G12030,AT3G03630,AT1G16400,AT5G14200,AT1G16410,AT3G19710,AT4G35640,AT4G13770,AT5G23010,AT1G62560,AT3G62030,AT3G58990,AT1G62540,AT5G61420,AT5G23020,AT1G34430,AT1G65860
GO:BP	secondary metabolic process	GO:0019748	0.0233215	1.63224	379	951	34	22826	AT4G03050,AT5G25980,AT5G65410,AT1G78370,AT1G65060,AT2G43100,AT1G54040,AT5G01190,AT5G22500,AT5G26000,AT4G12030,AT1G63030,AT1G16400,AT5G14200,AT1G16410,AT3G19710,AT2G22980,AT4G39330,AT4G13770,AT5G23010,AT1G62560,AT5G13930,AT3G58990,AT5G51990,AT1G62540,AT1G49860,AT5G61420,AT1G64670,AT1G10360,AT4G37980,AT5G23020,AT4G22880,AT1G65860,AT1G18400
GO:BP	non-membrane-bounded organelle assembly	GO:0140694	0.0263003	1.58004	156	951	19	22826	AT1G29430,AT3G23670,AT3G19050,AT2G44190,AT1G03780,ATCG00810,AT4G05190,AT3G17360,AT2G28620,AT4G14150,AT4G22860,AT2G37420,AT5G15510,AT5G27550,AT4G21270,AT3G44050,AT5G67270,AT2G36200,AT5G66470
GO:BP	tissue development	GO:0009888	0.0271656	1.56598	725	951	54	22826	AT1G65480,AT3G01500,AT3G27920,AT1G77110,AT5G60880,AT1G12860,AT3G06020,AT3G58070,AT1G04110,AT4G12970,AT5G39860,AT1G80080,AT2G18060,AT2G26330,AT4G24540,AT4G14770,AT5G23940,AT5G20740,AT5G64770,AT2G38070,AT1G74930,AT1G63030,AT4G17810,AT1G50750,AT2G44190,AT3G43960,AT5G61070,AT5G15160,AT1G64690,AT3G47710,AT1G75120,AT5G14750,AT3G12145,AT1G34245,AT3G51290,AT3G17170,AT3G22760,AT1G75640,AT5G53210,AT5G62380…
GO:BP	cellular metabolic process	GO:0044237	0.0318228	1.49726	10978	951	518	22826	AT2G38995,AT4G16740,AT5G44620,AT5G56490,AT1G68480,AT4G03050,AT1G65450,AT2G22810,AT3G01500,AT5G50950,AT3G27920,AT1G10586,AT1G59810,AT3G21500,AT4G26530,AT2G41340,AT4G32280,AT1G11600,AT1G19640,AT1G31310,AT3G05600,AT1G52830,AT3G13840,AT4G28680,AT5G03270,AT5G25980,AT1G12860,AT3G57600,AT3G58070,AT5G49330,AT1G22590,AT3G21870,AT1G06360,AT3G21330,AT5G25090,AT5G39860,AT1G66940,AT3G01440,AT3G18000,AT1G18870…
GO:BP	porphyrin-containing compound biosynthetic process	GO:0006779	0.0319114	1.49605	71	951	12	22826	AT3G21500,AT1G03630,AT5G45930,AT5G18660,AT3G48730,AT3G03710,AT2G31250,AT5G44190,AT4G27440,AT5G56860,AT3G14930,AT5G54190
GO:BP	cutin biosynthetic process	GO:0010143	0.0373266	1.42798	24	951	7	22826	AT3G05600,AT5G15310,AT5G23940,AT3G10570,AT1G64670,AT2G47240,AT1G79700
GO:BP	cutin-based cuticle development	GO:0160062	0.0373266	1.42798	24	951	7	22826	AT3G05600,AT5G15310,AT5G23940,AT3G10570,AT1G64670,AT2G47240,AT1G79700
GO:BP	male meiosis cytokinesis	GO:0007112	0.0396147	1.40214	6	951	4	22826	AT3G23670,AT5G56580,AT4G14150,AT1G50240
GO:BP	negative regulation of RNA catabolic process	GO:1902369	0.0438866	1.35767	11	951	5	22826	AT3G53460,AT4G24770,AT4G31850,AT2G18940,AT4G34830
GO:BP	NAD(P)H dehydrogenase complex assembly	GO:0010275	0.0438866	1.35767	11	951	5	22826	AT4G21445,AT5G39210,AT4G37925,AT5G58260,AT1G51100
GO:BP	biosynthetic process	GO:0009058	0.045325	1.34366	7871	951	385	22826	AT2G38995,AT4G16740,AT5G56490,AT1G68480,AT4G03050,AT1G65450,AT2G22810,AT3G27920,AT1G10586,AT1G59810,AT3G21500,AT4G26530,AT2G41340,AT4G32280,AT1G11600,AT1G19640,AT1G31310,AT3G05600,AT1G52830,AT3G13840,AT4G28680,AT5G03270,AT1G12860,AT3G57600,AT3G58070,AT5G49330,AT1G22590,AT1G06360,AT3G21330,AT5G39860,AT3G18000,AT1G18870,AT3G13960,AT3G27690,AT5G13730,AT2G42380,AT4G01460,AT2G02990,AT5G67180,AT2G42200…
GO:BP	regulation of transferase activity	GO:0051338	0.0455253	1.34175	97	951	14	22826	AT3G21870,AT4G33270,AT5G06150,AT1G03780,AT1G44110,AT4G22860,AT5G15510,AT5G13840,AT4G33260,AT1G76310,AT2G26760,AT1G70210,AT4G35620,AT5G04140
GO:BP	stomatal complex morphogenesis	GO:0010103	0.0455896	1.34113	33	951	8	22826	AT1G04110,AT4G12970,AT1G80080,AT2G26330,AT1G34245,AT1G75640,AT5G53210,AT5G62230
GO:BP	response to cold	GO:0009409	0.0473244	1.32491	409	951	35	22826	AT3G01500,AT5G50950,AT1G12860,AT3G13960,AT3G27690,AT3G49260,AT4G25490,AT4G24540,AT5G54470,AT1G55490,AT1G09340,AT1G16390,AT2G33800,AT1G29395,AT3G52150,AT5G06290,AT1G20823,AT4G38840,AT3G53460,AT1G32060,AT1G10930,AT4G24770,AT3G21300,AT4G25470,AT3G11630,AT5G04530,AT3G61190,AT1G42970,AT3G54050,ATCG00480,AT1G25450,AT1G77490,AT2G01918,AT1G23740,AT4G37930
GO:BP	secondary metabolite biosynthetic process	GO:0044550	0.0477354	1.32116	191	951	21	22826	AT4G03050,AT2G43100,AT5G22500,AT4G12030,AT1G16400,AT5G14200,AT1G16410,AT3G19710,AT4G39330,AT4G13770,AT5G23010,AT1G62560,AT5G13930,AT3G58990,AT1G62540,AT5G61420,AT1G64670,AT4G37980,AT5G23020,AT4G22880,AT1G65860
GO:BP	chloroplast RNA processing	GO:0031425	0.0499847	1.30116	25	951	7	22826	AT2G35130,AT3G03710,AT2G04270,AT2G48120,AT3G18110,AT3G18680,AT4G16390
GO:CC	chloroplast	GO:0009507	4.8226e-84	83.3167	2370	1017	343	21112	AT4G16740,AT3G01500,AT3G21500,AT1G51440,AT5G22580,AT5G14740,AT5G25980,AT4G21445,AT3G01550,AT5G45520,AT3G01440,AT3G51895,AT1G18870,AT3G27690,AT5G13730,AT5G51720,AT1G30520,ATCG00180,AT3G16250,AT5G52100,AT5G39220,AT2G35130,AT1G19150,AT3G05790,AT1G78370,AT5G45040,AT5G39210,ATCG00330,ATCG00170,AT4G39710,AT5G38060,AT1G03630,AT2G21370,ATCG00340,AT4G37925,AT3G02020,AT2G43100,ATCG00490,AT1G69200,AT5G22500…
GO:CC	plastid stroma	GO:0009532	1.92719e-75	74.7151	777	1017	184	21112	AT4G16740,AT3G01500,AT5G14740,AT4G21445,AT5G51720,ATCG00180,AT5G52100,AT5G39210,ATCG00170,AT2G43100,ATCG00490,AT1G69200,AT5G45930,AT2G02500,AT1G55490,AT1G09340,AT5G55220,AT5G38410,AT1G32990,AT3G48500,ATCG00350,AT5G51100,AT3G27160,AT4G01310,AT3G52720,AT3G18870,AT2G33800,ATCG00810,AT3G48420,AT1G53520,AT5G24490,AT5G16715,AT4G20130,AT1G05190,AT5G14200,AT5G23310,AT1G74970,ATCG00190,AT1G35680,AT2G34640…
GO:CC	chloroplast stroma	GO:0009570	2.83015e-75	74.5482	770	1017	183	21112	AT4G16740,AT3G01500,AT5G14740,AT4G21445,AT5G51720,ATCG00180,AT5G52100,AT5G39210,ATCG00170,AT2G43100,ATCG00490,AT1G69200,AT5G45930,AT2G02500,AT1G55490,AT1G09340,AT5G55220,AT5G38410,AT1G32990,AT3G48500,ATCG00350,AT5G51100,AT3G27160,AT4G01310,AT3G52720,AT2G33800,ATCG00810,AT3G48420,AT1G53520,AT5G24490,AT5G16715,AT4G20130,AT1G05190,AT5G14200,AT5G23310,AT1G74970,ATCG00190,AT1G35680,AT2G34640,AT1G10522…
GO:CC	plastid	GO:0009536	6.43646e-68	67.1914	2878	1017	355	21112	AT4G16740,AT3G01500,AT5G50950,AT5G20630,AT3G21500,AT1G51440,AT5G22580,AT5G14740,AT5G25980,AT4G21445,AT5G25090,AT3G01550,AT5G45520,AT3G01440,AT3G51895,AT1G18870,AT3G27690,AT5G13730,AT5G51720,AT1G30520,AT5G49730,ATCG00180,AT3G16250,AT5G52100,AT5G39220,AT2G35130,AT1G19150,AT3G05790,AT1G78370,AT5G45040,AT5G39210,ATCG00330,ATCG00170,AT4G39710,AT5G38060,AT1G03630,AT2G21370,ATCG00340,AT4G37925,AT3G02020…
GO:CC	plastid envelope	GO:0009526	2.43791e-45	44.613	997	1017	167	21112	AT3G01500,AT5G14740,AT3G01550,AT3G01440,AT3G27690,AT1G30520,AT3G16250,AT5G39220,AT1G19150,AT3G05790,AT4G39710,AT1G03630,ATCG00340,AT4G37925,ATCG00490,AT5G18660,AT5G42070,AT1G55490,AT1G09340,AT5G55220,AT4G12030,AT5G38410,AT1G32990,ATCG00350,AT2G10940,AT1G55370,AT4G01310,AT3G27750,AT2G44640,AT3G10840,AT2G33800,AT1G03780,ATCG00810,AT3G48420,AT3G16240,AT1G05190,AT1G74970,AT4G09010,AT1G35680,ATCG00530…
GO:CC	thylakoid	GO:0009579	2.95465e-43	42.5295	602	1017	125	21112	AT3G01500,AT5G14740,AT3G01440,AT3G27690,AT3G16250,AT1G19150,AT3G05790,AT5G45040,AT4G39710,AT1G03630,ATCG00340,AT4G37925,AT2G35370,ATCG00490,AT5G18660,AT5G42070,AT5G26000,AT4G38160,AT5G38410,ATCG00350,AT5G51100,AT2G10940,AT3G27160,AT1G55370,AT3G27750,AT2G33800,AT3G03630,AT5G24490,AT4G20130,AT5G23310,AT4G09010,AT5G58260,AT5G21430,AT1G07320,AT5G45680,AT3G55800,AT1G14150,AT3G63490,AT3G63190,AT3G06730…
GO:CC	chloroplast thylakoid	GO:0009534	2.19285e-35	34.659	522	1017	106	21112	AT3G01500,AT5G14740,AT3G01440,AT3G27690,AT3G16250,AT1G19150,AT3G05790,AT5G45040,AT4G39710,AT1G03630,ATCG00340,AT4G37925,ATCG00490,AT5G18660,AT5G42070,ATCG00350,AT5G51100,AT2G10940,AT3G27160,AT1G55370,AT3G27750,AT2G33800,AT3G03630,AT5G24490,AT4G20130,AT5G23310,AT4G09010,AT5G58260,AT5G21430,AT1G07320,AT5G45680,AT1G14150,AT3G63490,AT2G29180,AT1G68590,AT1G29395,AT1G21500,AT1G29910,AT5G14910,AT1G20020…
GO:CC	plastid thylakoid	GO:0031976	3.15274e-35	34.5013	524	1017	106	21112	AT3G01500,AT5G14740,AT3G01440,AT3G27690,AT3G16250,AT1G19150,AT3G05790,AT5G45040,AT4G39710,AT1G03630,ATCG00340,AT4G37925,ATCG00490,AT5G18660,AT5G42070,ATCG00350,AT5G51100,AT2G10940,AT3G27160,AT1G55370,AT3G27750,AT2G33800,AT3G03630,AT5G24490,AT4G20130,AT5G23310,AT4G09010,AT5G58260,AT5G21430,AT1G07320,AT5G45680,AT1G14150,AT3G63490,AT2G29180,AT1G68590,AT1G29395,AT1G21500,AT1G29910,AT5G14910,AT1G20020…
GO:CC	chloroplast envelope	GO:0009941	3.53382e-28	27.4518	701	1017	113	21112	AT3G01500,AT5G14740,AT3G01550,AT3G27690,AT1G30520,AT5G39220,AT1G03630,ATCG00340,ATCG00490,AT5G18660,AT1G55490,AT1G09340,AT5G55220,AT4G12030,AT5G38410,AT1G32990,ATCG00350,AT4G01310,AT2G44640,AT3G10840,AT1G03780,ATCG00810,AT3G48420,AT3G16240,AT1G05190,AT1G74970,AT1G35680,ATCG00530,AT2G40300,AT5G18570,AT5G58260,AT5G47190,AT2G43030,AT1G06080,AT5G19220,AT3G55800,AT3G48730,AT3G63490,AT3G15190,AT1G29395…
GO:CC	organelle envelope	GO:0031967	3.58475e-27	26.4455	1511	1017	177	21112	AT3G01500,AT5G14740,AT3G01550,AT3G01440,AT3G27690,AT5G51720,AT1G30520,AT3G16250,AT5G39220,AT1G19150,AT3G05790,AT4G39710,AT1G03630,ATCG00340,AT4G37925,ATCG00490,AT3G25980,AT1G72670,AT5G18660,AT5G42070,AT1G55490,AT1G09340,AT5G55220,AT4G12030,AT5G38410,AT1G32990,ATCG00350,AT2G10940,AT1G55370,AT4G01310,AT3G27750,AT2G44640,AT3G10840,AT2G33800,AT1G34355,AT1G03780,ATCG00810,AT3G48420,AT3G16240,AT1G05190…
GO:CC	envelope	GO:0031975	3.58475e-27	26.4455	1511	1017	177	21112	AT3G01500,AT5G14740,AT3G01550,AT3G01440,AT3G27690,AT5G51720,AT1G30520,AT3G16250,AT5G39220,AT1G19150,AT3G05790,AT4G39710,AT1G03630,ATCG00340,AT4G37925,ATCG00490,AT3G25980,AT1G72670,AT5G18660,AT5G42070,AT1G55490,AT1G09340,AT5G55220,AT4G12030,AT5G38410,AT1G32990,ATCG00350,AT2G10940,AT1G55370,AT4G01310,AT3G27750,AT2G44640,AT3G10840,AT2G33800,AT1G34355,AT1G03780,ATCG00810,AT3G48420,AT3G16240,AT1G05190…
GO:CC	thylakoid membrane	GO:0042651	8.39422e-27	26.076	444	1017	86	21112	AT3G01500,AT5G14740,AT3G01440,AT3G27690,AT3G16250,AT1G19150,AT3G05790,AT4G39710,AT1G03630,ATCG00340,AT4G37925,ATCG00490,AT5G42070,AT4G38160,ATCG00350,AT2G10940,AT1G55370,AT3G27750,AT2G33800,AT4G09010,AT5G58260,AT5G21430,AT1G07320,AT1G14150,AT3G63490,AT2G29180,AT1G68590,AT1G29395,AT1G29910,AT5G14910,AT1G20020,AT1G78915,AT3G52150,AT1G64770,AT3G62030,AT1G50900,AT3G26060,AT5G05740,AT5G11450,ATCG00150…
GO:CC	photosynthetic membrane	GO:0034357	9.94315e-27	26.0025	445	1017	86	21112	AT3G01500,AT5G14740,AT3G01440,AT3G27690,AT3G16250,AT1G19150,AT3G05790,AT4G39710,AT1G03630,ATCG00340,AT4G37925,ATCG00490,AT5G42070,AT4G38160,ATCG00350,AT2G10940,AT1G55370,AT3G27750,AT2G33800,AT4G09010,AT5G58260,AT5G21430,AT1G07320,AT1G14150,AT3G63490,AT2G29180,AT1G68590,AT1G29395,AT1G29910,AT5G14910,AT1G20020,AT1G78915,AT3G52150,AT1G64770,AT3G62030,AT1G50900,AT3G26060,AT5G05740,AT5G11450,ATCG00150…
GO:CC	chloroplast thylakoid membrane	GO:0009535	4.49375e-26	25.3474	425	1017	83	21112	AT3G01500,AT5G14740,AT3G01440,AT3G27690,AT3G16250,AT1G19150,AT3G05790,AT4G39710,AT1G03630,ATCG00340,AT4G37925,ATCG00490,AT5G42070,ATCG00350,AT2G10940,AT1G55370,AT3G27750,AT2G33800,AT4G09010,AT5G58260,AT5G21430,AT1G07320,AT1G14150,AT3G63490,AT2G29180,AT1G68590,AT1G29395,AT1G29910,AT5G14910,AT1G20020,AT1G78915,AT3G52150,AT1G64770,AT3G62030,AT1G50900,AT3G26060,AT5G05740,AT5G11450,ATCG00150,AT3G55330…
GO:CC	plastid thylakoid membrane	GO:0055035	6.32522e-26	25.1989	427	1017	83	21112	AT3G01500,AT5G14740,AT3G01440,AT3G27690,AT3G16250,AT1G19150,AT3G05790,AT4G39710,AT1G03630,ATCG00340,AT4G37925,ATCG00490,AT5G42070,ATCG00350,AT2G10940,AT1G55370,AT3G27750,AT2G33800,AT4G09010,AT5G58260,AT5G21430,AT1G07320,AT1G14150,AT3G63490,AT2G29180,AT1G68590,AT1G29395,AT1G29910,AT5G14910,AT1G20020,AT1G78915,AT3G52150,AT1G64770,AT3G62030,AT1G50900,AT3G26060,AT5G05740,AT5G11450,ATCG00150,AT3G55330…
GO:CC	intracellular non-membrane-bounded organelle	GO:0043232	4.0431e-21	20.3933	2796	1017	249	21112	AT3G01500,AT5G14740,AT5G25980,AT5G07560,AT2G42170,AT1G29500,AT3G01440,AT3G27690,AT3G49260,ATCG00180,AT3G16250,AT1G19150,AT3G05790,AT5G45040,ATCG00330,ATCG00170,AT4G39710,AT1G03630,ATCG00340,AT4G37925,AT3G26050,AT1G23790,AT3G44960,AT2G35370,ATCG00490,AT3G25980,AT5G48460,AT1G69200,AT1G72670,AT3G18880,AT2G33560,AT5G18660,AT5G42070,AT5G26000,AT4G38160,AT1G55490,AT4G14330,AT3G50240,AT1G09340,AT1G78970…
GO:CC	non-membrane-bounded organelle	GO:0043228	4.0431e-21	20.3933	2796	1017	249	21112	AT3G01500,AT5G14740,AT5G25980,AT5G07560,AT2G42170,AT1G29500,AT3G01440,AT3G27690,AT3G49260,ATCG00180,AT3G16250,AT1G19150,AT3G05790,AT5G45040,ATCG00330,ATCG00170,AT4G39710,AT1G03630,ATCG00340,AT4G37925,AT3G26050,AT1G23790,AT3G44960,AT2G35370,ATCG00490,AT3G25980,AT5G48460,AT1G69200,AT1G72670,AT3G18880,AT2G33560,AT5G18660,AT5G42070,AT5G26000,AT4G38160,AT1G55490,AT4G14330,AT3G50240,AT1G09340,AT1G78970…
GO:CC	plastid membrane	GO:0042170	1.18379e-18	17.9267	683	1017	95	21112	AT3G01500,AT5G14740,AT3G01550,AT3G01440,AT3G27690,AT1G30520,AT3G16250,AT1G19150,AT3G05790,AT4G39710,AT1G03630,ATCG00340,AT4G37925,ATCG00490,AT5G42070,ATCG00350,AT2G10940,AT1G55370,AT3G27750,AT2G33800,AT4G09010,ATCG00530,AT5G18570,AT5G58260,AT1G06080,AT5G21430,AT1G07320,AT1G14150,AT3G63490,AT2G29180,AT1G68590,AT1G29395,AT2G21340,AT1G29910,AT5G14910,AT1G20020,AT1G78915,AT3G52150,AT1G64770,AT3G62030…
GO:CC	outer membrane	GO:0019867	1.40174e-18	17.8533	557	1017	84	21112	AT3G01500,AT5G14740,AT3G01440,AT3G27690,AT5G51720,AT3G16250,AT1G19150,AT3G05790,AT4G39710,AT1G03630,ATCG00340,AT4G37925,ATCG00490,AT5G42070,ATCG00350,AT2G10940,AT1G55370,AT3G27750,AT2G33800,AT4G09010,AT5G58260,AT5G21430,AT1G07320,AT1G14150,AT3G63490,AT2G29180,AT1G68590,AT1G29395,AT1G29910,AT5G14910,AT1G20020,AT1G78915,AT3G52150,AT1G64770,AT3G62030,AT1G50900,AT3G26060,AT5G05740,AT5G11450,ATCG00150…
GO:CC	organelle outer membrane	GO:0031968	1.40174e-18	17.8533	557	1017	84	21112	AT3G01500,AT5G14740,AT3G01440,AT3G27690,AT5G51720,AT3G16250,AT1G19150,AT3G05790,AT4G39710,AT1G03630,ATCG00340,AT4G37925,ATCG00490,AT5G42070,ATCG00350,AT2G10940,AT1G55370,AT3G27750,AT2G33800,AT4G09010,AT5G58260,AT5G21430,AT1G07320,AT1G14150,AT3G63490,AT2G29180,AT1G68590,AT1G29395,AT1G29910,AT5G14910,AT1G20020,AT1G78915,AT3G52150,AT1G64770,AT3G62030,AT1G50900,AT3G26060,AT5G05740,AT5G11450,ATCG00150…
GO:CC	plastid nucleoid	GO:0042646	1.32641e-17	16.8773	56	1017	26	21112	ATCG00180,ATCG00170,AT1G69200,AT3G48500,AT5G51100,AT3G18870,AT4G20130,AT5G23310,ATCG00190,AT2G34640,AT1G10522,AT5G48470,AT3G06730,AT3G04260,AT3G54090,AT1G14410,AT2G31890,AT5G66470,AT2G48120,AT3G12930,AT5G65220,AT1G74850,AT1G63680,AT4G13670,AT3G27830,AT5G24314
GO:CC	chloroplast nucleoid	GO:0042644	2.32938e-17	16.6328	52	1017	25	21112	ATCG00180,ATCG00170,AT1G69200,AT3G48500,AT5G51100,AT4G20130,AT5G23310,ATCG00190,AT2G34640,AT1G10522,AT5G48470,AT3G06730,AT3G04260,AT3G54090,AT1G14410,AT2G31890,AT5G66470,AT2G48120,AT3G12930,AT5G65220,AT1G74850,AT1G63680,AT4G13670,AT3G27830,AT5G24314
GO:CC	nucleoid	GO:0009295	1.31928e-15	14.8797	65	1017	26	21112	ATCG00180,ATCG00170,AT1G69200,AT3G48500,AT5G51100,AT3G18870,AT4G20130,AT5G23310,ATCG00190,AT2G34640,AT1G10522,AT5G48470,AT3G06730,AT3G04260,AT3G54090,AT1G14410,AT2G31890,AT5G66470,AT2G48120,AT3G12930,AT5G65220,AT1G74850,AT1G63680,AT4G13670,AT3G27830,AT5G24314
GO:CC	apoplast	GO:0048046	1.84312e-09	8.73445	489	1017	61	21112	AT3G01500,AT4G25000,AT5G20630,AT5G66815,AT5G14740,AT5G25980,AT3G23730,AT1G04110,AT4G12970,AT5G09805,AT1G09750,AT1G78370,AT4G03210,ATCG00490,AT5G65730,AT5G20740,AT5G55730,AT5G01190,AT5G38930,AT3G16370,AT5G26000,AT1G55490,AT1G09340,AT5G38410,AT2G10940,AT2G45470,AT3G10080,AT4G39330,AT5G44565,AT3G55800,AT1G29910,AT1G20020,AT5G06290,AT3G62030,AT3G20820,AT1G29920,AT3G06030,AT5G09660,AT1G32060,AT2G38540…
GO:CC	plastid thylakoid lumen	GO:0031978	1.99708e-09	8.6996	51	1017	18	21112	AT5G45040,AT4G39710,AT3G03630,AT4G09010,AT5G45680,AT1G14150,AT3G26060,AT5G11450,AT3G55330,AT3G56650,AT5G53490,AT3G15520,AT2G44920,AT5G52970,AT4G26555,AT4G15510,AT2G01918,AT3G60370
GO:CC	chloroplast thylakoid lumen	GO:0009543	1.99708e-09	8.6996	51	1017	18	21112	AT5G45040,AT4G39710,AT3G03630,AT4G09010,AT5G45680,AT1G14150,AT3G26060,AT5G11450,AT3G55330,AT3G56650,AT5G53490,AT3G15520,AT2G44920,AT5G52970,AT4G26555,AT4G15510,AT2G01918,AT3G60370
GO:CC	thylakoid lumen	GO:0031977	4.53871e-09	8.34307	74	1017	21	21112	AT5G45040,AT4G39710,AT3G03630,AT4G09010,AT5G45680,AT1G14150,AT3G62030,AT3G26060,AT5G11450,AT3G55330,AT3G56650,AT5G53490,AT3G15520,AT2G44920,AT5G52970,ATCG00480,AT2G21330,AT4G26555,AT4G15510,AT2G01918,AT3G60370
GO:CC	plastid-encoded plastid RNA polymerase complex	GO:0000427	1.30813e-08	7.88335	11	1017	9	21112	AT1G69200,AT1G09340,AT3G48500,AT4G20130,AT2G34640,AT1G10522,AT3G12930,AT4G13670,AT5G24314
GO:CC	polymeric cytoskeletal fiber	GO:0099513	5.19282e-08	7.2846	271	1017	40	21112	AT1G23790,AT3G25980,AT5G48460,AT2G33560,AT4G14330,AT3G50240,AT3G23670,AT1G18370,AT4G15830,AT3G19050,AT2G44190,AT1G03780,AT4G05190,AT3G17360,AT5G51600,AT2G28620,AT2G22610,AT4G14150,AT4G22860,AT1G72250,AT2G37420,AT5G23910,AT5G15510,AT1G53140,AT1G64500,AT5G60930,AT2G45490,AT1G18550,AT5G27550,AT4G21270,AT3G44050,AT3G06030,AT5G67270,AT2G47500,AT4G13370,AT2G36200,AT3G60840,AT4G32830,AT3G10310,AT5G55280
GO:CC	supramolecular polymer	GO:0099081	7.26775e-08	7.1386	274	1017	40	21112	AT1G23790,AT3G25980,AT5G48460,AT2G33560,AT4G14330,AT3G50240,AT3G23670,AT1G18370,AT4G15830,AT3G19050,AT2G44190,AT1G03780,AT4G05190,AT3G17360,AT5G51600,AT2G28620,AT2G22610,AT4G14150,AT4G22860,AT1G72250,AT2G37420,AT5G23910,AT5G15510,AT1G53140,AT1G64500,AT5G60930,AT2G45490,AT1G18550,AT5G27550,AT4G21270,AT3G44050,AT3G06030,AT5G67270,AT2G47500,AT4G13370,AT2G36200,AT3G60840,AT4G32830,AT3G10310,AT5G55280
GO:CC	supramolecular fiber	GO:0099512	7.26775e-08	7.1386	274	1017	40	21112	AT1G23790,AT3G25980,AT5G48460,AT2G33560,AT4G14330,AT3G50240,AT3G23670,AT1G18370,AT4G15830,AT3G19050,AT2G44190,AT1G03780,AT4G05190,AT3G17360,AT5G51600,AT2G28620,AT2G22610,AT4G14150,AT4G22860,AT1G72250,AT2G37420,AT5G23910,AT5G15510,AT1G53140,AT1G64500,AT5G60930,AT2G45490,AT1G18550,AT5G27550,AT4G21270,AT3G44050,AT3G06030,AT5G67270,AT2G47500,AT4G13370,AT2G36200,AT3G60840,AT4G32830,AT3G10310,AT5G55280
GO:CC	microtubule	GO:0005874	1.37865e-07	6.86054	257	1017	38	21112	AT1G23790,AT3G25980,AT2G33560,AT4G14330,AT3G50240,AT3G23670,AT1G18370,AT4G15830,AT3G19050,AT2G44190,AT1G03780,AT4G05190,AT3G17360,AT5G51600,AT2G28620,AT2G22610,AT4G14150,AT4G22860,AT1G72250,AT2G37420,AT5G23910,AT5G15510,AT1G53140,AT5G60930,AT2G45490,AT1G18550,AT5G27550,AT4G21270,AT3G44050,AT3G06030,AT5G67270,AT2G47500,AT4G13370,AT2G36200,AT3G60840,AT4G32830,AT3G10310,AT5G55280
GO:CC	plastid ribosome	GO:0009547	2.24089e-07	6.64958	10	1017	8	21112	AT1G74970,AT1G07320,AT4G29060,AT3G25920,AT3G44890,AT3G27850,AT4G02790,AT3G27830
GO:CC	microtubule cytoskeleton	GO:0015630	2.49154e-07	6.60353	321	1017	43	21112	AT1G23790,AT3G25980,AT1G72670,AT2G33560,AT4G14330,AT3G50240,AT3G23670,AT1G18370,AT4G15830,AT3G19050,AT2G44190,AT1G03780,AT4G05190,AT3G58650,AT3G17360,AT5G51600,AT2G28620,AT2G22610,AT4G14150,AT4G22860,AT1G72250,AT2G37420,AT5G23910,AT5G15510,AT1G53140,AT4G21820,AT5G60930,AT2G45490,AT1G18550,AT5G55820,AT5G27550,AT4G21270,AT3G44050,AT3G05330,AT3G06030,AT5G67270,AT2G47500,AT4G13370,AT2G36200,AT3G60840…
GO:CC	ribosome	GO:0005840	2.54431e-07	6.59443	525	1017	59	21112	AT5G25980,ATCG00330,ATCG00490,AT3G18880,AT5G26000,AT1G55490,AT1G09340,AT5G38410,AT1G32990,AT3G27160,AT4G01310,AT2G33800,ATCG00810,AT5G24490,AT1G05190,AT1G74970,AT1G35680,AT5G47190,AT2G43030,AT1G07320,AT3G63490,AT3G15190,AT1G68590,AT1G29070,AT3G13120,AT3G17170,AT4G29060,AT3G25920,AT3G52150,AT1G48350,AT3G62030,AT1G78630,AT1G14205,AT4G17560,AT3G44890,AT2G24090,AT5G40950,AT5G14320,AT2G28000,AT5G30510…
GO:CC	cytoskeleton	GO:0005856	6.85883e-07	6.16375	472	1017	54	21112	AT2G42170,AT3G49260,AT3G26050,AT1G23790,AT3G25980,AT5G48460,AT1G72670,AT2G33560,AT4G14330,AT3G50240,AT3G23670,AT4G27370,AT1G18370,AT4G15830,AT3G19050,AT2G44190,AT1G03780,AT4G05190,AT3G58650,AT5G56580,AT3G17360,AT5G51600,AT2G28620,AT2G22610,AT4G14150,AT4G22860,AT1G72250,AT2G37420,AT5G23910,AT5G15510,AT1G53140,AT4G21820,AT1G64500,AT5G60930,AT2G45490,AT1G18550,AT5G55820,AT1G50240,AT2G29890,AT5G27550…
GO:CC	cytoplasm	GO:0005737	7.13023e-07	6.1469	10520	1017	597	21112	AT2G38995,AT4G16740,AT5G44620,AT1G65450,AT1G65480,AT3G01500,AT4G35810,AT5G50950,AT5G20630,AT3G21500,AT4G26530,AT1G33930,AT1G22380,AT1G51440,AT1G01390,AT1G19640,AT1G02065,AT3G05600,AT5G22580,AT4G28680,AT2G29350,AT5G14740,AT5G03270,AT1G77110,AT5G60880,AT5G25980,AT4G21445,AT4G15210,AT1G06360,AT5G25090,AT3G01550,AT5G57240,AT5G45520,AT3G12830,AT2G42170,AT1G60450,AT1G66940,AT3G01440,AT3G51895,AT3G18000…
GO:CC	photosystem II	GO:0009523	4.43139e-06	5.35346	78	1017	18	21112	AT3G01440,AT3G27690,AT1G19150,AT1G14150,AT1G29910,AT5G11450,AT3G55330,AT3G56650,AT1G29920,AT2G39470,AT5G27390,AT4G19100,AT1G55480,AT5G02120,AT4G15510,AT4G35250,AT4G34190,AT2G01918
GO:CC	photosystem	GO:0009521	5.77096e-06	5.23875	97	1017	20	21112	AT3G01440,AT3G27690,AT1G19150,ATCG00340,ATCG00350,AT1G14150,AT1G29910,AT5G11450,AT3G55330,AT3G56650,AT1G29920,AT2G39470,AT5G27390,AT4G19100,AT1G55480,AT5G02120,AT4G15510,AT4G35250,AT4G34190,AT2G01918
GO:CC	supramolecular complex	GO:0099080	1.71891e-05	4.76475	383	1017	44	21112	AT1G23790,AT3G25980,AT5G48460,AT2G33560,AT4G14330,AT3G50240,AT3G23670,AT1G18370,AT4G15830,AT3G19050,AT2G44190,AT1G03780,AT4G05190,AT3G17360,AT5G51600,AT2G28620,AT2G22610,AT4G14150,AT4G22860,AT1G72250,AT2G37420,AT5G23910,AT5G15510,AT1G53140,AT1G64500,AT5G60930,AT2G45490,AT1G18550,AT5G27550,AT4G21270,AT3G44050,AT1G61470,AT3G06030,AT5G67270,AT2G47500,AT1G32060,AT4G13370,AT2G36200,AT2G31890,AT3G60840…
GO:CC	extracellular region	GO:0005576	3.18491e-05	4.4969	1894	1017	140	21112	AT5G33370,AT3G01500,AT4G25000,AT5G36910,AT2G39850,AT2G26020,AT5G20630,AT1G02800,AT5G66815,AT1G15540,AT5G47500,AT5G44430,AT5G14740,AT5G25980,AT2G42840,AT4G19820,AT3G23730,AT5G44420,AT1G04110,AT5G45670,AT4G18970,AT2G42990,AT5G07560,AT4G12970,AT4G28780,AT3G29030,AT5G09805,AT4G12960,AT5G64667,AT2G02990,AT1G74670,AT3G47295,AT3G04290,AT5G63140,AT2G26010,AT1G09750,AT1G01900,AT1G64195,AT1G78370,AT2G21140…
GO:CC	stromule	GO:0010319	3.29087e-05	4.48269	39	1017	12	21112	AT3G01500,AT1G55490,AT1G09340,AT5G06290,AT1G32060,AT2G28000,AT3G11630,AT1G42970,AT3G54050,ATCG00480,AT1G23740,AT4G37930
GO:CC	cellular anatomical entity	GO:0110165	3.99815e-05	4.39814	19606	1017	982	21112	AT2G38995,AT5G33370,AT1G62280,AT4G16740,AT5G44620,AT5G56490,AT1G68480,AT1G65450,AT3G28420,AT1G65480,AT3G01500,AT4G35810,AT5G50950,AT3G27920,AT4G25000,AT5G36910,AT1G10586,AT2G39850,AT2G26020,AT5G20630,AT1G59810,AT3G21500,AT1G02800,AT3G26200,AT5G66815,AT1G15540,AT4G26530,AT1G33930,AT1G22380,AT2G41340,AT5G47500,AT1G51440,AT4G32280,AT1G11600,AT1G45616,AT1G01390,AT1G19640,AT2G36985,AT5G44430,AT1G02065…
GO:CC	phragmoplast	GO:0009524	6.87336e-05	4.16283	102	1017	19	21112	AT1G72670,AT4G14330,AT1G08560,AT3G23670,AT1G18370,AT3G19050,AT1G03780,AT4G05190,AT5G56580,AT3G17360,AT5G51600,AT4G14150,AT1G53140,AT1G50240,AT4G21270,AT3G44050,AT3G05330,AT5G67270,AT4G32830
GO:CC	photosystem II oxygen evolving complex	GO:0009654	0.000175999	3.75449	24	1017	9	21112	AT3G01440,AT1G14150,AT5G11450,AT3G55330,AT3G56650,AT2G39470,AT5G27390,AT4G15510,AT2G01918
GO:CC	plastid large ribosomal subunit	GO:0000311	0.00028466	3.54567	6	1017	5	21112	AT1G07320,AT3G25920,AT3G44890,AT3G27850,AT3G27830
GO:CC	spindle	GO:0005819	0.000488674	3.31098	105	1017	18	21112	AT3G25980,AT2G33560,AT1G03780,AT4G05190,AT5G51600,AT2G28620,AT4G22860,AT2G37420,AT5G15510,AT4G21820,AT2G45490,AT5G55820,AT4G21270,AT3G44050,AT5G67270,AT2G36200,AT3G60840,AT4G32830
GO:CC	bounding membrane of organelle	GO:0098588	0.000778685	3.10864	1488	1017	110	21112	AT3G01500,AT5G14740,AT3G01440,AT3G27690,AT5G51720,AT1G30520,AT1G17700,AT3G16250,AT1G19150,AT3G05790,AT1G02730,AT1G24070,AT4G39710,AT1G03630,ATCG00340,AT4G37925,AT4G24000,ATCG00490,AT5G13170,AT2G47920,AT5G42070,AT4G13410,AT1G16390,ATCG00350,AT2G10940,AT1G55370,AT3G27750,AT2G33800,AT3G16240,AT4G09010,AT5G58260,AT1G75120,AT4G05520,AT5G21430,AT1G07320,AT4G23990,AT1G14150,AT3G63490,AT2G29180,AT5G44560…
GO:CC	microtubule associated complex	GO:0005875	0.00123405	2.90867	62	1017	13	21112	AT4G14330,AT3G50240,AT3G23670,AT4G05190,AT4G14150,AT5G23910,AT5G60930,AT2G45490,AT1G18550,AT5G27550,AT4G21270,AT3G05330,AT4G32830
GO:CC	NAD(P)H dehydrogenase complex (plastoquinone)	GO:0010598	0.00170335	2.7687	12	1017	6	21112	AT3G16250,AT4G37925,AT5G58260,AT5G21430,AT1G64770,AT2G01590
GO:CC	secretory vesicle	GO:0099503	0.0019236	2.71588	173	1017	23	21112	AT5G20630,AT5G25980,AT4G15210,AT2G26010,AT1G09750,AT2G25060,AT3G49110,AT4G31840,AT4G22490,AT5G55730,AT5G26000,AT2G10940,AT2G45470,AT3G05727,AT1G45201,AT5G48490,AT2G38540,AT4G27520,AT1G03870,AT4G22513,AT3G08030,AT3G60900,AT2G01210
GO:CC	intracellular organelle	GO:0043229	0.00282901	2.54837	13209	1017	699	21112	AT2G38995,AT4G16740,AT5G44620,AT1G68480,AT1G65450,AT1G65480,AT3G01500,AT4G35810,AT5G50950,AT3G27920,AT1G10586,AT5G20630,AT1G59810,AT3G21500,AT1G33930,AT2G41340,AT1G51440,AT4G32280,AT1G01390,AT1G19640,AT1G02065,AT1G52830,AT3G13840,AT5G22580,AT1G29430,AT2G29350,AT5G14740,AT5G03270,AT1G77110,AT5G60880,AT5G25980,AT1G12860,AT3G57600,AT5G47330,AT4G21445,AT3G58070,AT5G49330,AT1G22590,AT4G01580,AT4G15210…
GO:CC	kinesin complex	GO:0005871	0.00389729	2.40924	26	1017	8	21112	AT4G14330,AT3G23670,AT4G05190,AT4G14150,AT5G23910,AT1G18550,AT5G27550,AT4G21270
GO:CC	spindle microtubule	GO:0005876	0.00530521	2.2753	27	1017	8	21112	AT3G25980,AT2G33560,AT4G05190,AT2G28620,AT2G37420,AT2G45490,AT2G36200,AT4G32830
GO:CC	organelle	GO:0043226	0.00750362	2.12473	13281	1017	699	21112	AT2G38995,AT4G16740,AT5G44620,AT1G68480,AT1G65450,AT1G65480,AT3G01500,AT4G35810,AT5G50950,AT3G27920,AT1G10586,AT5G20630,AT1G59810,AT3G21500,AT1G33930,AT2G41340,AT1G51440,AT4G32280,AT1G01390,AT1G19640,AT1G02065,AT1G52830,AT3G13840,AT5G22580,AT1G29430,AT2G29350,AT5G14740,AT5G03270,AT1G77110,AT5G60880,AT5G25980,AT1G12860,AT3G57600,AT5G47330,AT4G21445,AT3G58070,AT5G49330,AT1G22590,AT4G01580,AT4G15210…

## Sheet: KEGG pathway enrichment
The most enriched pathway terms in PtaHvsNaCl (Upregulation)
Statistic method: hypergeometric test
FDR correction method: Benjamini and Hochberg
Term	Description	Sample number	Background number	P-value	Corrected P-value	Gene_id	Gene_name	KEGG_ID
ath04814	Motor proteins	26/323	97/5004	1.79105e-10	1.7194e-08	AT1G18370 AT3G19050 AT3G53750 AT2G28620 AT3G23670 AT2G47500 AT2G36200 AT1G72250 AT4G05190 AT3G20150 AT4G27370 AT5G27550 AT3G17360 AT2G22610 AT3G44050 AT2G37420 AT5G23910 AT4G21270 AT3G10310 AT4G14150 AT2G42170 AT5G02370 AT5G06670 AT1G18550 AT3G10180 AT5G42490	KIN7A KIN12D ACT1 - KIN12B KIN14I - - KIN14D KIN12F VIIIB KIN14S POK1 - KIN12E KIN5B - KIN14C - KIN12A - - - KIN8A KIN7O -	ath:AT1G18370 ath:AT3G19050 ath:AT2G37620 ath:AT2G28620 ath:AT3G23670 ath:AT2G47500 ath:AT2G36200 ath:AT1G72250 ath:AT4G05190 ath:AT3G20150 ath:AT4G27370 ath:AT5G27550 ath:AT3G17360 ath:AT2G22610 ath:AT3G44050 ath:AT2G37420 ath:AT5G23910 ath:AT4G21270 ath:AT3G10310 ath:AT4G14150 ath:AT2G42170 ath:AT5G02370 ath:AT5G06670 ath:AT1G18550 ath:AT3G10180 ath:AT5G42490
ath00966	Glucosinolate biosynthesis	9/323	23/5004	6.34658e-06	0.000304636	AT5G14200 AT3G19710 AT2G43100 AT5G23010 AT1G16400 AT4G13770 AT5G23020 AT1G16410 AT3G58990	IMDH3 BCAT4 IPMI2 MAM1 CYP79F2 CYP83A1 MAM3 CYP79F1 IPMI1	ath:AT5G14200 ath:AT3G19710 ath:AT2G43100 ath:AT5G23010 ath:AT1G16400 ath:AT4G13770 ath:AT5G23020 ath:AT1G16410 ath:AT3G58990
ath00062	Fatty acid elongation	8/323	36/5004	0.00169536	0.0408593	AT5G47330 AT2G15090 AT4G17470 AT4G34250 AT5G04530 AT1G25450 AT2G46720 AT4G17480	- KCS8 - KCS16 KCS19 KCS5 HIC -	ath:AT5G47330 ath:AT2G15090 ath:AT4G17470 ath:AT4G34250 ath:AT5G04530 ath:AT1G25450 ath:AT2G46720 ath:AT4G17480
ath03010	Ribosome	36/323	339/5004	0.00174736	0.0408593	AT2G33800 AT1G32990 AT1G74970 AT2G43030 AT5G40950 AT1G29070 AT5G54600 AT5G30510 AT2G24090 AT4G01310 AT3G13120 AT1G35680 AT3G44890 AT1G64510 AT3G15190 AT3G27830 AT3G54210 AT1G78630 AT3G27850 AT4G17560 AT1G07320 AT1G05190 AT1G75350 AT1G48350 AT5G13510 AT5G47190 AT5G65220 AT5G14320 AT1G17560 AT3G25920 AT3G63490 AT3G18880 ATCG00810 ATCG00330 ATCG00780 AT1G59359	RPS5 RPL11 RPS9 RPL3A RPL27 RPL34 RPL24 RPS1 RPL35 RPL5 RPS10 RPL21 RPL9 - RPS20 RPL12A RPL17 RPL13 RPL12C - RPL4 RPL6 RPL31 RPL18 RPL10 - RPL29 RPS13 HLL RPL15 RPL1 - RPL22 RPS14 RPL14 RPS2B	ath:AT2G33800 ath:AT1G32990 ath:AT1G74970 ath:AT2G43030 ath:AT5G40950 ath:AT1G29070 ath:AT5G54600 ath:AT5G30510 ath:AT2G24090 ath:AT4G01310 ath:AT3G13120 ath:AT1G35680 ath:AT3G44890 ath:AT1G64510 ath:AT3G15190 ath:AT3G27830 ath:AT3G54210 ath:AT1G78630 ath:AT3G27850 ath:AT4G17560 ath:AT1G07320 ath:AT1G05190 ath:AT1G75350 ath:AT1G48350 ath:AT5G13510 ath:AT5G47190 ath:AT5G65220 ath:AT5G14320 ath:AT1…
ath00941	Flavonoid biosynthesis	6/323	22/5004	0.00212809	0.0408593	AT5G13930 AT5G08640 AT5G05270 AT3G55120 AT5G42800 AT4G22880	CHS FLS1 CHI3 CHI1 DFRA LDOX	ath:AT5G13930 ath:AT5G08640 ath:AT5G05270 ath:AT3G55120 ath:AT5G42800 ath:AT4G22880
ath00710	Carbon fixation in photosynthetic organisms	11/323	69/5004	0.00424563	0.0595092	AT5G38410 AT3G55800 AT1G32060 AT4G26530 AT5G09660 AT1G42970 AT3G54050 AT2G21330 AT5G64380 ATCG00490 AT4G26520	- SBPASE PRK FBA5 PMDH2 GAPB CFBP1 FBA1 - RBCL -	ath:AT5G38410 ath:AT3G55800 ath:AT1G32060 ath:AT4G26530 ath:AT5G09660 ath:AT1G42970 ath:AT3G54050 ath:AT2G21330 ath:AT5G64380 ath:ArthCp030 ath:AT4G26520
ath00073	Cutin, suberine and wax biosynthesis	7/323	33/5004	0.00433921	0.0595092	AT5G22500 AT1G72970 AT1G02205 AT1G11600 AT1G01600 AT3G10570 AT3G56700	FAR1 HTH CER1 CYP77B1 CYP86A4 CYP77A6 FAR6	ath:AT5G22500 ath:AT1G72970 ath:AT1G02205 ath:AT1G11600 ath:AT1G01600 ath:AT3G10570 ath:AT3G56700
ath00860	Porphyrin metabolism	9/323	54/5004	0.0069856	0.0838272	AT1G03630 AT5G18660 AT5G45930 AT3G48730 AT3G14930 AT4G27440 AT3G09150 AT5G54190 AT2G31250	PORC DVR CHLI2 GSA2 HEME1 PORB HY2 PORA HEMA3	ath:AT1G03630 ath:AT5G18660 ath:AT5G45930 ath:AT3G48730 ath:AT3G14930 ath:AT4G27440 ath:AT3G09150 ath:AT5G54190 ath:AT2G31250
ath00195	Photosynthesis	10/323	74/5004	0.0195174	0.208185	AT1G20020 AT3G01440 AT3G55330 AT1G14150 AT5G45040 ATCG00340 ATCG00480 ATCG00350 ATCG00130 ATCG00150	LFNR2 PNSL3 PPL1 PNSL2 PETJ PSAB ATPB PSAA ATPF ATPI	ath:AT1G20020 ath:AT3G01440 ath:AT3G55330 ath:AT1G14150 ath:AT5G45040 ath:ArthCp021 ath:ArthCp029 ath:ArthCp022 ath:ArthCp008 ath:ArthCp010
ath00970	Aminoacyl-tRNA biosynthesis	8/323	56/5004	0.0259364	0.248989	AT5G16715 AT4G04350 AT2G25840 AT3G25660 AT1G48520 AT3G02660 AT5G52520 AT2G04842	EMB2247 EMB2369 OVA4 GATA GATB EMB2768 OVA6 EMB2761	ath:AT5G16715 ath:AT4G04350 ath:AT2G25840 ath:AT3G25660 ath:AT1G48520 ath:AT3G02660 ath:AT5G52520 ath:AT2G04842
ath00630	Glyoxylate and dicarboxylate metabolism	10/323	80/5004	0.031851	0.277546	AT2G35370 AT5G38410 AT5G04140 AT5G09660 AT4G37930 AT4G16155 AT1G17650 AT1G32470 ATCG00490 AT1G11860	GDH1 - GLU1 PMDH2 SHM1 LPD2 GLYR2 GDH3 RBCL -	ath:AT2G35370 ath:AT5G38410 ath:AT5G04140 ath:AT5G09660 ath:AT4G37930 ath:AT4G16155 ath:AT1G17650 ath:AT1G32470 ath:ArthCp030 ath:AT1G11860
ath01210	2-Oxocarboxylic acid metabolism	9/323	70/5004	0.0346932	0.277546	AT5G14200 AT3G19710 AT2G43100 AT5G23010 AT1G16400 AT4G13770 AT5G23020 AT1G16410 AT3G58990	IMDH3 BCAT4 IPMI2 MAM1 CYP79F2 CYP83A1 MAM3 CYP79F1 IPMI1	ath:AT5G14200 ath:AT3G19710 ath:AT2G43100 ath:AT5G23010 ath:AT1G16400 ath:AT4G13770 ath:AT5G23020 ath:AT1G16410 ath:AT3G58990
ath00910	Nitrogen metabolism	6/323	41/5004	0.0458307	0.338442	AT3G01500 AT5G14740 AT5G04140 AT3G52720 AT1G23730 AT5G56330	BCA1 BCA2 GLU1 ACA1 BCA3 ATACA8	ath:AT3G01500 ath:AT5G14740 ath:AT5G04140 ath:AT3G52720 ath:AT1G23730 ath:AT5G56330
ath00196	Photosynthesis - antenna proteins	4/323	22/5004	0.0494982	0.339416	AT3G27690 AT1G19150 AT1G29910 AT1G29920	LHCB2.4 LHCA6 LHCB1.1 LHCB1.1	ath:AT3G27690 ath:AT1G19150 ath:AT1G29910 ath:AT1G29910
ath00500	Starch and sucrose metabolism	16/323	165/5004	0.0651373	0.416879	AT4G15210 AT4G25000 AT3G18080 AT5G19220 AT3G20440 AT5G10100 AT1G26560 AT2G22190 AT1G45191 AT4G11980 AT1G60270 AT4G39770 AT1G02800 AT3G18070 AT4G39010 AT4G24260	BAM5 AMY1 BGLU44 ADG2 SBE3 TPPI BGLU40 TPPE BGLU1 NUDT14 BGLU6 TPPH CEL2 BGLU43 AtGH9B18 KOR3	ath:AT4G15210 ath:AT4G25000 ath:AT3G18080 ath:AT5G19220 ath:AT3G20440 ath:AT5G10100 ath:AT1G26560 ath:AT2G22190 ath:AT1G45191 ath:AT4G11980 ath:AT1G60260 ath:AT4G39770 ath:AT1G02800 ath:AT3G18070 ath:AT4G39010 ath:AT4G24260
ath00030	Pentose phosphate pathway	7/323	58/5004	0.0776966	0.46618	AT2G24270 AT4G26530 AT3G54050 AT5G24420 AT2G21330 AT5G64380 AT4G26520	ALDH11A3 FBA5 CFBP1 PGL5 FBA1 - -	ath:AT2G24270 ath:AT4G26530 ath:AT3G54050 ath:AT5G24420 ath:AT2G21330 ath:AT5G64380 ath:AT4G26520
ath04075	Plant hormone signal transduction	23/323	269/5004	0.0983391	0.552336	AT3G12830 AT3G59060 AT3G23050 AT4G34760 AT4G03400 AT3G61830 AT4G32280 AT3G15540 AT1G52830 AT3G09870 AT5G18050 AT4G38840 AT5G18060 AT3G03850 AT5G18080 AT5G18010 AT4G38860 AT5G18020 AT1G23160 AT5G18030 AT3G03820 AT2G21220 AT1G68640	SAUR72 PIF5 IAA7 SAUR50 DFL2 ARF18 IAA29 IAA19 IAA6 - SAUR22 - SAUR23 - SAUR24 SAUR19 - SAUR20 - SAUR21 - - PAN	ath:AT3G12830 ath:AT3G59060 ath:AT3G23050 ath:AT4G34760 ath:AT4G03400 ath:AT3G61830 ath:AT4G32280 ath:AT3G15540 ath:AT1G52830 ath:AT3G09870 ath:AT5G18050 ath:AT4G38840 ath:AT5G18060 ath:AT3G03850 ath:AT5G18080 ath:AT5G18010 ath:AT4G38860 ath:AT5G18020 ath:AT1G23160 ath:AT5G18030 ath:AT3G03820 ath:AT2G21220 ath:AT1G68640
ath00130	Ubiquinone and other terpenoid-quinone biosynthesis	5/323	39/5004	0.103563	0.552336	AT1G30520 AT1G68890 AT1G60600 AT1G65060 AT1G18870	AAE14 PHYLLO ABC4 4CL3 ICS2	ath:AT1G30520 ath:AT1G68890 ath:AT1G60600 ath:AT1G65060 ath:AT1G18870
ath01200	Carbon metabolism	23/323	276/5004	0.120843	0.610576	AT2G24270 AT2G35370 AT5G50950 AT5G38410 AT3G55800 AT1G32060 AT4G26530 AT5G09660 AT4G37930 AT4G16155 AT5G52920 AT1G42970 AT1G17650 AT1G32470 AT3G54050 AT1G34430 AT5G24420 AT2G21330 AT5G64380 ATCG00490 AT4G26520 AT1G11860 AT4G35640	ALDH11A3 GDH1 FUM2 - SBPASE PRK FBA5 PMDH2 SHM1 LPD2 PKP2 GAPB GLYR2 GDH3 CFBP1 EMB3003 PGL5 FBA1 - RBCL - - SAT4	ath:AT2G24270 ath:AT2G35370 ath:AT5G50950 ath:AT5G38410 ath:AT3G55800 ath:AT1G32060 ath:AT4G26530 ath:AT5G09660 ath:AT4G37930 ath:AT4G16155 ath:AT5G52920 ath:AT1G42970 ath:AT1G17650 ath:AT1G32470 ath:AT3G54050 ath:AT1G34430 ath:AT5G24420 ath:AT2G21330 ath:AT5G64380 ath:ArthCp030 ath:AT4G26520 ath:AT1G11860 ath:AT4G35640
ath00290	Valine, leucine and isoleucine biosynthesis	3/323	20/5004	0.134831	0.631768	AT5G14200 AT2G43100 AT3G58990	IMDH3 IPMI2 IPMI1	ath:AT5G14200 ath:AT2G43100 ath:AT3G58990
ath00010	Glycolysis / Gluconeogenesis	11/323	118/5004	0.138199	0.631768	AT2G24270 AT4G26530 AT4G16155 AT5G52920 AT3G54050 AT1G34430 AT3G01260 AT2G21330 AT5G64380 AT4G26520 AT1G32780	ALDH11A3 FBA5 LPD2 PKP2 CFBP1 EMB3003 - FBA1 - - -	ath:AT2G24270 ath:AT4G26530 ath:AT4G16155 ath:AT5G52920 ath:AT3G54050 ath:AT1G34430 ath:AT3G01260 ath:AT2G21330 ath:AT5G64380 ath:AT4G26520 ath:AT1G32780
ath00053	Ascorbate and aldarate metabolism	6/323	57/5004	0.159438	0.695729	AT4G09010 AT5G16710 AT5G21100 AT1G77490 AT5G56490 AT4G26255	APX4 DHAR3 - APXT GULLO4 -	ath:AT4G09010 ath:AT5G16710 ath:AT5G21100 ath:AT1G77490 ath:AT5G56490 ath:AT4G26260
ath00051	Fructose and mannose metabolism	6/323	60/5004	0.188407	0.786396	AT4G26530 AT3G54050 AT2G21330 AT5G64380 AT4G11980 AT4G26520	FBA5 CFBP1 FBA1 - NUDT14 -	ath:AT4G26530 ath:AT3G54050 ath:AT2G21330 ath:AT5G64380 ath:AT4G11980 ath:AT4G26520
ath00960	Tropane, piperidine and pyridine alkaloid biosynthesis	4/323	36/5004	0.200151	0.800602	AT2G29310 AT2G29290 AT5G13930 AT2G29300	- - CHS -	ath:AT2G29310 ath:AT2G29290 ath:AT5G13930 ath:AT2G29300
ath00380	Tryptophan metabolism	6/323	63/5004	0.219238	0.841875	AT5G25980 AT5G26000 AT4G16155 AT5G43890 AT2G20340 AT1G04180	TGG2 TGG1 LPD2 YUC5 ELI5 YUC9	ath:AT5G25980 ath:AT5G26000 ath:AT4G16155 ath:AT5G43890 ath:AT2G20340 ath:AT1G04180
ath00999	Biosynthesis of various plant secondary metabolites	6/323	64/5004	0.229876	0.848774	AT3G18080 AT1G26560 AT1G45191 AT4G31970 AT1G60270 AT3G18070	BGLU44 BGLU40 BGLU1 CYP82C2 BGLU6 BGLU43	ath:AT3G18080 ath:AT1G26560 ath:AT1G45191 ath:AT4G31970 ath:AT1G60260 ath:AT3G18070
ath00460	Cyanoamino acid metabolism	6/323	66/5004	0.251624	0.894663	AT3G18080 AT4G37930 AT1G26560 AT1G45191 AT1G60270 AT3G18070	BGLU44 SHM1 BGLU40 BGLU1 BGLU6 BGLU43	ath:AT3G18080 ath:AT4G37930 ath:AT1G26560 ath:AT1G45191 ath:AT1G60260 ath:AT3G18070
ath00350	Tyrosine metabolism	4/323	41/5004	0.271038	0.915486	AT5G57170 AT2G20340 AT4G28680 AT1G32780	- ELI5 TYRDC -	ath:AT5G57170 ath:AT2G20340 ath:AT4G28680 ath:AT1G32780
ath00780	Biotin metabolism	2/323	16/5004	0.276553	0.915486	AT2G05990 AT2G22230	MOD1 -	ath:AT2G05990 ath:AT2G22230
ath02010	ABC transporters	6/323	70/5004	0.296665	0.949328	AT3G55130 AT1G51460 AT5G52860 AT3G55110 AT1G66950 AT1G27940	ABCG19 ABCG13 ABCG8 ABCG18 ABCG39 ABCB13	ath:AT3G55130 ath:AT1G51460 ath:AT5G52860 ath:AT3G55110 ath:AT1G66950 ath:AT1G27940
ath00480	Glutathione metabolism	8/323	100/5004	0.316965	0.959292	AT1G78370 AT4G09010 AT5G16710 AT1G77490 AT1G49860 AT1G10360 AT3G62760 AT5G26220	GSTU20 APX4 DHAR3 APXT GSTF14 GSTU18 GSTF13 GGCT2;1	ath:AT1G78370 ath:AT4G09010 ath:AT5G16710 ath:AT1G77490 ath:AT1G49860 ath:AT1G10360 ath:AT3G62760 ath:AT5G26220
ath01212	Fatty acid metabolism	6/323	72/5004	0.319764	0.959292	AT5G47330 AT2G05990 AT4G17470 AT2G47240 AT2G22230 AT4G17480	- MOD1 - LACS1 - -	ath:AT5G47330 ath:AT2G05990 ath:AT4G17470 ath:AT2G47240 ath:AT2G22230 ath:AT4G17480
ath00240	Pyrimidine metabolism	5/323	63/5004	0.384532	0.999997	AT3G53900 AT3G18680 AT3G25400 AT5G63310 AT1G14250	UPP - - NDPK2 APY5	ath:AT3G53900 ath:AT3G18680 ath:AT3G25400 ath:AT5G63310 ath:AT1G14250
ath00670	One carbon pool by folate	2/323	21/5004	0.397044	0.999997	AT4G37930 AT1G11860	SHM1 -	ath:AT4G37930 ath:AT1G11860
ath04016	MAPK signaling pathway - plant	10/323	139/5004	0.408572	0.999997	AT2G26020 AT2G26330 AT5G44420 AT5G44430 AT5G21930 AT5G63310 AT5G53210 AT5G62230 AT2G20875 AT1G34245	PDF1.2B ERECTA PDF1.2A PDF1.2C PAA2 NDPK2 SPCH ERL1 EPF1 EPF2	ath:AT2G26020 ath:AT2G26330 ath:AT5G44420 ath:AT5G44430 ath:AT5G21930 ath:AT5G63310 ath:AT5G53210 ath:AT5G62230 ath:AT2G20875 ath:AT1G34245
ath00950	Isoquinoline alkaloid biosynthesis	2/323	22/5004	0.420138	0.999997	AT2G20340 AT4G28680	ELI5 TYRDC	ath:AT2G20340 ath:AT4G28680
ath03020	RNA polymerase	4/323	51/5004	0.420265	0.999997	AT2G41340 ATCG00190 ATCG00180 ATCG00170	NRPD5B RPOB RPOC1 RPOC2	ath:AT2G41340 ath:ArthCp014 ath:ArthCp013 ath:ArthCp012
ath01240	Biosynthesis of cofactors	16/323	231/5004	0.422005	0.999997	AT3G48730 AT4G37930 AT4G16155 AT2G05990 AT3G14930 AT3G18680 AT1G30520 AT1G68890 AT1G60600 AT2G22230 AT2G46110 AT5G63310 AT1G18870 AT5G56490 AT3G11750 AT2G31250	GSA2 SHM1 LPD2 MOD1 HEME1 - AAE14 PHYLLO ABC4 - KPHMT1 NDPK2 ICS2 GULLO4 FOLB1 HEMA3	ath:AT3G48730 ath:AT4G37930 ath:AT4G16155 ath:AT2G05990 ath:AT3G14930 ath:AT3G18680 ath:AT1G30520 ath:AT1G68890 ath:AT1G60600 ath:AT2G22230 ath:AT2G46110 ath:AT5G63310 ath:AT1G18870 ath:AT5G56490 ath:AT3G11750 ath:AT2G31250
ath01232	Nucleotide metabolism	6/323	83/5004	0.448993	0.999997	AT3G53900 AT4G34900 AT3G18680 AT3G25400 AT5G63310 AT1G14250	UPP XDH2 - - NDPK2 APY5	ath:AT3G53900 ath:AT4G34900 ath:AT3G18680 ath:AT3G25400 ath:AT5G63310 ath:AT1G14250
ath00940	Phenylpropanoid biosynthesis	9/323	129/5004	0.454937	0.999997	AT3G49110 AT4G39330 AT1G71695 AT3G03670 AT1G65060 AT5G06720 AT5G58390 AT5G40150 AT4G37980	PER33 CAD9 PER12 PER28 4CL3 PER53 PER67 PER63 CAD7	ath:AT3G49110 ath:AT4G39330 ath:AT1G71695 ath:AT3G03670 ath:AT1G65060 ath:AT5G06720 ath:AT5G58390 ath:AT5G40150 ath:AT4G37980
ath04146	Peroxisome	6/323	84/5004	0.460626	0.999997	AT5G22500 AT4G34900 AT5G23310 AT5G51100 AT2G47240 AT3G56700	FAR1 XDH2 FSD3 FSD2 LACS1 FAR6	ath:AT5G22500 ath:AT4G34900 ath:AT5G23310 ath:AT5G51100 ath:AT2G47240 ath:AT3G56700
ath00260	Glycine, serine and threonine metabolism	5/323	71/5004	0.487932	0.999997	AT2G35370 AT4G37930 AT4G16155 AT1G32470 AT1G11860	GDH1 SHM1 LPD2 GDH3 -	ath:AT2G35370 ath:AT4G37930 ath:AT4G16155 ath:AT1G32470 ath:AT1G11860
ath00906	Carotenoid biosynthesis	2/323	28/5004	0.547982	0.999997	AT4G19170 AT2G29090	CCD4 CYP707A2	ath:AT4G19170 ath:AT2G29090
ath00061	Fatty acid biosynthesis	3/323	45/5004	0.563012	0.999997	AT2G05990 AT2G47240 AT2G22230	MOD1 LACS1 -	ath:AT2G05990 ath:AT2G47240 ath:AT2G22230
ath00261	Monobactam biosynthesis	1/323	13/5004	0.580425	0.999997	AT2G44040	DAPB1	ath:AT2G44040
ath00514	Other types of O-glycan biosynthesis	1/323	13/5004	0.580425	0.999997	AT1G75120	RRA1	ath:AT1G75120
ath00020	Citrate cycle (TCA cycle)	4/323	64/5004	0.600196	0.999997	AT5G50950 AT5G09660 AT4G16155 AT1G34430	FUM2 PMDH2 LPD2 EMB3003	ath:AT5G50950 ath:AT5G09660 ath:AT4G16155 ath:AT1G34430
ath00300	Lysine biosynthesis	1/323	14/5004	0.607579	0.999997	AT2G44040	DAPB1	ath:AT2G44040
ath00620	Pyruvate metabolism	6/323	98/5004	0.613783	0.999997	AT5G50950 AT5G09660 AT4G16155 AT5G52920 AT1G34430 AT1G32780	FUM2 PMDH2 LPD2 PKP2 EMB3003 -	ath:AT5G50950 ath:AT5G09660 ath:AT4G16155 ath:AT5G52920 ath:AT1G34430 ath:AT1G32780
ath00360	Phenylalanine metabolism	2/323	33/5004	0.638518	0.999997	AT5G57170 AT2G20340	#REF!	ath:AT5G57170 ath:AT2G20340
ath00040	Pentose and glucuronate interconversions	5/323	85/5004	0.650134	0.999997	AT3G53190 AT2G21370 AT5G63180 AT3G24230 AT4G02320	- XK-1 - - PME40	ath:AT3G53190 ath:AT2G21370 ath:AT5G63180 ath:AT3G24230 ath:AT4G02320
ath00270	Cysteine and methionine metabolism	7/323	122/5004	0.681904	0.999997	AT5G09660 AT3G03630 AT4G37770 AT4G08040 AT4G35640 AT2G22810 AT5G18930	PMDH2 CS26 ACS8 ACS11 SAT4 ACS4 SAMDC4	ath:AT5G09660 ath:AT3G03630 ath:AT4G37770 ath:AT4G08040 ath:AT4G35640 ath:AT2G22810 ath:AT5G18930
ath00511	Other glycan degradation	1/323	19/5004	0.719212	0.999997	AT1G67830	FXG1	ath:AT1G67830
ath00650	Butanoate metabolism	1/323	20/5004	0.737405	0.999997	AT1G17650	GLYR2	ath:AT1G17650
ath00904	Diterpenoid biosynthesis	1/323	20/5004	0.737405	0.999997	AT3G25180	CYP82G1	ath:AT3G25180
ath04712	Circadian rhythm - plant	2/323	40/5004	0.740567	0.999997	AT5G13930 AT1G65480	CHS FT	ath:AT5G13930 ath:AT1G65480
ath00730	Thiamine metabolism	1/323	21/5004	0.754423	0.999997	AT3G21500	DXPS1	ath:AT3G21500
ath00920	Sulfur metabolism	2/323	42/5004	0.764816	0.999997	AT4G14040 AT4G35640	SBP2 SAT4	ath:AT4G14040 ath:AT4G35640
ath00909	Sesquiterpenoid and triterpenoid biosynthesis	1/323	22/5004	0.770342	0.999997	AT1G78970	LUP1	ath:AT1G78970
ath00071	Fatty acid degradation	2/323	46/5004	0.807469	0.999997	AT2G47240 AT1G32780	LACS1 -	ath:AT2G47240 ath:AT1G32780
ath00230	Purine metabolism	4/323	87/5004	0.822783	0.999997	AT4G34900 AT4G11980 AT5G63310 AT1G14250	XDH2 NUDT14 NDPK2 APY5	ath:AT4G34900 ath:AT4G11980 ath:AT5G63310 ath:AT1G14250
ath00565	Ether lipid metabolism	1/323	26/5004	0.824369	0.999997	AT5G25370	PLDALPHA3	ath:AT5G25370
ath00790	Folate biosynthesis	1/323	29/5004	0.856392	0.999997	AT3G11750	FOLB1	ath:AT3G11750
ath00908	Zeatin biosynthesis	1/323	29/5004	0.856392	0.999997	AT1G22380	UGT85A3	ath:AT1G22380
ath00330	Arginine and proline metabolism	2/323	52/5004	0.858593	0.999997	AT4G35810 AT5G18930	P4H8 SAMDC4	ath:AT4G35810 ath:AT5G18930
ath03060	Protein export	2/323	52/5004	0.858593	0.999997	AT5G03940 AT2G45770	FFC CPFTSY	ath:AT5G03940 ath:AT2G45770
ath03410	Base excision repair	2/323	52/5004	0.858593	0.999997	AT3G12710 AT5G44680	- -	ath:AT3G12710 ath:AT5G44680
ath03018	RNA degradation	5/323	114/5004	0.86881	0.999997	AT1G55490 AT3G52150 AT3G03710 AT1G61470 AT1G26230	CPN60B1 PSRP2 PNP1 CAF1-5 CPN60B4	ath:AT1G55490 ath:AT3G52150 ath:AT3G03710 ath:AT1G61470 ath:AT1G26230
ath00310	Lysine degradation	1/323	32/5004	0.882591	0.999997	AT4G16155	LPD2	ath:AT4G16155
ath00770	Pantothenate and CoA biosynthesis	1/323	33/5004	0.890219	0.999997	AT2G46110	KPHMT1	ath:AT2G46110
ath00564	Glycerophospholipid metabolism	4/323	99/5004	0.890866	0.999997	AT3G18000 AT3G58830 AT2G40690 AT5G25370	NMT1 - GLY1 PLDALPHA3	ath:AT3G18000 ath:AT3G58830 ath:AT2G40690 ath:AT5G25370
ath00052	Galactose metabolism	2/323	57/5004	0.891388	0.999997	AT3G01260 AT1G60450	- GOLS7	ath:AT3G01260 ath:AT1G60450
ath00900	Terpenoid backbone biosynthesis	2/323	60/5004	0.907528	0.999997	AT3G21500 AT2G02500	DXPS1 ISPD	ath:AT3G21500 ath:AT2G02500
ath03440	Homologous recombination	2/323	60/5004	0.907528	0.999997	AT1G10930 AT1G05490	RECQL4A CLSY3	ath:AT1G10930 ath:AT1G05490
ath00100	Steroid biosynthesis	1/323	37/5004	0.916096	0.999997	AT2G34490	CYP710A2	ath:AT2G34490
ath03250	Viral life cycle - HIV-1	1/323	37/5004	0.916096	0.999997	AT4G19560	CYCT1-2	ath:AT4G19560
ath00640	Propanoate metabolism	1/323	40/5004	0.931426	0.999997	AT4G16155	LPD2	ath:AT4G16155
ath00592	alpha-Linolenic acid metabolism	1/323	42/5004	0.940061	0.999997	AT1G19640	JMT	ath:AT1G19640
ath00510	N-Glycan biosynthesis	1/323	47/5004	0.957196	0.999997	AT3G27540	-	ath:AT3G27540
ath04130	SNARE interactions in vesicular transport	1/323	47/5004	0.957196	0.999997	AT1G08560	KN	ath:AT1G08560
ath00562	Inositol phosphate metabolism	2/323	74/5004	0.957271	0.999997	AT5G10170 AT4G26255	IPS3 -	ath:AT5G10170 ath:AT4G26260
ath00280	Valine, leucine and isoleucine degradation	1/323	49/5004	0.962593	0.999997	AT4G16155	LPD2	ath:AT4G16155
ath03022	Basal transcription factors	1/323	53/5004	0.971436	0.999997	AT3G19040	TAF1	ath:AT3G19040
ath00520	Amino sugar and nucleotide sugar metabolism	4/323	129/5004	0.971507	0.999997	AT1G02730 AT5G19220 AT2G43580 AT4G19820	CSLD5 ADG2 - -	ath:AT1G02730 ath:AT5G19220 ath:AT2G43580 ath:AT4G19820
ath04626	Plant-pathogen interaction	7/323	194/5004	0.972207	0.999997	AT2G04030 AT2G15090 AT5G56580 AT4G34250 AT5G04530 AT1G25450 AT2G46720	HSP90-5 KCS8 MKK6 KCS16 KCS19 KCS5 HIC	ath:AT2G04030 ath:AT2G15090 ath:AT5G56580 ath:AT4G34250 ath:AT5G04530 ath:AT1G25450 ath:AT2G46720
ath01250	Biosynthesis of nucleotide sugars	2/323	98/5004	0.989306	0.999997	AT5G19220 AT4G26255	ADG2 -	ath:AT5G19220 ath:AT4G26260
ath01230	Biosynthesis of amino acids	8/323	239/5004	0.98957	0.999997	AT4G26530 AT3G03630 AT4G37930 AT2G44040 AT5G52920 AT2G21330 AT4G26520 AT4G35640	FBA5 CS26 SHM1 DAPB1 PKP2 FBA1 - SAT4	ath:AT4G26530 ath:AT3G03630 ath:AT4G37930 ath:AT2G44040 ath:AT5G52920 ath:AT2G21330 ath:AT4G26520 ath:AT4G35640
ath04120	Ubiquitin mediated proteolysis	3/323	138/5004	0.994874	0.999997	AT4G33270 AT4G33260 AT5G13840	CDC20-1 CDC20-2 FZR3	ath:AT4G33270 ath:AT4G33260 ath:AT5G13840
ath03420	Nucleotide excision repair	1/323	83/5004	0.996249	0.999997	AT2G41340	NRPD5B	ath:AT2G41340
ath04145	Phagosome	1/323	84/5004	0.996495	0.999997	AT4G28950	ARAC7	ath:AT4G28950
ath00190	Oxidative phosphorylation	3/323	150/5004	0.997375	0.999997	ATCG00480 ATCG00130 ATCG00150	ATPB ATPF ATPI	ath:ArthCp029 ath:ArthCp008 ath:ArthCp010
ath04144	Endocytosis	3/323	156/5004	0.998131	0.999997	AT4G05520 AT5G44560 AT5G25370	EHD2 VPS2.2 PLDALPHA3	ath:AT4G05520 ath:AT5G44560 ath:AT5G25370
ath03013	Nucleocytoplasmic transport	1/323	101/5004	0.998897	0.999997	AT1G59660	NUP98B	ath:AT1G59660
ath03015	mRNA surveillance pathway	1/323	119/5004	0.999677	0.999997	AT3G52150	PSRP2	ath:AT3G52150
ath04141	Protein processing in endoplasmic reticulum	2/323	207/5004	0.999988	0.999997	AT2G04030 AT3G53800	HSP90-5 Fes1B	ath:AT2G04030 ath:AT3G53800
ath03040	Spliceosome	1/323	188/5004	0.999997	0.999997	AT5G14610	-	ath:AT5G14610
