# Supplementary material for: Streptomyces alleviate abiotic stress in plant by producing pteridic acids
Source: Nat Commun. 2023 Nov 15;14:7398. doi: 10.1038/s41467-023-43177-3 (PMC10652019; doi:10.1038/s41467-023-43177-3)
Supplement: Supplementary file 6 — Supplementary Data 3 [file 41467_2023_43177_MOESM6_ESM.xlsx]

## Sheet: MYB
gene_id	gene_name	log2FoldChange		gene_description
		PtaH vs NaCl	PtaF vs NaCl
AT3G27920	GL1	3.73133	3.68679	Trichome differentiation protein GL1 [Source:UniProtKB/Swiss-Prot;Acc:P27900]
AT5G49330	MYB111	2.44991	2.53479	Transcription factor MYB111 [Source:UniProtKB/Swiss-Prot;Acc:Q9FJ07]
AT5G15310	ATMYB16	1.9875	1.88216	MYB16 [Source:UniProtKB/TrEMBL;Acc:A0A178UJ10]
AT3G61250	AtMYB17	1.7972	2.09011	Transcription factor MYB41 [Source:UniProtKB/Swiss-Prot;Acc:Q9M2D9]
AT4G26930	MYB97	1.72643	2.05875	Transcription factor MYB97 [Source:UniProtKB/Swiss-Prot;Acc:Q9S773]
AT1G74430	MYB95	1.55794	1.29868	At1g74430 [Source:UniProtKB/TrEMBL;Acc:Q9SG63]
AT5G14750	WER	1.39205	1.43238	WER1 [Source:UniProtKB/TrEMBL;Acc:A0A384KIP7]
AT2G39880	MYB25	1.14652	1.05494	Transcription factor MYB25 [Source:UniProtKB/Swiss-Prot;Acc:O04192]
AT5G61420	MYB28	1.11854	1.18665	PMG1 [Source:UniProtKB/TrEMBL;Acc:A0A178UN88]
AT3G46130	ATMYB48	-1.11414	-1.43118	myb domain protein 48 [Source:TAIR;Acc:AT3G46130]
AT1G01060	LHY	-1.13998	-1.21856	LHY1 [Source:UniProtKB/TrEMBL;Acc:A0A178W761]
AT1G17950	MYB52	-1.25277	-1.13441	Transcription factor MYB52 [Source:UniProtKB/Swiss-Prot;Acc:Q6R0C4]
AT1G73410	ATMYB54	-1.26589	-1.41683	MYB54 [Source:UniProtKB/TrEMBL;Acc:A0A178WGB1]
AT1G79180	ATMYB63	-1.3067	-1.3578	myb domain protein 63 [Source:TAIR;Acc:AT1G79180]
AT5G26660	MYB86	-1.42458	-1.86867	Transcription factor MYB86 [Source:UniProtKB/Swiss-Prot;Acc:Q8LPH6]
AT2G32460	MYB101	-1.46911	-2.2275	Transcription factor MYB101 [Source:UniProtKB/Swiss-Prot;Acc:O80883]
AT5G59780	MYB59	-1.47872	-1.66222	Transcription factor MYB59 [Source:UniProtKB/Swiss-Prot;Acc:Q4JL84]
AT1G18570	MYB51	-1.49212	-1.43196	Transcription factor MYB51 [Source:UniProtKB/Swiss-Prot;Acc:O49782]
AT5G37260	RVE2	-1.55736	-1.86913	Protein REVEILLE 2 [Source:UniProtKB/Swiss-Prot;Acc:F4K5X6]
AT1G74080	MYB122	-1.59538	-1.76573	Transcription factor MYB122 [Source:UniProtKB/Swiss-Prot;Acc:Q9C9C8]
AT4G00540	MYB3R2	-1.66903	-4.46899	Transcription factor MYB3R-2 [Source:UniProtKB/Swiss-Prot;Acc:Q9SPN3]
AT3G24310	MYB305	-1.69367	-1.90612	MYB305 [Source:UniProtKB/TrEMBL;Acc:A0A384L796]
AT3G06490	MYB108	-1.70375	-1.92678	Transcription factor MYB108 [Source:UniProtKB/Swiss-Prot;Acc:Q9LDE1]
AT5G65790	ATMYB68	-1.71021	-1.32391	At5g65790 [Source:UniProtKB/TrEMBL;Acc:O49538]
AT4G13480	AtMYB79	-1.91838	-6.31823	Myb domain protein 79 [Source:UniProtKB/TrEMBL;Acc:Q9T0G9]
AT4G33450	ATMYB69	-1.98024	-2.49902	MYB transcription factor [Source:UniProtKB/TrEMBL;Acc:Q9SZC2]
AT4G05100	AtMYB74	-2.04059	-2.34266	Transcription factor MYB74 [Source:UniProtKB/Swiss-Prot;Acc:Q9M0Y5]
AT4G21440	ATMYB102	-2.1963	-5.09856	Transcription factor MYB102 [Source:UniProtKB/Swiss-Prot;Acc:Q9LDR8]
AT5G49620	AtMYB78	-2.24554	-1.92114	myb domain protein 78 [Source:TAIR;Acc:AT5G49620]
AT5G23000	RAX1	-2.41494	-1.46449	Transcription factor RAX1 [Source:UniProtKB/Swiss-Prot;Acc:Q9FG68]
AT5G56110	MYB80	-2.93207	-3.6553	MYB80 [Source:UniProtKB/TrEMBL;Acc:A0A178UM75]
AT3G12720	ATY53	-3.20123	-1.20549	MYB67 [Source:UniProtKB/TrEMBL;Acc:A0A384L704]
AT3G02940	MYB107	-3.67347	-1.49525	At3g02940 [Source:UniProtKB/TrEMBL;Acc:Q9LDI5]
AT3G30210	ATMYB121	-4.50985	-4.52707	MYB transcription factor [Source:UniProtKB/TrEMBL;Acc:Q9LRU5]
AT3G48920	AtMYB45	-6.42299	-2.1927	MYB transcription factor [Source:UniProtKB/TrEMBL;Acc:Q9SMT1]

## Sheet: bHLH 
gene_id	gene_name	log2FoldChange		gene_description
		PtaH vs NaCl	PtaF vs NaCl
AT1G10586	BHLH168	3.48618	3.25325	Transcription factor bHLH168 [Source:UniProtKB/Swiss-Prot;Acc:Q9XIJ1]
AT1G12860	SCRM2	2.52242	2.60029	Transcription factor SCREAM2 [Source:UniProtKB/Swiss-Prot;Acc:Q9LPW3]
AT3G21330	BHLH87	2.35314	2.28874	Transcription factor bHLH87 [Source:UniProtKB/Swiss-Prot;Acc:Q8S3D2]
AT5G39860	PRE1	2.3212	2.62103	Transcription factor PRE1 [Source:UniProtKB/Swiss-Prot;Acc:Q9FLE9]
AT4G01460	BHLH57	2.18945	2.43942	Transcription factor bHLH57 [Source:UniProtKB/Swiss-Prot;Acc:Q9M128]
AT5G46690	BHLH71	2.03584	2.15023	Transcription factor bHLH71 [Source:UniProtKB/Swiss-Prot;Acc:Q56XR0]
AT4G00050	UNE10	1.6859	1.63023	Transcription factor UNE10 [Source:UniProtKB/Swiss-Prot;Acc:Q8GZ38]
AT2G18300	-	1.48447	1.99286	Basic helix-loop-helix (BHLH) DNA-binding superfamily protein [Source:UniProtKB/TrEMBL;Acc:F4IQH8]
AT5G15160	PRE2	1.44903	1.69671	Transcription factor PRE2 [Source:UniProtKB/Swiss-Prot;Acc:Q9LXG5]
AT3G47710	PRE4	1.41286	1.47459	Transcription factor PRE4 [Source:UniProtKB/Swiss-Prot;Acc:F4JCN9]
AT4G36540	BEE2	1.34937	1.61569	Transcription factor BEE 2 [Source:UniProtKB/Swiss-Prot;Acc:Q93VJ4]
AT5G53210	SPCH	1.28753	1.63059	SPCH [Source:UniProtKB/TrEMBL;Acc:A0A178UF96]
AT1G22490	-	1.22431	1.13156	basic helix-loop-helix (bHLH) DNA-binding superfamily protein [Source:TAIR;Acc:AT1G22490]
AT3G59060	PIF5	1.19905	1.30343	Transcription factor PIF5 [Source:UniProtKB/Swiss-Prot;Acc:Q84LH8]
AT1G18400	BEE1	1.01136	1.25245	Transcription factor BEE 1 [Source:UniProtKB/Swiss-Prot;Acc:Q8GZ13]
AT4G00480	ATMYC1	1.00129	1.02257	Basic helix-loop-helix (BHLH) DNA-binding superfamily protein [Source:UniProtKB/TrEMBL;Acc:F4JHC4]
AT4G25400	-	-1.03763	-1.22799	basic helix-loop-helix (bHLH) DNA-binding superfamily protein [Source:TAIR;Acc:AT4G25400]
AT1G51140	BHLH122	-1.12719	-1.05244	Transcription factor bHLH122 [Source:UniProtKB/Swiss-Prot;Acc:Q9C690]
AT2G42280	-	-1.31718	-1.06557	basic helix-loop-helix (bHLH) DNA-binding superfamily protein [Source:TAIR;Acc:AT2G42280]
AT4G05170	-	-1.36052	-1.46862	basic helix-loop-helix (bHLH) DNA-binding superfamily protein [Source:TAIR;Acc:AT4G05170]
AT4G21340	BHLH103	-1.47604	-1.462	Transcription factor bHLH103 [Source:UniProtKB/Swiss-Prot;Acc:Q8VZ22]
AT2G24260	BHLH66	-1.57114	-1.64046	Transcription factor bHLH66 [Source:UniProtKB/Swiss-Prot;Acc:Q9ZUG9]
AT1G27740	BHLH54	-1.69179	-1.57887	Transcription factor bHLH54 [Source:UniProtKB/Swiss-Prot;Acc:Q8LEG1]
AT4G28800	-	-1.78341	-1.88331	basic helix-loop-helix (bHLH) DNA-binding superfamily protein [Source:TAIR;Acc:AT4G28800]
AT3G62090	PIF6	-1.93784	-1.82095	PIL2 [Source:UniProtKB/TrEMBL;Acc:A0A178VFI3]
AT1G02340	HFR1	-2.00508	-1.53188	Transcription factor HFR1 [Source:UniProtKB/Swiss-Prot;Acc:Q9FE22]
AT4G28811	BHLH119	-2.27991	-2.25138	Transcription factor bHLH119 [Source:UniProtKB/Swiss-Prot;Acc:Q8GT73]
AT2G40200	BHLH51	-2.36843	-2.68931	Transcription factor bHLH51 [Source:UniProtKB/Swiss-Prot;Acc:Q9XEF0]
AT5G58010	BHLH82	-2.55179	-2.42081	LRL3 [Source:UniProtKB/TrEMBL;Acc:A0A178UI77]
AT4G33880	BHLH85	-2.59569	-2.19936	Transcription factor bHLH85 [Source:UniProtKB/Swiss-Prot;Acc:Q84WK0]
AT3G56980	ORG3	-3.20128	-3.40922	Transcription factor ORG3 [Source:UniProtKB/Swiss-Prot;Acc:Q9M1K0]

## Sheet: bZIP
gene_id	gene_name	log2FoldChange		gene_description
		PtaH vs NaCl	PtaF vs NaCl
AT2G42380	BZIP34	2.19657	2.16748	Basic leucine zipper 34 [Source:UniProtKB/Swiss-Prot;Acc:F4IN23]
AT1G68640	PAN	1.41599	1.33898	Transcription factor PERIANTHIA [Source:UniProtKB/Swiss-Prot;Acc:Q9SX27]
AT5G06839	TGA10	-1.46462	-1.18074	Transcription factor TGA10 [Source:UniProtKB/Swiss-Prot;Acc:E3VNM4]
AT1G08320	TGA9	-1.47364	-1.09453	Transcription factor TGA9 [Source:UniProtKB/Swiss-Prot;Acc:Q93XM6]
AT1G68880	BZIP8	-1.55275	-1.31299	Basic leucine zipper 8 [Source:UniProtKB/Swiss-Prot;Acc:Q9CA46]
AT3G49760	AtbZIP5	-1.82179	-2.26082	At3g49760 [Source:UniProtKB/TrEMBL;Acc:Q29PT3]

## Sheet: WRKY
gene_id	gene_name	log2FoldChange		gene_description
		PtaH vs NaCl	PtaF vs NaCl
AT2G46400	WRKY46	1.37844	1.29341	Probable WRKY transcription factor 46 [Source:UniProtKB/Swiss-Prot;Acc:Q9SKD9]
AT5G01900	WRKY62	-1.02707	-1.65369	Uncharacterized protein At5g01900 (Fragment) [Source:UniProtKB/TrEMBL;Acc:C0SVM7]
AT3G01970	WRKY45	-1.13145	-1.14032	Probable WRKY transcription factor 45 [Source:UniProtKB/Swiss-Prot;Acc:Q9S763]
AT4G31550	WRKY11	-1.13383	-1.13461	Probable WRKY transcription factor 11 [Source:UniProtKB/Swiss-Prot;Acc:Q9SV15]
AT2G34830	WRKY35	-1.20771	-1.04712	WRKY DNA-binding protein 35 [Source:TAIR;Acc:AT2G34830]
AT5G13080	WRKY75	-1.27912	-1.31274	WRKY75 [Source:UniProtKB/TrEMBL;Acc:A0A178UJF4]
AT5G52830	WRKY27	-1.30935	-1.38211	Probable WRKY transcription factor 27 [Source:UniProtKB/Swiss-Prot;Acc:Q9FLX8]
AT4G11070	WRKY41	-1.33646	-1.14083	Probable WRKY transcription factor 41 [Source:UniProtKB/Swiss-Prot;Acc:Q8H0Y8]
AT5G24110	WRKY30	-1.42143	-1.74333	Probable WRKY transcription factor 30 [Source:UniProtKB/Swiss-Prot;Acc:Q9FL62]
AT1G68150	WRKY9	-1.5274	-1.59107	WRKY9 [Source:UniProtKB/TrEMBL;Acc:A0A178WJS2]
AT5G22570	WRKY38	-1.67155	-2.01731	Probable WRKY transcription factor 38 [Source:UniProtKB/Swiss-Prot;Acc:Q8GWF1]
AT2G25000	WRKY60	-1.69985	-1.59396	Probable WRKY transcription factor 60 [Source:UniProtKB/Swiss-Prot;Acc:Q9SK33]
AT1G30650	WRKY14	-1.73001	-1.72615	Probable WRKY transcription factor 14 [Source:UniProtKB/Swiss-Prot;Acc:Q9SA80]
AT4G01720	WRKY47	-1.75493	-1.60008	Probable WRKY transcription factor 47 [Source:UniProtKB/Swiss-Prot;Acc:Q9ZSI7]
AT1G29280	WRKY65	-1.79918	-1.56522	At1g29280 [Source:UniProtKB/TrEMBL;Acc:Q0V866]
AT4G22070	WRKY31	-1.86782	-1.65927	Probable WRKY transcription factor 31 [Source:UniProtKB/Swiss-Prot;Acc:Q93WT0]
AT5G15130	WRKY72	-1.87219	-1.68709	Probable WRKY transcription factor 72 [Source:UniProtKB/Swiss-Prot;Acc:Q9LXG8]
AT1G69810	WRKY36	-1.88755	-1.81124	At1g69810 [Source:UniProtKB/TrEMBL;Acc:Q058I4]
AT1G62300	WRKY6	-1.97693	-2.07994	Uncharacterized protein At1g62300 (Fragment) [Source:UniProtKB/TrEMBL;Acc:C0SV11]
AT2G30250	WRKY25	-2.06354	-2.09236	Probable WRKY transcription factor 25 [Source:UniProtKB/Swiss-Prot;Acc:O22921]
AT1G18860	WRKY61	-3.02565	-2.89342	WRKY DNA-binding protein 61 [Source:TAIR;Acc:AT1G18860]
AT5G46350	WRKY8	-3.0547	-2.79422	WRKY transcription factor 8 [Source:UniProtKB/Swiss-Prot;Acc:Q9FL26]
AT4G23550	WRKY29	-3.08065	-2.8914	WRKY29 [Source:UniProtKB/TrEMBL;Acc:A0A178V2E9]
AT1G29860	WRKY71	-3.31049	-3.47059	WRKY transcription factor 71 [Source:UniProtKB/Swiss-Prot;Acc:Q93WV4]
AT3G01080	WRKY58	-3.90095	-3.26035	WRKY DNA-binding protein 58 [Source:UniProtKB/TrEMBL;Acc:A0A1I9LLS8]
AT1G66600	WRKY63	-4.67763	-4.37655	Probable WRKY transcription factor 63 [Source:UniProtKB/Swiss-Prot;Acc:Q9C6H5]
AT2G40740	WRKY55	-5.01936	-4.73671	WRKY DNA-binding protein 55 [Source:TAIR;Acc:AT2G40740]

## Sheet: AP2 ERF
gene_id	gene_name	log2FoldChange		gene_description
		PtaH vs NaCl	PtaF vs NaCl
AT3G57600	DREB2F	2.51646	2.12241	AP2/ERF-ERF
AT5G67180	TOE3	2.13042	1.62337	AP2-like ethylene-responsive transcription factor TOE3 [Source:UniProtKB/Swiss-Prot;Acc:Q9FH95]
AT4G25490	DREB1B	1.93159	2.0924	DRE/CRT-binding factor 1 [Source:UniProtKB/TrEMBL;Acc:B6DTR3]
AT1G33760	ERF022	1.7285	1.71349	Ethylene-responsive transcription factor ERF022 [Source:UniProtKB/Swiss-Prot;Acc:Q9LQ28]
AT1G74930	ERF018	1.5897	1.65322	Ethylene-responsive transcription factor ERF018 [Source:UniProtKB/Swiss-Prot;Acc:Q9S7L5]
AT1G63030	DREB1E	1.56752	1.55111	Dehydration-responsive element-binding protein 1E [Source:UniProtKB/Swiss-Prot;Acc:Q9SGJ6]
AT2G39250	SNZ	1.54186	2.06657	AP2-like ethylene-responsive transcription factor SNZ [Source:UniProtKB/Swiss-Prot;Acc:Q6PV67]
AT1G19210	ERF017	1.48675	1.63898	Ethylene-responsive transcription factor ERF017 [Source:UniProtKB/Swiss-Prot;Acc:Q84QC2]
AT4G32800	ERF043	1.36247	1.152	Ethylene-responsive transcription factor ERF043 [Source:UniProtKB/Swiss-Prot;Acc:Q9M080]
AT5G21960	ERF016	1.32793	1.70449	Ethylene-responsive transcription factor ERF016 [Source:UniProtKB/Swiss-Prot;Acc:Q9C591]
AT1G44830	ERF014	1.23391	1.22043	Ethylene-responsive transcription factor ERF014 [Source:UniProtKB/Swiss-Prot;Acc:Q9LPE8]
AT5G51990	DREB1D	1.20706	1.16606	AP2/ERF-ERF
AT4G25470	DREB1C	1.17718	1.36979	C-repeat binding factor 2 [Source:UniProtKB/TrEMBL;Acc:B2BIW9]
AT2G44840	ERF13	1.12993	1.239	Ethylene-responsive transcription factor 13 [Source:UniProtKB/Swiss-Prot;Acc:Q8L9K1]
AT1G79700	-	1.00207	1.06331	AP2/ERF-AP2
AT5G64750	ABR1	-1.02966	-1.55013	Ethylene-responsive transcription factor ABR1 [Source:UniProtKB/Swiss-Prot;Acc:Q9FGF8]
AT5G13910	LEP	-1.10093	-1.4765	LEP [Source:UniProtKB/TrEMBL;Acc:A0A178UQP2]
AT5G61590	ERF107	-1.14504	-1.12573	Ethylene-responsive transcription factor ERF107 [Source:UniProtKB/Swiss-Prot;Acc:Q9FKG2]
AT5G19790	RAP2-11	-1.14598	-1.26804	Ethylene-responsive transcription factor RAP2-11 [Source:UniProtKB/Swiss-Prot;Acc:Q6J9S1]
AT5G67190	ERF010	-1.30514	-1.37075	Ethylene-responsive transcription factor ERF010 [Source:UniProtKB/Swiss-Prot;Acc:Q9FH94]
AT5G05410	DREB2A	-1.32043	-1.53024	Dehydration-responsive element-binding protein 2A [Source:UniProtKB/Swiss-Prot;Acc:O82132]
AT3G61630	CRF6	-1.32043	-1.42727	CRF6 [Source:UniProtKB/TrEMBL;Acc:A0A178VFH2]
AT3G50260	ERF011	-1.39199	-1.64667	Ethylene-responsive transcription factor ERF011 [Source:UniProtKB/Swiss-Prot;Acc:Q9SNE1]
AT1G22985	ERF069	-1.39559	-1.50997	CRF7 [Source:UniProtKB/TrEMBL;Acc:A0A178W874]
AT2G46310	CRF5	-1.39859	-1.18533	Ethylene-responsive transcription factor CRF5 [Source:UniProtKB/Swiss-Prot;Acc:O82339]
AT2G33710	-	-1.52015	-1.55851	Integrase-type DNA-binding superfamily protein [Source:UniProtKB/TrEMBL;Acc:F4IFX1]
AT2G20880	ERF053	-1.5608	-2.58363	Ethylene-responsive transcription factor ERF053 [Source:UniProtKB/Swiss-Prot;Acc:Q9SKT1]
AT1G71520	ERF020	-1.61889	-1.99568	Ethylene-responsive transcription factor ERF020 [Source:UniProtKB/Swiss-Prot;Acc:Q9C9I8]
AT5G07580	ERF106	-1.66995	-1.35703	Ethylene-responsive transcription factor ERF106 [Source:UniProtKB/Swiss-Prot;Acc:Q9LY05]
AT2G40340	DREB2C	-1.73862	-1.61491	Integrase-type DNA-binding superfamily protein [Source:TAIR;Acc:AT2G40340]
AT1G43160	RAP2-6	-1.758	-2.10016	Ethylene-responsive transcription factor RAP2-6 [Source:UniProtKB/Swiss-Prot;Acc:Q7G1L2]
AT3G25730	ARF14	-1.83497	-2.09589	AP2/ERF and B3 domain-containing transcription factor ARF14 [Source:UniProtKB/Swiss-Prot;Acc:Q9LS06]
AT3G16770	RAP2-3	-1.84513	-1.79509	Ethylene-responsive transcription factor RAP2-3 [Source:UniProtKB/Swiss-Prot;Acc:P42736]
AT5G13330	ERF113	-2.01516	-2.0987	Rap2.6L [Source:UniProtKB/TrEMBL;Acc:A0A178UKL8]
AT1G72360	HRE1	-2.18405	-2.11755	Integrase-type DNA-binding superfamily protein [Source:UniProtKB/TrEMBL;Acc:F4IDA7]
AT4G06746	RAP2-9	-2.48172	-2.24538	Ethylene-responsive transcription factor RAP2-9 [Source:UniProtKB/Swiss-Prot;Acc:Q8W3M3]
AT5G61890	ERF114	-2.54113	-2.72441	Ethylene-responsive transcription factor ERF114 [Source:UniProtKB/Swiss-Prot;Acc:Q9FH54]
AT2G38340	DREB2E	-2.70733	-4.13935	Dehydration-responsive element-binding protein 2E [Source:UniProtKB/Swiss-Prot;Acc:O80917]
AT5G07310	ERF115	-2.75639	-3.98164	Ethylene-responsive transcription factor ERF115 [Source:UniProtKB/Swiss-Prot;Acc:Q9LY29]
AT4G18450	ERF091	-2.8066	-4.19001	Ethylene-responsive transcription factor ERF091 [Source:UniProtKB/Swiss-Prot;Acc:O49515]
AT1G71450	ERF021	-2.90432	-2.72058	Ethylene-responsive transcription factor ERF021 [Source:UniProtKB/Swiss-Prot;Acc:Q9C9I2]
AT2G36450	ERF024	-4.13704	-4.10671	Ethylene-responsive transcription factor ERF024 [Source:UniProtKB/Swiss-Prot;Acc:Q9SJR0]
