# Supplementary material for: Streptomyces alleviate abiotic stress in plant by producing pteridic acids
Source: Nat Commun. 2023 Nov 15;14:7398. doi: 10.1038/s41467-023-43177-3 (PMC10652019; doi:10.1038/s41467-023-43177-3)
Supplement: Supplementary file 8 — Source Data [file 41467_2023_43177_MOESM8_ESM.xlsx]

## Sheet: Fig. 1
Fig. 1a
Plant height (cm)					Number of families	1									Fresh Weight (g)					Number of families	1									Dry Weight (g)					Number of families	1
Mock	Si	D	M		Number of comparisons per family	3									Mock	Si	D	M		Number of comparisons per family	3									Mock	Si	D	M		Number of comparisons per family	3
5.8	14.4	4.8	4.1		Alpha	0.05									0.1585	0.4974	0.1284	0.1273		Alpha	0.05									0.0355	0.1118	0.0291	0.0189		Alpha	0.05
7.6	13.2	5.2	5.6												0.2053	0.4635	0.1396	0.1683												0.0497	0.1034	0.0308	0.0286
6.6	16.1	5.4	7.4		Dunnett's multiple comparisons test	Mean Diff.	95.00% CI of diff.	Below threshold?	Summary	Adjusted P Value	A-?				0.186	0.5863	0.1586	0.2207		Dunnett's multiple comparisons test	Mean Diff.	95.00% CI of diff.	Below threshold?	Summary	Adjusted P Value	A-?				0.0437	0.138	0.0321	0.0424		Dunnett's multiple comparisons test	Mean Diff.	95.00% CI of diff.	Below threshold?	Summary	Adjusted P Value	A-?
6.1	14.4	4.2	9.6		Mock vs. Si	-11.08	-12.30 to -9.870	Yes	****	<1.000000000000000e-004	B	Si			0.155	0.504	0.1203	0.2906		Mock vs. Si	-0.4582	-0.5014 to -0.4150	Yes	****	<1.000000000000000e-004	B	Si			0.0396	0.1149	0.0255	0.057		Mock vs. Si	-0.1077	-0.1185 to -0.09682	Yes	****	<1.000000000000000e-004	B	Si
5.7	21.1	4.5	7.9		Mock vs. D	0.3667	-0.8467 to 1.580	No	ns	0.809386	C	D			0.1543	0.7683	0.1322	0.2437		Mock vs. D	-0.002028	-0.04525 to 0.04120	No	ns	0.998954	C	D			0.0377	0.1858	0.0264	0.0459		Mock vs. D	0.002867	-0.007977 to 0.01371	No	ns	0.861378	C	D
7.3	16.4	5.1	8.5		Mock vs. M	-0.7444	-1.958 to 0.4689	No	ns	0.326817	D	M			0.1904	0.588	0.1404	0.2616		Mock vs. M	-0.04411	-0.08733 to -0.0008805	Yes	*	0.0444027	D	M			0.0415	0.1353	0.0286	0.0495		Mock vs. M	-0.0001	-0.01094 to 0.01074	No	ns	>9.999000000000000e-001	D	M
7.5	20.8	7.3	9.2												0.2017	0.7281	0.2256	0.2924												0.0447	0.1735	0.0404	0.0516
5.4	15.8	7.1	5.2		Test details	Mean 1	Mean 2	Mean Diff.	SE of diff.	n1	n2	q	DF		0.1272	0.5193	0.2043	0.1341		Test details	Mean 1	Mean 2	Mean Diff.	SE of diff.	n1	n2	q	DF		0.0302	0.1221	0.0385	0.0259		Test details	Mean 1	Mean 2	Mean Diff.	SE of diff.	n1	n2	q	DF
4.8	16.4	6.8	7.4		Mock vs. Si	6.294	17.38	-11.08	0.505	18	18	21.95	68		0.1119	0.6129	0.1818	0.2209		Mock vs. Si	0.163	0.6212	-0.4582	0.01799	18	18	25.47	68		0.0237	0.1496	0.0368	0.0393		Mock vs. Si	0.03807	0.1457	-0.1077	0.004513	18	18	23.86	68
5	17.4	6.6	6.5		Mock vs. D	6.294	5.928	0.3667	0.505	18	18	0.7261	68		0.1211	0.6303	0.179	0.1855		Mock vs. D	0.163	0.165	-0.002028	0.01799	18	18	0.1127	68		0.0268	0.1531	0.0354	0.0308		Mock vs. D	0.03807	0.03521	0.002867	0.004513	18	18	0.6352	68
6.9	16.9	6	6.7		Mock vs. M	6.294	7.039	-0.7444	0.505	18	18	1.474	68		0.1721	0.6213	0.1519	0.1802		Mock vs. M	0.163	0.2071	-0.04411	0.01799	18	18	2.452	68		0.045	0.1487	0.0342	0.0335		Mock vs. M	0.03807	0.03817	-0.0001	0.004513	18	18	0.02216	68
6.7	21.3	7.3	8.1												0.1574	0.7491	0.2205	0.2389												0.04	0.1878	0.0439	0.0456
5.8	18.7	6.8	7.6												0.1461	0.663	0.2099	0.2186												0.033	0.1498	0.04	0.0413
6	17.2	6.4	5.8												0.1535	0.6199	0.1659	0.175												0.0348	0.1404	0.0393	0.0287
6.2	17.4	5.3	6.9												0.1635	0.6378	0.1352	0.1962												0.037	0.1502	0.0332	0.0385
6.6	16.3	5.9	7.8												0.1746	0.6199	0.1414	0.2308												0.0396	0.1372	0.0408	0.0447
5.9	19.2	5.7	6.1												0.1484	0.6942	0.1494	0.153												0.0363	0.1631	0.0365	0.0309
7.4	19.8	6.3	6.3												0.2066	0.6776	0.1857	0.1897												0.0465	0.1585	0.0422	0.034
Fig. 1b
Plant height (cm)					Number of families	1									Fresh Weight (g)					Number of families	1									Dry Weight (g)					Number of families	1
Mock	Si	D	M		Number of comparisons per family	3									Mock	Si	D	M		Number of comparisons per family	3									Mock	Si	D	M		Number of comparisons per family	3
7.6	11.4	6.1	4.8		Alpha	0.05									0.2392	0.4052	0.1885	0.1413		Alpha	0.05									0.045	0.0902	0.0372	0.0254		Alpha	0.05
6.4	15.4	4.3	8.9												0.2145	0.5073	0.1318	0.3219												0.0351	0.1034	0.0252	0.0498
6.1	16.1	5.6	7.7		Dunnett's multiple comparisons test	Mean Diff.	95.00% CI of diff.	Below threshold?	Summary	Adjusted P Value	A-?				0.191	0.5245	0.1458	0.2429		Dunnett's multiple comparisons test	Mean Diff.	95.00% CI of diff.	Below threshold?	Summary	Adjusted P Value	A-?				0.035	0.1192	0.0355	0.0519		Dunnett's multiple comparisons test	Mean Diff.	95.00% CI of diff.	Below threshold?	Summary	Adjusted P Value	A-?
9.2	12.2	6.6	9.4		Plant height (cm) vs. Plant height (cm)	-8.45	-9.575 to -7.325	Yes	****	<1.000000000000000e-004	B	Plant height (cm)			0.2827	0.4373	0.2091	0.3137		Mock vs. Si	-0.3121	-0.3557 to -0.2685	Yes	****	<1.000000000000000e-004	B	Si			0.0567	0.094	0.0391	0.0658		Mock vs. Si	-0.06929	-0.07823 to -0.06035	Yes	****	<1.000000000000000e-004	B	Si
9.3	16.9	5.1	8.6		Plant height (cm) vs. Plant height (cm)	1.633	0.5086 to 2.758	Yes	**	0.00244176	C	Plant height (cm)			0.3034	0.5554	0.1355	0.2623		Mock vs. D	0.04444	0.0008520 to 0.08803	Yes	*	0.0446468	C	D			0.0604	0.1142	0.037	0.0479		Mock vs. D	0.007128	-0.001811 to 0.01607	No	ns	0.146433	C	D
5.9	17.2	5.7	7.4		Plant height (cm) vs. Plant height (cm)	0.25	-0.8747 to 1.375	No	ns	0.910562	D	Plant height (cm)			0.1551	0.583	0.1634	0.2376		Mock vs. M	-0.008928	-0.05251 to 0.03466	No	ns	0.927832	D	M			0.0375	0.128	0.0328	0.0418		Mock vs. M	-0.0002167	-0.009156 to 0.008722	No	ns	0.999869	D	M
7.8	17.8	6.4	6.6												0.206	0.6187	0.1953	0.2155												0.0433	0.1272	0.0391	0.0391
6.9	18.4	4.9	6.8		Test details	Mean 1	Mean 2	Mean Diff.	SE of diff.	n1	n2	q	DF		0.2295	0.6594	0.1611	0.2076		Test details	Mean 1	Mean 2	Mean Diff.	SE of diff.	n1	n2	q	DF		0.0392	0.1392	0.0315	0.0435		Test details	Mean 1	Mean 2	Mean Diff.	SE of diff.	n1	n2	q	DF
6.5	15.6	7.2	6.9		Plant height (cm) vs. Plant height (cm)	7.817	16.27	-8.45	0.4681	18	18	18.05	68		0.2107	0.5097	0.2381	0.2283		Mock vs. Si	0.2378	0.55	-0.3121	0.01814	18	18	17.21	68		0.0367	0.1042	0.0461	0.0452		Mock vs. Si	0.04656	0.1159	-0.06929	0.00372	18	18	18.62	68
7.1	16.8	7.3	7.2		Plant height (cm) vs. Plant height (cm)	7.817	6.183	1.633	0.4681	18	18	3.489	68		0.2128	0.5674	0.257	0.2625		Mock vs. D	0.2378	0.1934	0.04444	0.01814	18	18	2.45	68		0.0403	0.1126	0.0439	0.0433		Mock vs. D	0.04656	0.03943	0.007128	0.00372	18	18	1.916	68
8	14.4	8.4	9.1		Plant height (cm) vs. Plant height (cm)	7.817	7.567	0.25	0.4681	18	18	0.5341	68		0.2307	0.4542	0.2635	0.3008		Mock vs. M	0.2378	0.2468	-0.008928	0.01814	18	18	0.4922	68		0.0437	0.097	0.0497	0.0583		Mock vs. M	0.04656	0.04678	-0.0002167	0.00372	18	18	0.05824	68
8.8	19.2	5.8	6.3												0.2452	0.7043	0.1726	0.212												0.0492	0.152	0.0406	0.0374
9.3	16.5	6.4	7.8												0.3265	0.5525	0.2073	0.2564												0.0676	0.1189	0.0411	0.0489
6.5	15.7	6.8	8.1												0.2025	0.4835	0.2148	0.2721												0.0399	0.1063	0.0461	0.0478
9.1	18.3	6	7.8												0.2847	0.6171	0.1998	0.2571												0.0626	0.1187	0.0385	0.0461
9.8	16.6	6.6	9												0.3252	0.5276	0.2208	0.2832												0.0638	0.1121	0.0463	0.0638
7.9	16.9	5.8	6.5												0.2073	0.5699	0.1715	0.202												0.0381	0.1147	0.0379	0.042
8.5	17.4	6.3	7.3												0.2142	0.6225	0.2054	0.2247												0.044	0.1334	0.0422	0.044
Fig. 1c
Plant height (cm)						Number of families	1									Fresh Weight (g)						Number of families	1									Dry Weight (g)						Number of families	1
Water	CK	Si	D	Drought		Number of comparisons per family	10									Water	CK	Si	D	Drought		Number of comparisons per family	10									Water	CK	Si	D	Drought		Number of comparisons per family	10
34.2	28.7	32.3	19.8	12.5		Alpha	0.05									1.3705	0.9742	1.1175	0.5433	0.3528		Alpha	0.05									0.3058	0.2659	0.3033	0.1877	0.1031		Alpha	0.05
35.3	27.1	33.1	22.4	10.1												1.4213	0.9545	1.2015	0.7731	0.2728												0.3185	0.2458	0.3175	0.208	0.0894
37.1	30.1	34.8	25.6	14.6		Tukey's multiple comparisons test	Mean Diff.	95.00% CI of diff.	Below threshold?	Summary	Adjusted P Value					1.6135	1.0077	1.3775	0.8045	0.4432		Tukey's multiple comparisons test	Mean Diff.	95.00% CI of diff.	Below threshold?	Summary	Adjusted P Value					0.377	0.2832	0.3001	0.2251	0.1327		Tukey's multiple comparisons test	Mean Diff.	95.00% CI of diff.	Below threshold?	Summary	Adjusted P Value
32.2	31.2	35.4	24.4	15.8		Water vs. CK	7.489	5.255 to 9.723	Yes	****	2.08502e-10	A-B				1.177	1.1133	1.4306	0.7548	0.483		Water vs. CK	0.4896	0.3570 to 0.6221	Yes	****	2.08389e-10	A-B				0.3328	0.308	0.3216	0.2313	0.1355		Water vs. CK	0.06863	0.04195 to 0.09532	Yes	****	2.77249e-09	A-B
36.8	32.2	36.6	23	14.5		Water vs. Si	2.65	0.4158 to 4.884	Yes	*	0.0118025	A-C				1.4724	0.896	1.4775	0.7456	0.4006		Water vs. Si	0.2262	0.09365 to 0.3587	Yes	****	7.68254e-05	A-C				0.346	0.3034	0.3582	0.212	0.1202		Water vs. Si	0.02159	-0.005093 to 0.04827	No	ns	0.169928	A-C
38.8	26.5	29.5	29.2	13.3		Water vs. D	11.48	9.249 to 13.72	Yes	****	2.08348e-10	A-D				1.7758	0.8999	0.907	1.0215	0.3828		Water vs. D	0.694	0.5614 to 0.8265	Yes	****	2.08348e-10	A-D				0.3914	0.245	0.2995	0.273	0.1015		Water vs. D	0.1178	0.09112 to 0.1445	Yes	****	2.08353e-10	A-D
37.4	29.3	33.8	28.6	10.6		Water vs. Drought	23.16	20.93 to 25.40	Yes	****	2.08348e-10	A-E				1.5113	0.9864	1.2213	0.999	0.2956		Water vs. Drought	1.115	0.9828 to 1.248	Yes	****	2.08348e-10	A-E				0.3631	0.27	0.3207	0.2519	0.0733		Water vs. Drought	0.2336	0.2069 to 0.2603	Yes	****	2.08348e-10	A-E
36	22.4	35.3	23.8	9.6		CK vs. Si	-4.839	-7.073 to -2.605	Yes	****	3.95191e-07	B-C				1.4531	0.7545	1.3776	0.7245	0.2552		CK vs. Si	-0.2634	-0.3959 to -0.1308	Yes	****	3.28722e-06	B-C				0.3552	0.2185	0.3388	0.2048	0.0615		CK vs. Si	-0.04704	-0.07373 to -0.02036	Yes	****	4.1503e-05	B-C
39.2	30.5	37.4	24.5	12.3		CK vs. D	3.994	1.760 to 6.229	Yes	****	3.15994e-05	B-D				1.7868	1.102	1.5319	0.733	0.3835		CK vs. D	0.2044	0.07188 to 0.3370	Yes	***	0.000429534	B-D				0.3771	0.2717	0.3618	0.2451	0.0815		CK vs. D	0.04917	0.02249 to 0.07585	Yes	****	1.71128e-05	B-D
33.6	32.2	29.9	27.3	13.2		CK vs. Drought	15.67	13.44 to 17.91	Yes	****	2.08348e-10	B-E				1.1691	1.2004	0.8833	0.9265	0.3155		CK vs. Drought	0.6258	0.4932 to 0.7583	Yes	****	2.08349e-10	B-E				0.2732	0.2948	0.2813	0.252	0.0994		CK vs. Drought	0.165	0.1383 to 0.1916	Yes	****	2.08348e-10	B-E
35.8	25.4	28.7	26.4	14.5		Si vs. D	8.833	6.599 to 11.07	Yes	****	2.08374e-10	C-D				1.4212	0.8545	0.996	0.7741	0.382		Si vs. D	0.4678	0.3352 to 0.6003	Yes	****	2.08405e-10	C-D				0.3327	0.25	0.2606	0.2383	0.1082		Si vs. D	0.09622	0.06953 to 0.1229	Yes	****	2.08395e-10	C-D
37.3	28.4	30.6	21.1	8.8		Si vs. Drought	20.51	18.28 to 22.75	Yes	****	2.08348e-10	C-E				1.7031	1.0052	1.1715	0.685	0.2007		Si vs. Drought	0.8891	0.7566 to 1.022	Yes	****	2.08348e-10	C-E				0.362	0.285	0.3019	0.1818	0.0655		Si vs. Drought	0.212	0.1853 to 0.2387	Yes	****	2.08348e-10	C-E
36.5	27.6	32.2	28.8	15.1		D vs. Drought	11.68	9.444 to 13.91	Yes	****	2.08348e-10	D-E				1.5876	0.9224	1.1085	1.0035	0.4321		D vs. Drought	0.4214	0.2888 to 0.5539	Yes	****	2.09427e-10	D-E				0.3431	0.2684	0.3088	0.2598	0.137		D vs. Drought	0.1158	0.08911 to 0.1425	Yes	****	2.08355e-10	D-E
35.8	29.4	33.7	20.3	13.3												1.5007	1.0782	1.3028	0.6531	0.3729												0.3128	0.3031	0.316	0.158	0.1205
37.1	28.8	31.6	24.6	12.7		Test details	Mean 1	Mean 2	Mean Diff.	SE of diff.	n1	n2	q	DF		1.5323	1.0002	1.277	0.742	0.3318		Test details	Mean 1	Mean 2	Mean Diff.	SE of diff.	n1	n2	q	DF		0.3746	0.2701	0.298	0.2215	0.1052		Test details	Mean 1	Mean 2	Mean Diff.	SE of diff.	n1	n2	q	DF
33.3	24.3	34.6	23.3	13.6		Water vs. CK	35.93	28.44	7.489	0.8016	18	18	13.21	85		1.2515	0.8785	1.3631	0.6898	0.378		Water vs. CK	1.472	0.9823	0.4896	0.04755	18	18	14.56	85		0.263	0.2233	0.3374	0.2027	0.1174		Water vs. CK	0.3379	0.2693	0.06863	0.009573	18	18	10.14	85
35.7	27.2	33.8	25	14.5		Water vs. Si	35.93	33.28	2.65	0.8016	18	18	4.675	85		1.4293	0.954	1.2785	0.7436	0.4288		Water vs. Si	1.472	1.246	0.2262	0.04755	18	18	6.727	85		0.3351	0.2563	0.3208	0.2318	0.1298		Water vs. Si	0.3379	0.3163	0.02159	0.009573	18	18	3.189	85
34.6	30.6	35.7	21.9	10.8		Water vs. D	35.93	24.44	11.48	0.8016	18	18	20.26	85		1.3177	1.1003	1.3997	0.6858	0.307		Water vs. D	1.472	0.7779	0.694	0.04755	18	18	20.64	85		0.3185	0.284	0.347	0.1766	0.0955		Water vs. D	0.3379	0.2201	0.1178	0.009573	18	18	17.4	85
						Water vs. Drought	35.93	12.77	23.16	0.8016	18	18	40.86	85								Water vs. Drought	1.472	0.3566	1.115	0.04755	18	18	33.17	85								Water vs. Drought	0.3379	0.1043	0.2336	0.009573	18	18	34.51	85
						CK vs. Si	28.44	33.28	-4.839	0.8016	18	18	8.537	85								CK vs. Si	0.9823	1.246	-0.2634	0.04755	18	18	7.833	85								CK vs. Si	0.2693	0.3163	-0.04704	0.009573	18	18	6.95	85
						CK vs. D	28.44	24.44	3.994	0.8016	18	18	7.047	85								CK vs. D	0.9823	0.7779	0.2044	0.04755	18	18	6.079	85								CK vs. D	0.2693	0.2201	0.04917	0.009573	18	18	7.264	85
						CK vs. Drought	28.44	12.77	15.67	0.8016	18	18	27.65	85								CK vs. Drought	0.9823	0.3566	0.6258	0.04755	18	18	18.61	85								CK vs. Drought	0.2693	0.1043	0.165	0.009573	18	18	24.37	85
						Si vs. D	33.28	24.44	8.833	0.8016	18	18	15.58	85								Si vs. D	1.246	0.7779	0.4678	0.04755	18	18	13.91	85								Si vs. D	0.3163	0.2201	0.09622	0.009573	18	18	14.21	85
						Si vs. Drought	33.28	12.77	20.51	0.8016	18	18	36.19	85								Si vs. Drought	1.246	0.3566	0.8891	0.04755	18	18	26.44	85								Si vs. Drought	0.3163	0.1043	0.212	0.009573	18	18	31.32	85
						D vs. Drought	24.44	12.77	11.68	0.8016	18	18	20.6	85								D vs. Drought	0.7779	0.3566	0.4214	0.04755	18	18	12.53	85								D vs. Drought	0.2201	0.1043	0.1158	0.009573	18	18	17.11	85

## Sheet: Fig. 2
Fig. 2c
Primary root length (cm)						Number of families	1									Fresh weight (mg)						Number of families	1
Mock	PH	PF	IAA	ABA		Number of comparisons per family	10									Mock	PH	PF	IAA	ABA		Number of comparisons per family	10
2.2	4.2	3.9	1.2	3.4		Alpha	0.05									1	2.2	2.3	1.8	1.8		Alpha	0.05
2.4	4.1	3.7	1.5	3.6												1.2	2.4	1.8	1.7	2.2
3	4.3	3.9	1.5	3.8		Tukey's multiple comparisons test	Mean Diff.	95.00% CI of diff.	Below threshold?	Summary	Adjusted P Value					1.7	2.3	2.2	1.5	2.1		Tukey's multiple comparisons test	Mean Diff.	95.00% CI of diff.	Below threshold?	Summary	Adjusted P Value
3.1	4.7	3.8	1.4	3.6		Mock vs. PH	-1.5	-1.794 to -1.206	Yes	****	0	A-B				1.4	2.6	2.1	1.4	2.3		Mock vs. PH	-1.119	-1.359 to -0.8785	Yes	****	0	A-B
3.2	4.2	3.5	1.6	3.3		Mock vs. PF	-0.8375	-1.132 to -0.5433	Yes	****	4.72397e-11	A-C				1.5	2.5	1.8	1.9	2.1		Mock vs. PF	-0.7125	-0.9527 to -0.4723	Yes	****	0	A-C
3.1	3.9	3.7	1.3	3.7		Mock vs. IAA	1.2	0.9058 to 1.494	Yes	****	0	A-D				1.4	2.3	1.9	1.4	2		Mock vs. IAA	-0.4688	-0.7090 to -0.2285	Yes	****	5.92493e-06	A-D
3.3	4.8	3.8	1.4	3.8		Mock vs. ABA	-0.8563	-1.150 to -0.5620	Yes	****	0	A-E				1.2	2.7	2.2	1.5	2.3		Mock vs. ABA	-0.8563	-1.096 to -0.6160	Yes	****	0	A-E
3	3.7	2.9	1.2	3.7		PH vs. PF	0.6625	0.3683 to 0.9567	Yes	****	1.8691e-07	B-C				1.2	2	1.6	1.3	2.2		PH vs. PF	0.4063	0.1660 to 0.6465	Yes	****	9.99567e-05	B-C
2.8	4.2	3.2	1.9	4.1		PH vs. IAA	2.7	2.406 to 2.994	Yes	****	0	B-D				1	2.1	2	2	2.6		PH vs. IAA	0.65	0.4098 to 0.8902	Yes	****	7.05108e-10	B-D
2.5	4.1	3.9	2	3.2		PH vs. ABA	0.6438	0.3495 to 0.9380	Yes	****	3.94373e-07	B-E				1.3	2	2.4	2.1	1.9		PH vs. ABA	0.2625	0.02228 to 0.5027	Yes	*	0.0251838	B-E
2.3	4.4	3.8	1.8	3.6		PF vs. IAA	2.038	1.743 to 2.332	Yes	****	0	C-D				1.2	2.3	2.2	1.8	2		PF vs. IAA	0.2438	0.003531 to 0.4840	Yes	*	0.0450231	C-D
2.5	4	3.5	1.7	3.9		PF vs. ABA	-0.01875	-0.3130 to 0.2755	No	ns	0.999769	C-E				1.2	2.5	2	1.9	1.9		PF vs. ABA	-0.1438	-0.3840 to 0.09647	No	ns	0.456846	C-E
2.8	3.8	3.6	1.4	3.8		IAA vs. ABA	-2.056	-2.350 to -1.762	Yes	****	0	D-E				1.4	1.9	1.9	1.7	2.1		IAA vs. ABA	-0.3875	-0.6277 to -0.1473	Yes	***	0.0002242	D-E
2.6	4.3	3.6	1.8	3												1.3	2.7	1.7	1.9	1.7
2.7	4.5	3.4	1.5	3.5		Test details	Mean 1	Mean 2	Mean Diff.	SE of diff.	n1	n2	q	DF		1.1	2.6	1.5	1.9	2.2		Test details	Mean 1	Mean 2	Mean Diff.	SE of diff.	n1	n2	q	DF
2.5	4.8	3.2	1.6	3.7		Mock vs. PH	2.75	4.25	-1.5	0.1053	16	16	20.15	75		1	2.9	1.9	1.8	2.4		Mock vs. PH	1.256	2.375	-1.119	0.08594	16	16	18.41	75
						Mock vs. PF	2.75	3.588	-0.8375	0.1053	16	16	11.25	75								Mock vs. PF	1.256	1.969	-0.7125	0.08594	16	16	11.72	75
						Mock vs. IAA	2.75	1.55	1.2	0.1053	16	16	16.12	75								Mock vs. IAA	1.256	1.725	-0.4688	0.08594	16	16	7.714	75
						Mock vs. ABA	2.75	3.606	-0.8563	0.1053	16	16	11.5	75								Mock vs. ABA	1.256	2.113	-0.8563	0.08594	16	16	14.09	75
						PH vs. PF	4.25	3.588	0.6625	0.1053	16	16	8.902	75								PH vs. PF	2.375	1.969	0.4063	0.08594	16	16	6.685	75
						PH vs. IAA	4.25	1.55	2.7	0.1053	16	16	36.28	75								PH vs. IAA	2.375	1.725	0.65	0.08594	16	16	10.7	75
						PH vs. ABA	4.25	3.606	0.6438	0.1053	16	16	8.65	75								PH vs. ABA	2.375	2.113	0.2625	0.08594	16	16	4.32	75
						PF vs. IAA	3.588	1.55	2.038	0.1053	16	16	27.38	75								PF vs. IAA	1.969	1.725	0.2438	0.08594	16	16	4.011	75
						PF vs. ABA	3.588	3.606	-0.01875	0.1053	16	16	0.2519	75								PF vs. ABA	1.969	2.113	-0.1438	0.08594	16	16	2.366	75
						IAA vs. ABA	1.55	3.606	-2.056	0.1053	16	16	27.63	75								IAA vs. ABA	1.725	2.113	-0.3875	0.08594	16	16	6.377	75
Fig. 2d
Primary root length (cm)						Number of families	1									Fresh weight (mg)						Number of families	1
Mock	PH	PF	IAA	ABA		Number of comparisons per family	10									Mock	PH	PF	IAA	ABA		Number of comparisons per family	10
2.8	3.8	3.5	3	2.8		Alpha	0.05									1.2	2.1	2.4	2.6	1.8		Alpha	0.05
3.1	4	4.4	2	3.8												1.5	2.2	2.7	1.8	2.6
2.4	3.9	4.3	2.5	3.3		Tukey's multiple comparisons test	Mean Diff.	95.00% CI of diff.	Below threshold?	Summary	Adjusted P Value					1	2.3	2.5	2.4	2.2		Tukey's multiple comparisons test	Mean Diff.	95.00% CI of diff.	Below threshold?	Summary	Adjusted P Value
2.9	4.6	4.1	2.1	3.5		Mock vs. PH	-1.781	-2.147 to -1.415	Yes	****	0	A-B				1.4	2.5	2.9	2.3	2.1		Mock vs. PH	-1.444	-1.721 to -1.166	Yes	****	0	A-B
2.5	4.5	4	2	3.1		Mock vs. PF	-1.488	-1.854 to -1.121	Yes	****	0	A-C				1.2	2.6	2.7	1.8	2		Mock vs. PF	-1.269	-1.546 to -0.9911	Yes	****	0	A-C
2.4	4.2	3.8	2.5	4.1		Mock vs. IAA	0.1563	-0.2099 to 0.5224	No	ns	0.755399	A-D				1.1	3.2	2.5	2	2.5		Mock vs. IAA	-0.875	-1.153 to -0.5974	Yes	****	0	A-D
1.4	4	3.2	2.5	3.3		Mock vs. ABA	-1.206	-1.572 to -0.8401	Yes	****	0	A-E				0.7	2	2.2	2.1	2		Mock vs. ABA	-1.156	-1.434 to -0.8786	Yes	****	0	A-E
2.7	4.1	3.5	2.7	3.3		PH vs. PF	0.2938	-0.07238 to 0.6599	No	ns	0.175606	B-C				1.4	2.5	2.4	2.2	2.2		PH vs. PF	0.175	-0.1026 to 0.4526	No	ns	0.403265	B-C
2.5	4.2	3.6	2.2	4		PH vs. IAA	1.938	1.571 to 2.304	Yes	****	0	B-D				1.1	2.8	2.5	2	2.8		PH vs. IAA	0.5688	0.2911 to 0.8464	Yes	****	1.97229e-06	B-D
1.9	4.9	3.7	2.3	3.1		PH vs. ABA	0.575	0.2089 to 0.9411	Yes	***	0.000345339	B-E				0.8	3.1	2.1	1.8	2.1		PH vs. ABA	0.2875	0.009874 to 0.5651	Yes	*	0.0386977	B-E
1.8	3.8	4.2	2.4	4.2		PF vs. IAA	1.644	1.278 to 2.010	Yes	****	0	C-D				1	2.4	2.8	2.1	2.3		PF vs. IAA	0.3938	0.1161 to 0.6714	Yes	**	0.0015246	C-D
2.4	4.1	4.1	2.1	4.1		PF vs. ABA	0.2813	-0.08488 to 0.6474	No	ns	0.211429	C-E				1.3	2.6	2.5	2.2	2.5		PF vs. ABA	0.1125	-0.1651 to 0.3901	No	ns	0.788735	C-E
2.3	4	3.7	1.9	4		IAA vs. ABA	-1.363	-1.729 to -0.9964	Yes	****	0	D-E				1.2	2.7	2.1	2	2.4		IAA vs. ABA	-0.2813	-0.5589 to -0.003624	Yes	*	0.0455574	D-E
2.2	4.3	4.1	1.9	3.7												0.9	2.9	2	1.7	2.3
2.5	4.2	4	1.7	3.5		Test details	Mean 1	Mean 2	Mean Diff.	SE of diff.	n1	n2	q	DF		1.3	2.8	2.2	1.5	2.3		Test details	Mean 1	Mean 2	Mean Diff.	SE of diff.	n1	n2	q	DF
2.7	4.4	4.1	2.2	4		Mock vs. PH	2.406	4.188	-1.781	0.131	16	16	19.23	75		1.2	2.7	2.1	1.8	2.7		Mock vs. PH	1.144	2.588	-1.444	0.09932	16	16	20.56	75
						Mock vs. PF	2.406	3.894	-1.488	0.131	16	16	16.06	75								Mock vs. PF	1.144	2.413	-1.269	0.09932	16	16	18.07	75
						Mock vs. IAA	2.406	2.25	0.1563	0.131	16	16	1.687	75								Mock vs. IAA	1.144	2.019	-0.875	0.09932	16	16	12.46	75
						Mock vs. ABA	2.406	3.613	-1.206	0.131	16	16	13.02	75								Mock vs. ABA	1.144	2.3	-1.156	0.09932	16	16	16.46	75
						PH vs. PF	4.188	3.894	0.2938	0.131	16	16	3.172	75								PH vs. PF	2.588	2.413	0.175	0.09932	16	16	2.492	75
						PH vs. IAA	4.188	2.25	1.938	0.131	16	16	20.92	75								PH vs. IAA	2.588	2.019	0.5688	0.09932	16	16	8.098	75
						PH vs. ABA	4.188	3.613	0.575	0.131	16	16	6.208	75								PH vs. ABA	2.588	2.3	0.2875	0.09932	16	16	4.094	75
						PF vs. IAA	3.894	2.25	1.644	0.131	16	16	17.75	75								PF vs. IAA	2.413	2.019	0.3938	0.09932	16	16	5.607	75
						PF vs. ABA	3.894	3.613	0.2813	0.131	16	16	3.037	75								PF vs. ABA	2.413	2.3	0.1125	0.09932	16	16	1.602	75
						IAA vs. ABA	2.25	3.613	-1.363	0.131	16	16	14.71	75								IAA vs. ABA	2.019	2.3	-0.2813	0.09932	16	16	4.005	75

## Sheet: Supplementary Fig. 1
Supplementary Fig. 1
Number of colonies			Table Analyzed	Data 3
rhizosphere	non-rhizosphere
28	8		Column B	non-rhizosphere
19	36		vs.	vs.
24	25		Column A	rhizosphere
18	17
39	13		Unpaired t test
22	22		P value	0.6097
28	27		P value summary	ns
15	33		Significantly different (P < 0.05)?	No
26	20		One- or two-tailed P value?	Two-tailed
			t, df	t=0.5208, df=16
			How big is the difference?
			Mean of column A	24.33
			Mean of column B	22.33
			Difference between means (B - A) ± SEM	-2.000 ± 3.841
			95% confidence interval	-10.14 to 6.142
			R squared (eta squared)	0.01667
			F test to compare variances
			F, DFn, Dfd	1.616, 8, 8
			P value	0.5127
			P value summary	ns
			Significantly different (P < 0.05)?	No
			Data analyzed
			Sample size, column A	9
			Sample size, column B	9

## Sheet: Supplementary Fig. 2
Supplementary Fig. 2
Plant height (cm)					Number of families	1									Fresh Weight (g)					Number of families	1									Dry Weight (g)					Number of families	1
Mock	Si	D	M		Number of comparisons per family	3									Mock	Si	D	M		Number of comparisons per family	3									Mock	Si	D	M		Number of comparisons per family	3
15.3	21.9	10.5	15.8		Alpha	0.05									0.5073	0.8688	0.3616	0.5883		Alpha	0.05									0.0804	0.1712	0.0613	0.0863		Alpha	0.05
16.4	18.7	13.1	17.2												0.5184	0.68	0.5226	0.5874												0.0861	0.1446	0.0837	0.0981
18.8	17.9	14.3	16		Dunnett's multiple comparisons test	Mean Diff.	95.00% CI of diff.	Below threshold?	Summary	Adjusted P Value	A-?				0.66	0.6246	0.402	0.5773		Dunnett's multiple comparisons test	Mean Diff.	95.00% CI of diff.	Below threshold?	Summary	Adjusted P Value	A-?				0.1122	0.1321	0.0709	0.0839		Dunnett's multiple comparisons test	Mean Diff.	95.00% CI of diff.	Below threshold?	Summary	Adjusted P Value	A-?
18.2	18.4	12.9	18.3		Mock vs. Si	-1.628	-2.817 to -0.4384	Yes	**	0.00450891	B	Si			0.4655	0.6508	0.4402	0.6072		Mock vs. Si	-0.1904	-0.2397 to -0.1410	Yes	****	<1.000000000000000e-004	B	Si			0.0883	0.1408	0.0667	0.1105		Mock vs. Si	-0.0606	-0.07133 to -0.04987	Yes	****	<1.000000000000000e-004	B	Si
17.4	19.7	11.7	15.6		Mock vs. D	4.244	3.055 to 5.434	Yes	****	<1.000000000000000e-004	C	D			0.5628	0.7709	0.3696	0.541		Mock vs. D	0.06793	0.01857 to 0.1173	Yes	**	0.00426482	C	D			0.098	0.1664	0.0657	0.083		Mock vs. D	0.0146	0.003871 to 0.02533	Yes	**	0.00476826	C	D
16.7	17.2	12.4	17		Mock vs. M	1.361	0.1717 to 2.551	Yes	*	0.0208173	D	M			0.5144	0.653	0.4598	0.5834		Mock vs. M	0.009256	-0.04010 to 0.05861	No	ns	0.943027	D	M			0.0858	0.1406	0.0813	0.089		Mock vs. M	0.006733	-0.003995 to 0.01746	No	ns	0.309242	D	M
15.8	20.3	15.2	16.4												0.5341	0.8093	0.514	0.5445												0.0884	0.1592	0.0847	0.0848
17.4	21.2	10.9	16.3		Test details	Mean 1	Mean 2	Mean Diff.	SE of diff.	n1	n2	q	DF		0.6068	0.7759	0.4048	0.5018		Test details	Mean 1	Mean 2	Mean Diff.	SE of diff.	n1	n2	q	DF		0.1045	0.1744	0.0668	0.0767		Test details	Mean 1	Mean 2	Mean Diff.	SE of diff.	n1	n2	q	DF
20.9	19.7	13.7	15.8		Mock vs. Si	17.64	19.27	-1.628	0.495	18	18	3.288	68		0.5323	0.7624	0.4643	0.4987		Mock vs. Si	0.5428	0.7332	-0.1904	0.02054	18	18	9.268	68		0.089	0.1445	0.077	0.0812		Mock vs. Si	0.09229	0.1529	-0.0606	0.004465	18	18	13.57	68
16.8	18.4	14.3	18.1		Mock vs. D	17.64	13.39	4.244	0.495	18	18	8.574	68		0.5591	0.7312	0.5121	0.5522		Mock vs. D	0.5428	0.4749	0.06793	0.02054	18	18	3.307	68		0.0979	0.1346	0.086	0.1041		Mock vs. D	0.09229	0.07769	0.0146	0.004465	18	18	3.27	68
19.6	17.5	11.8	14.2		Mock vs. M	17.64	16.28	1.361	0.495	18	18	2.75	68		0.5113	0.6885	0.469	0.4889		Mock vs. M	0.5428	0.5336	0.009256	0.02054	18	18	0.4506	68		0.0798	0.1277	0.071	0.0699		Mock vs. M	0.09229	0.08556	0.006733	0.004465	18	18	1.508	68
19	16.9	16.2	16.5												0.6326	0.6508	0.5843	0.5103												0.106	0.1261	0.0971	0.0877
17.2	19.4	15.4	17.2												0.5276	0.7304	0.5528	0.5234												0.0881	0.1602	0.0853	0.0928
18.7	20.2	13.2	15.9												0.5117	0.7896	0.4464	0.4862												0.0941	0.1728	0.0704	0.085
17.1	22.3	12.5	16.2												0.5065	0.9066	0.467	0.5337												0.0867	0.2006	0.0704	0.0851
16.9	18.7	13.4	15.8												0.5704	0.6513	0.5218	0.4724												0.0978	0.1415	0.0827	0.0759
18	19	16.9	17.5												0.4939	0.7108	0.5818	0.5677												0.0825	0.1498	0.1006	0.0843
17.3	19.4	12.7	13.2												0.5558	0.7423	0.4737	0.4395												0.0957	0.165	0.0769	0.0618

## Sheet: Supplementary Fig. 21
Supplementary Fig. 21
Primary root length (cm)
CK	0.25 ng/ml PH	0.5 ng/ml PH	1.0 ng/ml PH	5.0 ng/ml PAH		Number of families	1
7.1	6.4	7.8	6.9	6.7		Number of comparisons per family	4
5.4	6.6	7.7	6.7	6.5		Alpha	0.05
5.6	7	7.5	6.8	6.2
7	6.2	7.4	6.6	6.9		Dunnett's multiple comparisons test	Mean Diff.	95.00% CI of diff.	Below threshold?	Summary	Adjusted P Value	A-?
7.3	6.1	7.4	6.6	6.2		CK vs. 0.25 ng/ml PH	0.0625	-0.5155 to 0.6405	No	ns	0.995964	B	0.25 ng/ml PH
7.2	6.5	7.3	6.7	6.3		CK vs. 0.5 ng/ml PH	-0.95	-1.528 to -0.3720	Yes	***	0.000673997	C	0.5 ng/ml PH
5.3	6.4	7.4	6.8	6.5		CK vs. 1.0 ng/ml PH	-0.225	-0.8030 to 0.3530	No	ns	0.716021	D	1.0 ng/ml PH
7.3	6.5	7.3	6.9	6.7		CK vs. 5.0 ng/ml PAH	0.025	-0.5530 to 0.6030	No	ns	0.999808	E	5.0 ng/ml PAH
						Test details	Mean 1	Mean 2	Mean Diff.	SE of diff.	n1	n2	q	DF
						CK vs. 0.25 ng/ml PH	6.525	6.463	0.0625	0.226	8	8	0.2766	35
						CK vs. 0.5 ng/ml PH	6.525	7.475	-0.95	0.226	8	8	4.204	35
						CK vs. 1.0 ng/ml PH	6.525	6.75	-0.225	0.226	8	8	0.9957	35
						CK vs. 5.0 ng/ml PAH	6.525	6.5	0.025	0.226	8	8	0.1106	35
Primary root length (cm)
CK	0.25 ng/ml PF	0.5 ng/ml PF	1.0 ng/ml PF	5.0 ng/ml PF		Number of families	1
7.1	7.1	7.1	7.6	7.1		Number of comparisons per family	4
5.4	7.3	7.6	7.5	6.7		Alpha	0.05
5.6	7.1	8.5	8.1	7
7	6.8	7.2	7.8	6.8		Dunnett's multiple comparisons test	Mean Diff.	95.00% CI of diff.	Below threshold?	Summary	Adjusted P Value	A-?
7.3	7.6	7.6	7.9	8		CK vs. 0.25 ng/ml PH	-0.875	-1.656 to -0.09363	Yes	*	0.0242346	B	0.25 ng/ml PH
7.2	7.9	7.9	6.7	7.6		CK vs. 0.5 ng/ml PH	-1.075	-1.856 to -0.2936	Yes	**	0.00446314	C	0.5 ng/ml PH
5.3	7.6	8.1	6.6	6.8		CK vs. 1.0 ng/ml PH	-0.9875	-1.769 to -0.2061	Yes	**	0.0095433	D	1.0 ng/ml PH
7.3	7.8	6.8	7.9	6.5		CK vs. 5.0 ng/ml PAH	-0.5375	-1.319 to 0.2439	No	ns	0.251026	E	5.0 ng/ml PAH
						Test details	Mean 1	Mean 2	Mean Diff.	SE of diff.	n1	n2	q	DF
						CK vs. 0.25 ng/ml PH	6.525	7.4	-0.875	0.3055	8	8	2.865	35
						CK vs. 0.5 ng/ml PH	6.525	7.6	-1.075	0.3055	8	8	3.519	35
						CK vs. 1.0 ng/ml PH	6.525	7.513	-0.9875	0.3055	8	8	3.233	35
						CK vs. 5.0 ng/ml PAH	6.525	7.063	-0.5375	0.3055	8	8	1.76	35

## Sheet: Supplementary Fig. 23
Supplementary Fig. 22
Treatments	adventitious root	lateral root
CK	2	22
	0	18
	1	16
	2	16
	1	26
Average	1.2	19.6
SD	0.748331	3.87814
Treatments	adventitious root	lateral root
PH	0	30
	0	28
	0	20
	0	24
	0	28
Average	0	26
P-value	0.0124779	0.0414657
SD	0	3.57771
Treatments	adventitious root	lateral root
PF	0	28
	0	24
	0	28
	0	24
	0	25
Average	0	25.8
P-value	0.0124779	0.0201755
SD	0	1.83303
Treatments	adventitious root	lateral root
IAA	3	24
	1	26
	1	24
	1	18
	3	18
Average	1.8	22
P-value	0.358897	0.376158
SD	0.979796	3.34664
Treatments	adventitious root	lateral root
ABA	2	20
	2	24
	2	24
	1	28
	3	24
Average	2	24
P-value	0.141113	0.093894
SD	0.632456	2.52982

## Sheet: Supplementary Fig. 24
Supplementary Fig. 23
Plant height (cm)				Number of families	1
Control	PH	ABA		Number of comparisons per family	2
30	37	42		Alpha	0.05
27	37	36
27	45	35		Dunnett's multiple comparisons test	Mean Diff.	95.00% CI of diff.	Below threshold?	Summary	Adjusted P Value	A-?
25	30	40		Control vs. PH	-11.56	-17.12 to -5.994	Yes	***	0.000113587	B	PH
20	45	30		Control vs. ABA	-10.11	-15.67 to -4.550	Yes	***	0.000529068	C	ABA
15	32	30
30	33	36		Test details	Mean 1	Mean 2	Mean Diff.	SE of diff.	n1	n2	q	DF
30	35	30		Control vs. PH	25.33	36.89	-11.56	2.367	9	9	4.882	24
24	38	40		Control vs. ABA	25.33	35.44	-10.11	2.367	9	9	4.272	24

## Sheet: Supplementary Fig. 32
Supplementary Fig. 32a
Plant height (cm)				Number of families	1									Fresh weight (g)				Number of families	1									Dry weight (g)				Number of families	1
Mock	Sv	Sr		Number of comparisons per family	2									Mock	Sv	Sr		Number of comparisons per family	2									Mock	Sv	Sr		Number of comparisons per family	2
4.4	14.6	13.6		Alpha	0.05									0.12	0.4701	0.5119		Alpha	0.05									0.0255	0.116	0.1062		Alpha	0.05
5.1	9.4	12.8												0.1405	0.3486	0.4406												0.0262	0.0779	0.0988
8.7	14.1	15.4		Dunnett's multiple comparisons test	Mean Diff.	95.00% CI of diff.	Below threshold?	Summary	Adjusted P Value	A-?				0.2676	0.5136	0.5928		Dunnett's multiple comparisons test	Mean Diff.	95.00% CI of diff.	Below threshold?	Summary	Adjusted P Value	A-?				0.0473	0.1163	0.1425		Dunnett's multiple comparisons test	Mean Diff.	95.00% CI of diff.	Below threshold?	Summary	Adjusted P Value	A-?
8.1	15.9	16.2		Mock vs. Sv	-6.539	-7.992 to -5.085	Yes	****	<1.000000000000000e-004	B	Sv			0.2512	0.6299	0.6177		Mock vs. Sv	-0.2923	-0.3576 to -0.2270	Yes	****	<1.000000000000000e-004	B	Sv			0.0429	0.1385	0.1478		Mock vs. Sv	-0.06813	-0.08342 to -0.05285	Yes	****	<1.000000000000000e-004	B	Sv
6.4	15	14		Mock vs. Sr	-6.039	-7.492 to -4.585	Yes	****	<1.000000000000000e-004	C	Sr			0.1932	0.5778	0.5308		Mock vs. Sr	-0.2707	-0.3360 to -0.2054	Yes	****	<1.000000000000000e-004	C	Sr			0.0355	0.1168	0.1144		Mock vs. Sr	-0.06428	-0.07957 to -0.04900	Yes	****	<1.000000000000000e-004	C	Sr
7.6	14.5	13.2												0.2258	0.5321	0.418												0.0458	0.1065	0.1068
7.2	10.3	16		Test details	Mean 1	Mean 2	Mean Diff.	SE of diff.	n1	n2	q	DF		0.2132	0.3885	0.6702		Test details	Mean 1	Mean 2	Mean Diff.	SE of diff.	n1	n2	q	DF		0.0429	0.0843	0.1494		Test details	Mean 1	Mean 2	Mean Diff.	SE of diff.	n1	n2	q	DF
5.8	12.2	13.8		Mock vs. Sv	6.6	13.14	-6.539	0.6389	18	18	10.23	51		0.1786	0.4499	0.5432		Mock vs. Sv	0.1952	0.4875	-0.2923	0.0287	18	18	10.18	51		0.0311	0.1014	0.1096		Mock vs. Sv	0.03814	0.1063	-0.06813	0.006718	18	18	10.14	51
6.3	11.5	13.4		Mock vs. Sr	6.6	12.64	-6.039	0.6389	18	18	9.452	51		0.1967	0.4086	0.5095		Mock vs. Sr	0.1952	0.4659	-0.2707	0.0287	18	18	9.433	51		0.042	0.0906	0.1076		Mock vs. Sr	0.03814	0.1024	-0.06428	0.006718	18	18	9.57	51
5.9	13.6	11.7												0.1685	0.4962	0.4198												0.031	0.1086	0.095
6.1	13.2	12.3												0.1635	0.4989	0.4543												0.0385	0.0983	0.1088
5.2	11	10.8												0.1355	0.4151	0.4046												0.029	0.0842	0.0799
6.3	10.7	11.5												0.1755	0.3826	0.4441												0.0342	0.081	0.0911
7.7	16.7	12.8												0.2377	0.6769	0.4698												0.0433	0.1599	0.0957
8.8	15.4	11.4												0.2633	0.5893	0.4145												0.0485	0.13	0.088
5	14.3	8.4												0.1252	0.5266	0.2513												0.0306	0.1162	0.0589
9.3	12.8	10.4												0.326	0.4464	0.3744												0.0641	0.1012	0.0746
4.9	11.3	9.8												0.1317	0.4233	0.319												0.0282	0.0853	0.0686
Supplementary Fig. 32b
Plant height (cm)				Number of families	1									Fresh weight (g)				Number of families	1									Dry weight (g)				Number of families	1
Mock	Sv	Sr		Number of comparisons per family	2									Mock	Sv	Sr		Number of comparisons per family	2									Mock	Sv	Sr		Number of comparisons per family	2
4.7	12.6	11.8		Alpha	0.05									0.1245	0.4748	0.415		Alpha	0.05									0.0274	0.0844	0.0752		Alpha	0.05
4.9	10.9	13.9												0.1312	0.3956	0.4898												0.0272	0.0736	0.1005
8.4	13.1	10.4		Dunnett's multiple comparisons test	Mean Diff.	95.00% CI of diff.	Below threshold?	Summary	Adjusted P Value	A-?				0.3301	0.5371	0.3852		Dunnett's multiple comparisons test	Mean Diff.	95.00% CI of diff.	Below threshold?	Summary	Adjusted P Value	A-?				0.0566	0.0864	0.0651		Dunnett's multiple comparisons test	Mean Diff.	95.00% CI of diff.	Below threshold?	Summary	Adjusted P Value	A-?
6.8	14	12.6		Mock vs. Sv	-6.833	-8.072 to -5.594	Yes	****	<1.000000000000000e-004	B	Sv			0.2557	0.5834	0.4968		Mock vs. Sv	-0.2737	-0.3362 to -0.2112	Yes	****	<1.000000000000000e-004	B	Sv			0.047	0.1023	0.084		Mock vs. Sv	-0.0487	-0.06185 to -0.03555	Yes	****	<1.000000000000000e-004	B	Sv
8.2	13	11		Mock vs. Sr	-6.322	-7.561 to -5.083	Yes	****	<1.000000000000000e-004	C	Sr			0.2938	0.5249	0.4178		Mock vs. Sr	-0.2288	-0.2912 to -0.1663	Yes	****	<1.000000000000000e-004	C	Sr			0.0603	0.085	0.0814		Mock vs. Sr	-0.04491	-0.05806 to -0.03176	Yes	****	<1.000000000000000e-004	C	Sr
7.3	12.7	13.2												0.2669	0.4745	0.452												0.0485	0.0728	0.0849
9.4	13.4	14.8		Test details	Mean 1	Mean 2	Mean Diff.	SE of diff.	n1	n2	q	DF		0.3967	0.5283	0.5257		Test details	Mean 1	Mean 2	Mean Diff.	SE of diff.	n1	n2	q	DF		0.0676	0.0858	0.0975		Test details	Mean 1	Mean 2	Mean Diff.	SE of diff.	n1	n2	q	DF
5.2	15.4	12.7		Mock vs. Sv	7	13.83	-6.833	0.5446	18	18	12.55	51		0.1749	0.6029	0.4294		Mock vs. Sv	0.256	0.5297	-0.2737	0.02746	18	18	9.969	51		0.0306	0.1162	0.0785		Mock vs. Sv	0.04551	0.09421	-0.0487	0.005782	18	18	8.423	51
6.4	13.5	14.6		Mock vs. Sr	7	13.32	-6.322	0.5446	18	18	11.61	51		0.2378	0.5146	0.523		Mock vs. Sr	0.256	0.4848	-0.2288	0.02746	18	18	8.332	51		0.0405	0.0847	0.0774		Mock vs. Sr	0.04551	0.09042	-0.04491	0.005782	18	18	7.768	51
7.1	14.8	13.5												0.2645	0.5594	0.456												0.0477	0.1021	0.0832
6.5	16.1	14.4												0.2251	0.6704	0.5575												0.0419	0.1299	0.0992
5	14.6	15.1												0.1456	0.5873	0.5893												0.0286	0.0988	0.1162
8.8	13.7	15.8												0.3362	0.4152	0.6201												0.0669	0.0916	0.1366
6.9	15.5	14.9												0.2535	0.5685	0.5466												0.0463	0.0825	0.1097
6.4	16.4	15.2												0.2273	0.6847	0.5769												0.0415	0.1211	0.118
8.5	14.6	13.7												0.338	0.5018	0.48079												0.0475	0.1016	0.0875
7.7	15.1	12.3												0.2878	0.5898	0.4494												0.0442	0.1178	0.076
7.8	9.6	9.9												0.3188	0.322	0.3149												0.0489	0.0592	0.0567
Supplementary Fig. 32c
Plant height (cm)				Number of families	1									Fresh weight (g)				Number of families	1									Plant height (cm)				Number of families	1
CK	Sv	Sr		Number of comparisons per family	2									CK	Sv	Sr		Number of comparisons per family	2									CK	Sv	Sr		Number of comparisons per family	2
28.7	29.6	30.7		Alpha	0.05									0.9742	1.0732	1.1101		Alpha	0.05									0.2659	0.2831	0.3028		Alpha	0.05
27.1	28.8	29.2												0.9545	0.9973	0.9854												0.2458	0.2616	0.2964
30.1	32.7	34.3		Dunnett's multiple comparisons test	Mean Diff.	95.00% CI of diff.	Below threshold?	Summary	Adjusted P Value	A-?				1.0077	1.1712	1.4155		Dunnett's multiple comparisons test	Mean Diff.	95.00% CI of diff.	Below threshold?	Summary	Adjusted P Value	A-?				0.2832	0.3031	0.347		Dunnett's multiple comparisons test	Mean Diff.	95.00% CI of diff.	Below threshold?	Summary	Adjusted P Value	A-?
31.2	34.6	26.2		CK vs. Sv	-2.778	-4.803 to -0.7528	Yes	**	0.00571411	B	Sv			1.1133	1.4215	0.872		CK vs. Sv	-0.1759	-0.3056 to -0.04614	Yes	**	0.00632434	B	Sv			0.308	0.3228	0.2416		CK vs. Sv	-0.02925	-0.05013 to -0.008366	Yes	**	0.00474537	B	Sv
32.2	35.3	35.8		CK vs. Sr	-2.817	-4.842 to -0.7917	Yes	**	0.00505049	C	Sr			0.896	1.4981	1.4809		CK vs. Sr	-0.1685	-0.2983 to -0.03879	Yes	**	0.00902461	C	Sr			0.3034	0.345	0.3528		CK vs. Sr	-0.03544	-0.05633 to -0.01456	Yes	***	0.000638718	C	Sr
26.5	32.8	32.6												0.8999	1.2151	1.2787												0.245	0.3107	0.313
29.3	34.3	31.1		Test details	Mean 1	Mean 2	Mean Diff.	SE of diff.	n1	n2	q	DF		0.9864	1.4362	1.198		Test details	Mean 1	Mean 2	Mean Diff.	SE of diff.	n1	n2	q	DF		0.27	0.338	0.2981		Test details	Mean 1	Mean 2	Mean Diff.	SE of diff.	n1	n2	q	DF
22.4	27.6	32.3		CK vs. Sv	28.44	31.22	-2.778	0.8901	18	18	3.121	51		0.7545	0.895	1.2858		CK vs. Sv	0.9823	1.158	-0.1759	0.05702	18	18	3.084	51		0.2185	0.2625	0.3218		CK vs. Sv	0.2693	0.2985	-0.02925	0.00918	18	18	3.186	51
30.5	28.9	28.7		CK vs. Sr	28.44	31.26	-2.817	0.8901	18	18	3.164	51		1.102	1.0791	0.9563		CK vs. Sr	0.9823	1.151	-0.1685	0.05702	18	18	2.955	51		0.2717	0.2787	0.2879		CK vs. Sr	0.2693	0.3047	-0.03544	0.00918	18	18	3.861	51
32.2	26.4	29.8												1.2004	0.8868	1.1431												0.2948	0.2528	0.293
25.4	35	34												0.8545	1.4018	1.3035												0.25	0.3122	0.3307
28.4	30.6	28.5												1.0052	1.1215	0.9654												0.285	0.2998	0.2658
27.6	31.4	35.5												0.9224	1.2773	1.478												0.2684	0.315	0.3586
29.4	28.4	33.4												1.0782	0.9514	1.2631												0.3031	0.2884	0.317
28.8	30.1	28.8												1.0002	0.9448	0.9243												0.2701	0.2893	0.2645
24.3	34.1	29.7												0.8785	1.2572	0.9219												0.2233	0.3125	0.284
27.2	30.8	30.6												0.954	1.1075	0.9985												0.2563	0.3031	0.2958
30.6	30.5	31.4												1.1003	1.1129	1.1351												0.284	0.2944	0.3137

## Sheet: Supplementary Fig. 38
BiG-SCAPE annotation
BGC	Accession ID	Description	Product Prediction	BiG-SCAPE class Organism	Taxonomy
AP009493.1.region001	AP009493.1	Streptomyces griseus subsp. griseus NBRC 13350 DNA, complete genome	terpene	Terpene	Streptomyces griseus subsp. griseus NBRC 13350	Bacteria,Actinobacteria,Streptomycetales,Streptomycetaceae,Streptomyces
AP009493.1.region002	AP009493.1	Streptomyces griseus subsp. griseus NBRC 13350 DNA, complete genome	lanthipeptide-class-iv	RiPPs	Streptomyces griseus subsp. griseus NBRC 13350	Bacteria,Actinobacteria,Streptomycetales,Streptomycetaceae,Streptomyces
AP009493.1.region003	AP009493.1	Streptomyces griseus subsp. griseus NBRC 13350 DNA, complete genome	T1PKS.NRPS	PKS-NRP_Hybrids	Streptomyces griseus subsp. griseus NBRC 13350	Bacteria,Actinobacteria,Streptomycetales,Streptomycetaceae,Streptomyces
AP009493.1.region004	AP009493.1	Streptomyces griseus subsp. griseus NBRC 13350 DNA, complete genome	T3PKS.NRPS	PKS-NRP_Hybrids	Streptomyces griseus subsp. griseus NBRC 13350	Bacteria,Actinobacteria,Streptomycetales,Streptomycetaceae,Streptomyces
AP009493.1.region005	AP009493.1	Streptomyces griseus subsp. griseus NBRC 13350 DNA, complete genome	melanin	Others	Streptomyces griseus subsp. griseus NBRC 13350	Bacteria,Actinobacteria,Streptomycetales,Streptomycetaceae,Streptomyces
AP009493.1.region006	AP009493.1	Streptomyces griseus subsp. griseus NBRC 13350 DNA, complete genome	T1PKS.NRPS-like.LAP.NRPS	Others	Streptomyces griseus subsp. griseus NBRC 13350	Bacteria,Actinobacteria,Streptomycetales,Streptomycetaceae,Streptomyces
AP009493.1.region007	AP009493.1	Streptomyces griseus subsp. griseus NBRC 13350 DNA, complete genome	RiPP-like	RiPPs	Streptomyces griseus subsp. griseus NBRC 13350	Bacteria,Actinobacteria,Streptomycetales,Streptomycetaceae,Streptomyces
AP009493.1.region008	AP009493.1	Streptomyces griseus subsp. griseus NBRC 13350 DNA, complete genome	T1PKS.NRPS	PKS-NRP_Hybrids	Streptomyces griseus subsp. griseus NBRC 13350	Bacteria,Actinobacteria,Streptomycetales,Streptomycetaceae,Streptomyces
AP009493.1.region009	AP009493.1	Streptomyces griseus subsp. griseus NBRC 13350 DNA, complete genome	NRPS-like.NRPS	NRPS	Streptomyces griseus subsp. griseus NBRC 13350	Bacteria,Actinobacteria,Streptomycetales,Streptomycetaceae,Streptomyces
AP009493.1.region010	AP009493.1	Streptomyces griseus subsp. griseus NBRC 13350 DNA, complete genome	terpene	Terpene	Streptomyces griseus subsp. griseus NBRC 13350	Bacteria,Actinobacteria,Streptomycetales,Streptomycetaceae,Streptomyces
AP009493.1.region011	AP009493.1	Streptomyces griseus subsp. griseus NBRC 13350 DNA, complete genome	terpene	Terpene	Streptomyces griseus subsp. griseus NBRC 13350	Bacteria,Actinobacteria,Streptomycetales,Streptomycetaceae,Streptomyces
AP009493.1.region012	AP009493.1	Streptomyces griseus subsp. griseus NBRC 13350 DNA, complete genome	RiPP-like	RiPPs	Streptomyces griseus subsp. griseus NBRC 13350	Bacteria,Actinobacteria,Streptomycetales,Streptomycetaceae,Streptomyces
AP009493.1.region013	AP009493.1	Streptomyces griseus subsp. griseus NBRC 13350 DNA, complete genome	linaridin	RiPPs	Streptomyces griseus subsp. griseus NBRC 13350	Bacteria,Actinobacteria,Streptomycetales,Streptomycetaceae,Streptomyces
AP009493.1.region014	AP009493.1	Streptomyces griseus subsp. griseus NBRC 13350 DNA, complete genome	siderophore	Others	Streptomyces griseus subsp. griseus NBRC 13350	Bacteria,Actinobacteria,Streptomycetales,Streptomycetaceae,Streptomyces
AP009493.1.region015	AP009493.1	Streptomyces griseus subsp. griseus NBRC 13350 DNA, complete genome	terpene	Terpene	Streptomyces griseus subsp. griseus NBRC 13350	Bacteria,Actinobacteria,Streptomycetales,Streptomycetaceae,Streptomyces
AP009493.1.region016	AP009493.1	Streptomyces griseus subsp. griseus NBRC 13350 DNA, complete genome	lanthipeptide-class-iii	RiPPs	Streptomyces griseus subsp. griseus NBRC 13350	Bacteria,Actinobacteria,Streptomycetales,Streptomycetaceae,Streptomyces
AP009493.1.region017	AP009493.1	Streptomyces griseus subsp. griseus NBRC 13350 DNA, complete genome	melanin	Others	Streptomyces griseus subsp. griseus NBRC 13350	Bacteria,Actinobacteria,Streptomycetales,Streptomycetaceae,Streptomyces
AP009493.1.region018	AP009493.1	Streptomyces griseus subsp. griseus NBRC 13350 DNA, complete genome	T1PKS.NRPS-like	PKS-NRP_Hybrids	Streptomyces griseus subsp. griseus NBRC 13350	Bacteria,Actinobacteria,Streptomycetales,Streptomycetaceae,Streptomyces
AP009493.1.region019	AP009493.1	Streptomyces griseus subsp. griseus NBRC 13350 DNA, complete genome	NRPS	NRPS	Streptomyces griseus subsp. griseus NBRC 13350	Bacteria,Actinobacteria,Streptomycetales,Streptomycetaceae,Streptomyces
AP009493.1.region020	AP009493.1	Streptomyces griseus subsp. griseus NBRC 13350 DNA, complete genome	ladderane.NRPS-like.arylpolyene.NRPS	Others	Streptomyces griseus subsp. griseus NBRC 13350	Bacteria,Actinobacteria,Streptomycetales,Streptomycetaceae,Streptomyces
AP009493.1.region021	AP009493.1	Streptomyces griseus subsp. griseus NBRC 13350 DNA, complete genome	betalactone	Others	Streptomyces griseus subsp. griseus NBRC 13350	Bacteria,Actinobacteria,Streptomycetales,Streptomycetaceae,Streptomyces
AP009493.1.region022	AP009493.1	Streptomyces griseus subsp. griseus NBRC 13350 DNA, complete genome	lanthipeptide-class-i	RiPPs	Streptomyces griseus subsp. griseus NBRC 13350	Bacteria,Actinobacteria,Streptomycetales,Streptomycetaceae,Streptomyces
AP009493.1.region023	AP009493.1	Streptomyces griseus subsp. griseus NBRC 13350 DNA, complete genome	melanin	Others	Streptomyces griseus subsp. griseus NBRC 13350	Bacteria,Actinobacteria,Streptomycetales,Streptomycetaceae,Streptomyces
AP009493.1.region024	AP009493.1	Streptomyces griseus subsp. griseus NBRC 13350 DNA, complete genome	LAP.thiopeptide	RiPPs	Streptomyces griseus subsp. griseus NBRC 13350	Bacteria,Actinobacteria,Streptomycetales,Streptomycetaceae,Streptomyces
AP009493.1.region025	AP009493.1	Streptomyces griseus subsp. griseus NBRC 13350 DNA, complete genome	siderophore	Others	Streptomyces griseus subsp. griseus NBRC 13350	Bacteria,Actinobacteria,Streptomycetales,Streptomycetaceae,Streptomyces
AP009493.1.region026	AP009493.1	Streptomyces griseus subsp. griseus NBRC 13350 DNA, complete genome	lanthipeptide-class-ii.lanthipeptide-class-iii	RiPPs	Streptomyces griseus subsp. griseus NBRC 13350	Bacteria,Actinobacteria,Streptomycetales,Streptomycetaceae,Streptomyces
AP009493.1.region027	AP009493.1	Streptomyces griseus subsp. griseus NBRC 13350 DNA, complete genome	PKS-like	PKSother	Streptomyces griseus subsp. griseus NBRC 13350	Bacteria,Actinobacteria,Streptomycetales,Streptomycetaceae,Streptomyces
AP009493.1.region028	AP009493.1	Streptomyces griseus subsp. griseus NBRC 13350 DNA, complete genome	ectoine	Others	Streptomyces griseus subsp. griseus NBRC 13350	Bacteria,Actinobacteria,Streptomycetales,Streptomycetaceae,Streptomyces
AP009493.1.region029	AP009493.1	Streptomyces griseus subsp. griseus NBRC 13350 DNA, complete genome	RRE-containing.amglyccycl	Others	Streptomyces griseus subsp. griseus NBRC 13350	Bacteria,Actinobacteria,Streptomycetales,Streptomycetaceae,Streptomyces
AP009493.1.region030	AP009493.1	Streptomyces griseus subsp. griseus NBRC 13350 DNA, complete genome	T1PKS.terpene	Others	Streptomyces griseus subsp. griseus NBRC 13350	Bacteria,Actinobacteria,Streptomycetales,Streptomycetaceae,Streptomyces
AP009493.1.region031	AP009493.1	Streptomyces griseus subsp. griseus NBRC 13350 DNA, complete genome	T1PKS	PKSI	Streptomyces griseus subsp. griseus NBRC 13350	Bacteria,Actinobacteria,Streptomycetales,Streptomycetaceae,Streptomyces
AP009493.1.region032	AP009493.1	Streptomyces griseus subsp. griseus NBRC 13350 DNA, complete genome	T1PKS.linaridin	Others	Streptomyces griseus subsp. griseus NBRC 13350	Bacteria,Actinobacteria,Streptomycetales,Streptomycetaceae,Streptomyces
AP009493.1.region033	AP009493.1	Streptomyces griseus subsp. griseus NBRC 13350 DNA, complete genome	T3PKS	PKSother	Streptomyces griseus subsp. griseus NBRC 13350	Bacteria,Actinobacteria,Streptomycetales,Streptomycetaceae,Streptomyces
AP009493.1.region034	AP009493.1	Streptomyces griseus subsp. griseus NBRC 13350 DNA, complete genome	NRPS	NRPS	Streptomyces griseus subsp. griseus NBRC 13350	Bacteria,Actinobacteria,Streptomycetales,Streptomycetaceae,Streptomyces
AP009493.1.region035	AP009493.1	Streptomyces griseus subsp. griseus NBRC 13350 DNA, complete genome	NRPS-like.T1PKS.transAT-PKS.NRPS.PKS-like	PKS-NRP_Hybrids	Streptomyces griseus subsp. griseus NBRC 13350	Bacteria,Actinobacteria,Streptomycetales,Streptomycetaceae,Streptomyces
AP009493.1.region036	AP009493.1	Streptomyces griseus subsp. griseus NBRC 13350 DNA, complete genome	terpene	Terpene	Streptomyces griseus subsp. griseus NBRC 13350	Bacteria,Actinobacteria,Streptomycetales,Streptomycetaceae,Streptomyces
AP009493.1.region037	AP009493.1	Streptomyces griseus subsp. griseus NBRC 13350 DNA, complete genome	butyrolactone	Others	Streptomyces griseus subsp. griseus NBRC 13350	Bacteria,Actinobacteria,Streptomycetales,Streptomycetaceae,Streptomyces
AP009493.1.region038	AP009493.1	Streptomyces griseus subsp. griseus NBRC 13350 DNA, complete genome	terpene	Terpene	Streptomyces griseus subsp. griseus NBRC 13350	Bacteria,Actinobacteria,Streptomycetales,Streptomycetaceae,Streptomyces
AP017424.1.region001	AP017424.1	Streptomyces laurentii DNA, complete genome, strain: ATCC 31255	lanthipeptide-class-iv	RiPPs	Streptomyces laurentii	Bacteria,Actinobacteria,Streptomycetales,Streptomycetaceae,Streptomyces
AP017424.1.region002	AP017424.1	Streptomyces laurentii DNA, complete genome, strain: ATCC 31255	terpene	Terpene	Streptomyces laurentii	Bacteria,Actinobacteria,Streptomycetales,Streptomycetaceae,Streptomyces
AP017424.1.region003	AP017424.1	Streptomyces laurentii DNA, complete genome, strain: ATCC 31255	nucleoside	Others	Streptomyces laurentii	Bacteria,Actinobacteria,Streptomycetales,Streptomycetaceae,Streptomyces
AP017424.1.region004	AP017424.1	Streptomyces laurentii DNA, complete genome, strain: ATCC 31255	terpene	Terpene	Streptomyces laurentii	Bacteria,Actinobacteria,Streptomycetales,Streptomycetaceae,Streptomyces
AP017424.1.region005	AP017424.1	Streptomyces laurentii DNA, complete genome, strain: ATCC 31255	other	Others	Streptomyces laurentii	Bacteria,Actinobacteria,Streptomycetales,Streptomycetaceae,Streptomyces
AP017424.1.region006	AP017424.1	Streptomyces laurentii DNA, complete genome, strain: ATCC 31255	NRPS	NRPS	Streptomyces laurentii	Bacteria,Actinobacteria,Streptomycetales,Streptomycetaceae,Streptomyces
AP017424.1.region007	AP017424.1	Streptomyces laurentii DNA, complete genome, strain: ATCC 31255	LAP.thiopeptide	RiPPs	Streptomyces laurentii	Bacteria,Actinobacteria,Streptomycetales,Streptomycetaceae,Streptomyces
AP017424.1.region008	AP017424.1	Streptomyces laurentii DNA, complete genome, strain: ATCC 31255	indole	Others	Streptomyces laurentii	Bacteria,Actinobacteria,Streptomycetales,Streptomycetaceae,Streptomyces
AP017424.1.region009	AP017424.1	Streptomyces laurentii DNA, complete genome, strain: ATCC 31255	RiPP-like	RiPPs	Streptomyces laurentii	Bacteria,Actinobacteria,Streptomycetales,Streptomycetaceae,Streptomyces
AP017424.1.region010	AP017424.1	Streptomyces laurentii DNA, complete genome, strain: ATCC 31255	siderophore.CDPS	Others	Streptomyces laurentii	Bacteria,Actinobacteria,Streptomycetales,Streptomycetaceae,Streptomyces
AP017424.1.region011	AP017424.1	Streptomyces laurentii DNA, complete genome, strain: ATCC 31255	ectoine	Others	Streptomyces laurentii	Bacteria,Actinobacteria,Streptomycetales,Streptomycetaceae,Streptomyces
AP017424.1.region012	AP017424.1	Streptomyces laurentii DNA, complete genome, strain: ATCC 31255	T2PKS.butyrolactone.betalactone.PKS-like.RRE-containing	Others	Streptomyces laurentii	Bacteria,Actinobacteria,Streptomycetales,Streptomycetaceae,Streptomyces
AP017424.1.region013	AP017424.1	Streptomyces laurentii DNA, complete genome, strain: ATCC 31255	lassopeptide	RiPPs	Streptomyces laurentii	Bacteria,Actinobacteria,Streptomycetales,Streptomycetaceae,Streptomyces
AP017424.1.region014	AP017424.1	Streptomyces laurentii DNA, complete genome, strain: ATCC 31255	LAP.thiopeptide	RiPPs	Streptomyces laurentii	Bacteria,Actinobacteria,Streptomycetales,Streptomycetaceae,Streptomyces
AP017424.1.region015	AP017424.1	Streptomyces laurentii DNA, complete genome, strain: ATCC 31255	NRPS-like	NRPS	Streptomyces laurentii	Bacteria,Actinobacteria,Streptomycetales,Streptomycetaceae,Streptomyces
AP017424.1.region016	AP017424.1	Streptomyces laurentii DNA, complete genome, strain: ATCC 31255	CDPS	Others	Streptomyces laurentii	Bacteria,Actinobacteria,Streptomycetales,Streptomycetaceae,Streptomyces
AP017424.1.region017	AP017424.1	Streptomyces laurentii DNA, complete genome, strain: ATCC 31255	melanin	Others	Streptomyces laurentii	Bacteria,Actinobacteria,Streptomycetales,Streptomycetaceae,Streptomyces
AP017424.1.region018	AP017424.1	Streptomyces laurentii DNA, complete genome, strain: ATCC 31255	T3PKS	PKSother	Streptomyces laurentii	Bacteria,Actinobacteria,Streptomycetales,Streptomycetaceae,Streptomyces
AP017424.1.region019	AP017424.1	Streptomyces laurentii DNA, complete genome, strain: ATCC 31255	siderophore	Others	Streptomyces laurentii	Bacteria,Actinobacteria,Streptomycetales,Streptomycetaceae,Streptomyces
AP017424.1.region020	AP017424.1	Streptomyces laurentii DNA, complete genome, strain: ATCC 31255	terpene.NRPS	Others	Streptomyces laurentii	Bacteria,Actinobacteria,Streptomycetales,Streptomycetaceae,Streptomyces
AP017424.1.region021	AP017424.1	Streptomyces laurentii DNA, complete genome, strain: ATCC 31255	RiPP-like	RiPPs	Streptomyces laurentii	Bacteria,Actinobacteria,Streptomycetales,Streptomycetaceae,Streptomyces
AP017424.1.region022	AP017424.1	Streptomyces laurentii DNA, complete genome, strain: ATCC 31255	terpene	Terpene	Streptomyces laurentii	Bacteria,Actinobacteria,Streptomycetales,Streptomycetaceae,Streptomyces
AP017424.1.region023	AP017424.1	Streptomyces laurentii DNA, complete genome, strain: ATCC 31255	terpene	Terpene	Streptomyces laurentii	Bacteria,Actinobacteria,Streptomycetales,Streptomycetaceae,Streptomyces
AP017424.1.region024	AP017424.1	Streptomyces laurentii DNA, complete genome, strain: ATCC 31255	NRPS	NRPS	Streptomyces laurentii	Bacteria,Actinobacteria,Streptomycetales,Streptomycetaceae,Streptomyces
AP017424.1.region025	AP017424.1	Streptomyces laurentii DNA, complete genome, strain: ATCC 31255	NRPS-like.betalactone.NRPS	Others	Streptomyces laurentii	Bacteria,Actinobacteria,Streptomycetales,Streptomycetaceae,Streptomyces
AP017424.1.region026	AP017424.1	Streptomyces laurentii DNA, complete genome, strain: ATCC 31255	T1PKS.NRPS	PKS-NRP_Hybrids	Streptomyces laurentii	Bacteria,Actinobacteria,Streptomycetales,Streptomycetaceae,Streptomyces
AP017424.1.region027	AP017424.1	Streptomyces laurentii DNA, complete genome, strain: ATCC 31255	T1PKS.NRPS-like.RiPP-like	Others	Streptomyces laurentii	Bacteria,Actinobacteria,Streptomycetales,Streptomycetaceae,Streptomyces
AP017424.1.region028	AP017424.1	Streptomyces laurentii DNA, complete genome, strain: ATCC 31255	ectoine	Others	Streptomyces laurentii	Bacteria,Actinobacteria,Streptomycetales,Streptomycetaceae,Streptomyces
AP017424.1.region029	AP017424.1	Streptomyces laurentii DNA, complete genome, strain: ATCC 31255	lanthipeptide-class-iv.terpene.NRPS	Others	Streptomyces laurentii	Bacteria,Actinobacteria,Streptomycetales,Streptomycetaceae,Streptomyces
AP018365.1.region001	AP018365.1	Streptomyces sp. SN-593 DNA, nearly complete genome	lanthipeptide-class-ii	RiPPs	Streptomyces sp. SN-593	Bacteria,Actinobacteria,Streptomycetales,Streptomycetaceae,Streptomyces
AP018365.1.region002	AP018365.1	Streptomyces sp. SN-593 DNA, nearly complete genome	terpene.NRPS	Others	Streptomyces sp. SN-593	Bacteria,Actinobacteria,Streptomycetales,Streptomycetaceae,Streptomyces
AP018365.1.region003	AP018365.1	Streptomyces sp. SN-593 DNA, nearly complete genome	T3PKS	PKSother	Streptomyces sp. SN-593	Bacteria,Actinobacteria,Streptomycetales,Streptomycetaceae,Streptomyces
AP018365.1.region004	AP018365.1	Streptomyces sp. SN-593 DNA, nearly complete genome	RiPP-like	RiPPs	Streptomyces sp. SN-593	Bacteria,Actinobacteria,Streptomycetales,Streptomycetaceae,Streptomyces
AP018365.1.region005	AP018365.1	Streptomyces sp. SN-593 DNA, nearly complete genome	lanthipeptide-class-iii	RiPPs	Streptomyces sp. SN-593	Bacteria,Actinobacteria,Streptomycetales,Streptomycetaceae,Streptomyces
AP018365.1.region006	AP018365.1	Streptomyces sp. SN-593 DNA, nearly complete genome	LAP	RiPPs	Streptomyces sp. SN-593	Bacteria,Actinobacteria,Streptomycetales,Streptomycetaceae,Streptomyces
AP018365.1.region007	AP018365.1	Streptomyces sp. SN-593 DNA, nearly complete genome	T3PKS	PKSother	Streptomyces sp. SN-593	Bacteria,Actinobacteria,Streptomycetales,Streptomycetaceae,Streptomyces
AP018365.1.region008	AP018365.1	Streptomyces sp. SN-593 DNA, nearly complete genome	terpene	Terpene	Streptomyces sp. SN-593	Bacteria,Actinobacteria,Streptomycetales,Streptomycetaceae,Streptomyces
AP018365.1.region009	AP018365.1	Streptomyces sp. SN-593 DNA, nearly complete genome	T2PKS	PKSother	Streptomyces sp. SN-593	Bacteria,Actinobacteria,Streptomycetales,Streptomycetaceae,Streptomyces
AP018365.1.region010	AP018365.1	Streptomyces sp. SN-593 DNA, nearly complete genome	T1PKS	PKSI	Streptomyces sp. SN-593	Bacteria,Actinobacteria,Streptomycetales,Streptomycetaceae,Streptomyces
AP018365.1.region011	AP018365.1	Streptomyces sp. SN-593 DNA, nearly complete genome	ladderane.thioamide-NRP	Others	Streptomyces sp. SN-593	Bacteria,Actinobacteria,Streptomycetales,Streptomycetaceae,Streptomyces
AP018365.1.region012	AP018365.1	Streptomyces sp. SN-593 DNA, nearly complete genome	terpene	Terpene	Streptomyces sp. SN-593	Bacteria,Actinobacteria,Streptomycetales,Streptomycetaceae,Streptomyces
AP018365.1.region013	AP018365.1	Streptomyces sp. SN-593 DNA, nearly complete genome	lanthipeptide-class-i	RiPPs	Streptomyces sp. SN-593	Bacteria,Actinobacteria,Streptomycetales,Streptomycetaceae,Streptomyces
AP018365.1.region014	AP018365.1	Streptomyces sp. SN-593 DNA, nearly complete genome	T1PKS	PKSI	Streptomyces sp. SN-593	Bacteria,Actinobacteria,Streptomycetales,Streptomycetaceae,Streptomyces
AP018365.1.region015	AP018365.1	Streptomyces sp. SN-593 DNA, nearly complete genome	T2PKS	PKSother	Streptomyces sp. SN-593	Bacteria,Actinobacteria,Streptomycetales,Streptomycetaceae,Streptomyces
AP018365.1.region016	AP018365.1	Streptomyces sp. SN-593 DNA, nearly complete genome	T2PKS	PKSother	Streptomyces sp. SN-593	Bacteria,Actinobacteria,Streptomycetales,Streptomycetaceae,Streptomyces
AP018365.1.region017	AP018365.1	Streptomyces sp. SN-593 DNA, nearly complete genome	butyrolactone	Others	Streptomyces sp. SN-593	Bacteria,Actinobacteria,Streptomycetales,Streptomycetaceae,Streptomyces
AP018365.1.region018	AP018365.1	Streptomyces sp. SN-593 DNA, nearly complete genome	terpene.T3PKS	Others	Streptomyces sp. SN-593	Bacteria,Actinobacteria,Streptomycetales,Streptomycetaceae,Streptomyces
AP018365.1.region019	AP018365.1	Streptomyces sp. SN-593 DNA, nearly complete genome	indole	Others	Streptomyces sp. SN-593	Bacteria,Actinobacteria,Streptomycetales,Streptomycetaceae,Streptomyces
AP018365.1.region020	AP018365.1	Streptomyces sp. SN-593 DNA, nearly complete genome	melanin	Others	Streptomyces sp. SN-593	Bacteria,Actinobacteria,Streptomycetales,Streptomycetaceae,Streptomyces
AP018365.1.region021	AP018365.1	Streptomyces sp. SN-593 DNA, nearly complete genome	lanthipeptide-class-i	RiPPs	Streptomyces sp. SN-593	Bacteria,Actinobacteria,Streptomycetales,Streptomycetaceae,Streptomyces
AP018365.1.region022	AP018365.1	Streptomyces sp. SN-593 DNA, nearly complete genome	linaridin	RiPPs	Streptomyces sp. SN-593	Bacteria,Actinobacteria,Streptomycetales,Streptomycetaceae,Streptomyces
AP018365.1.region023	AP018365.1	Streptomyces sp. SN-593 DNA, nearly complete genome	hglE-KS.PKS-like	PKSother	Streptomyces sp. SN-593	Bacteria,Actinobacteria,Streptomycetales,Streptomycetaceae,Streptomyces
AP018365.1.region024	AP018365.1	Streptomyces sp. SN-593 DNA, nearly complete genome	siderophore	Others	Streptomyces sp. SN-593	Bacteria,Actinobacteria,Streptomycetales,Streptomycetaceae,Streptomyces
AP018365.1.region025	AP018365.1	Streptomyces sp. SN-593 DNA, nearly complete genome	terpene	Terpene	Streptomyces sp. SN-593	Bacteria,Actinobacteria,Streptomycetales,Streptomycetaceae,Streptomyces
AP018365.1.region026	AP018365.1	Streptomyces sp. SN-593 DNA, nearly complete genome	T1PKS.terpene	Others	Streptomyces sp. SN-593	Bacteria,Actinobacteria,Streptomycetales,Streptomycetaceae,Streptomyces
AP018365.1.region027	AP018365.1	Streptomyces sp. SN-593 DNA, nearly complete genome	T1PKS	PKSI	Streptomyces sp. SN-593	Bacteria,Actinobacteria,Streptomycetales,Streptomycetaceae,Streptomyces
AP018365.1.region028	AP018365.1	Streptomyces sp. SN-593 DNA, nearly complete genome	T2PKS	PKSother	Streptomyces sp. SN-593	Bacteria,Actinobacteria,Streptomycetales,Streptomycetaceae,Streptomyces
AP018365.1.region029	AP018365.1	Streptomyces sp. SN-593 DNA, nearly complete genome	lanthipeptide-class-iv.lanthipeptide-class-ii	RiPPs	Streptomyces sp. SN-593	Bacteria,Actinobacteria,Streptomycetales,Streptomycetaceae,Streptomyces
AP018365.1.region030	AP018365.1	Streptomyces sp. SN-593 DNA, nearly complete genome	T1PKS.NRPS	PKS-NRP_Hybrids	Streptomyces sp. SN-593	Bacteria,Actinobacteria,Streptomycetales,Streptomycetaceae,Streptomyces
AP018365.1.region031	AP018365.1	Streptomyces sp. SN-593 DNA, nearly complete genome	T1PKS.NRPS	PKS-NRP_Hybrids	Streptomyces sp. SN-593	Bacteria,Actinobacteria,Streptomycetales,Streptomycetaceae,Streptomyces
AP018365.1.region032	AP018365.1	Streptomyces sp. SN-593 DNA, nearly complete genome	T1PKS.NRPS-like.NRPS	PKS-NRP_Hybrids	Streptomyces sp. SN-593	Bacteria,Actinobacteria,Streptomycetales,Streptomycetaceae,Streptomyces
AP018365.1.region033	AP018365.1	Streptomyces sp. SN-593 DNA, nearly complete genome	T1PKS.betalactone.NRPS	Others	Streptomyces sp. SN-593	Bacteria,Actinobacteria,Streptomycetales,Streptomycetaceae,Streptomyces
AP018367.1.region001	AP018367.1	Streptomyces sp. SN-593 plasmid pRVR2 DNA, nearly complete genome	T3PKS	PKSother	Streptomyces sp. SN-593	Bacteria,Actinobacteria,Streptomycetales,Streptomycetaceae,Streptomyces
AP018517.1.region001	AP018517.1	Streptomyces rochei 7434AN4 DNA, complete genome	T1PKS.NRPS-like.NRPS	PKS-NRP_Hybrids	Streptomyces rochei	Bacteria,Actinobacteria,Streptomycetales,Streptomycetaceae,Streptomyces,Streptomyces rochei group
AP018517.1.region002	AP018517.1	Streptomyces rochei 7434AN4 DNA, complete genome	NAPAA	NRPS	Streptomyces rochei	Bacteria,Actinobacteria,Streptomycetales,Streptomycetaceae,Streptomyces,Streptomyces rochei group
AP018517.1.region003	AP018517.1	Streptomyces rochei 7434AN4 DNA, complete genome	siderophore	Others	Streptomyces rochei	Bacteria,Actinobacteria,Streptomycetales,Streptomycetaceae,Streptomyces,Streptomyces rochei group
AP018517.1.region004	AP018517.1	Streptomyces rochei 7434AN4 DNA, complete genome	lanthipeptide-class-iv	RiPPs	Streptomyces rochei	Bacteria,Actinobacteria,Streptomycetales,Streptomycetaceae,Streptomyces,Streptomyces rochei group
AP018517.1.region005	AP018517.1	Streptomyces rochei 7434AN4 DNA, complete genome	terpene	Terpene	Streptomyces rochei	Bacteria,Actinobacteria,Streptomycetales,Streptomycetaceae,Streptomyces,Streptomyces rochei group
AP018517.1.region006	AP018517.1	Streptomyces rochei 7434AN4 DNA, complete genome	T1PKS.NRPS-like.NRPS	PKS-NRP_Hybrids	Streptomyces rochei	Bacteria,Actinobacteria,Streptomycetales,Streptomycetaceae,Streptomyces,Streptomyces rochei group
AP018517.1.region007	AP018517.1	Streptomyces rochei 7434AN4 DNA, complete genome	RiPP-like	RiPPs	Streptomyces rochei	Bacteria,Actinobacteria,Streptomycetales,Streptomycetaceae,Streptomyces,Streptomyces rochei group
AP018517.1.region008	AP018517.1	Streptomyces rochei 7434AN4 DNA, complete genome	T1PKS	PKSI	Streptomyces rochei	Bacteria,Actinobacteria,Streptomycetales,Streptomycetaceae,Streptomyces,Streptomyces rochei group
AP018517.1.region009	AP018517.1	Streptomyces rochei 7434AN4 DNA, complete genome	lanthipeptide-class-i.lanthipeptide-class-ii.NRPS	Others	Streptomyces rochei	Bacteria,Actinobacteria,Streptomycetales,Streptomycetaceae,Streptomyces,Streptomyces rochei group
AP018517.1.region010	AP018517.1	Streptomyces rochei 7434AN4 DNA, complete genome	T1PKS.NRPS-like.transAT-PKS-like	PKS-NRP_Hybrids	Streptomyces rochei	Bacteria,Actinobacteria,Streptomycetales,Streptomycetaceae,Streptomyces,Streptomyces rochei group
AP018517.1.region011	AP018517.1	Streptomyces rochei 7434AN4 DNA, complete genome	LAP.terpene.thiopeptide	Others	Streptomyces rochei	Bacteria,Actinobacteria,Streptomycetales,Streptomycetaceae,Streptomyces,Streptomyces rochei group
AP018517.1.region012	AP018517.1	Streptomyces rochei 7434AN4 DNA, complete genome	NRPS-like.betalactone.NRPS	Others	Streptomyces rochei	Bacteria,Actinobacteria,Streptomycetales,Streptomycetaceae,Streptomyces,Streptomyces rochei group
AP018517.1.region013	AP018517.1	Streptomyces rochei 7434AN4 DNA, complete genome	siderophore.NRPS	Others	Streptomyces rochei	Bacteria,Actinobacteria,Streptomycetales,Streptomycetaceae,Streptomyces,Streptomyces rochei group
AP018517.1.region014	AP018517.1	Streptomyces rochei 7434AN4 DNA, complete genome	T1PKS.RRE-containing.NRPS	Others	Streptomyces rochei	Bacteria,Actinobacteria,Streptomycetales,Streptomycetaceae,Streptomyces,Streptomyces rochei group
AP018517.1.region015	AP018517.1	Streptomyces rochei 7434AN4 DNA, complete genome	terpene	Terpene	Streptomyces rochei	Bacteria,Actinobacteria,Streptomycetales,Streptomycetaceae,Streptomyces,Streptomyces rochei group
AP018517.1.region016	AP018517.1	Streptomyces rochei 7434AN4 DNA, complete genome	RiPP-like	RiPPs	Streptomyces rochei	Bacteria,Actinobacteria,Streptomycetales,Streptomycetaceae,Streptomyces,Streptomyces rochei group
AP018517.1.region017	AP018517.1	Streptomyces rochei 7434AN4 DNA, complete genome	T1PKS.PKS-like	PKSother	Streptomyces rochei	Bacteria,Actinobacteria,Streptomycetales,Streptomycetaceae,Streptomyces,Streptomyces rochei group
AP018517.1.region018	AP018517.1	Streptomyces rochei 7434AN4 DNA, complete genome	siderophore.NRPS	Others	Streptomyces rochei	Bacteria,Actinobacteria,Streptomycetales,Streptomycetaceae,Streptomyces,Streptomyces rochei group
AP018517.1.region019	AP018517.1	Streptomyces rochei 7434AN4 DNA, complete genome	terpene	Terpene	Streptomyces rochei	Bacteria,Actinobacteria,Streptomycetales,Streptomycetaceae,Streptomyces,Streptomyces rochei group
AP018517.1.region020	AP018517.1	Streptomyces rochei 7434AN4 DNA, complete genome	butyrolactone	Others	Streptomyces rochei	Bacteria,Actinobacteria,Streptomycetales,Streptomycetaceae,Streptomyces,Streptomyces rochei group
AP018517.1.region021	AP018517.1	Streptomyces rochei 7434AN4 DNA, complete genome	lanthipeptide-class-i	RiPPs	Streptomyces rochei	Bacteria,Actinobacteria,Streptomycetales,Streptomycetaceae,Streptomyces,Streptomyces rochei group
AP018517.1.region022	AP018517.1	Streptomyces rochei 7434AN4 DNA, complete genome	T2PKS	PKSother	Streptomyces rochei	Bacteria,Actinobacteria,Streptomycetales,Streptomycetaceae,Streptomyces,Streptomyces rochei group
AP018517.1.region023	AP018517.1	Streptomyces rochei 7434AN4 DNA, complete genome	siderophore	Others	Streptomyces rochei	Bacteria,Actinobacteria,Streptomycetales,Streptomycetaceae,Streptomyces,Streptomyces rochei group
AP018517.1.region024	AP018517.1	Streptomyces rochei 7434AN4 DNA, complete genome	melanin	Others	Streptomyces rochei	Bacteria,Actinobacteria,Streptomycetales,Streptomycetaceae,Streptomyces,Streptomyces rochei group
AP018517.1.region025	AP018517.1	Streptomyces rochei 7434AN4 DNA, complete genome	NRPS-like	NRPS	Streptomyces rochei	Bacteria,Actinobacteria,Streptomycetales,Streptomycetaceae,Streptomyces,Streptomyces rochei group
AP018517.1.region026	AP018517.1	Streptomyces rochei 7434AN4 DNA, complete genome	ectoine	Others	Streptomyces rochei	Bacteria,Actinobacteria,Streptomycetales,Streptomycetaceae,Streptomyces,Streptomyces rochei group
AP018517.1.region027	AP018517.1	Streptomyces rochei 7434AN4 DNA, complete genome	hglE-KS.T1PKS	PKSother	Streptomyces rochei	Bacteria,Actinobacteria,Streptomycetales,Streptomycetaceae,Streptomyces,Streptomyces rochei group
AP018517.1.region028	AP018517.1	Streptomyces rochei 7434AN4 DNA, complete genome	T3PKS	PKSother	Streptomyces rochei	Bacteria,Actinobacteria,Streptomycetales,Streptomycetaceae,Streptomyces,Streptomyces rochei group
AP018517.1.region029	AP018517.1	Streptomyces rochei 7434AN4 DNA, complete genome	NAPAA.ectoine.NRPS	Others	Streptomyces rochei	Bacteria,Actinobacteria,Streptomycetales,Streptomycetaceae,Streptomyces,Streptomyces rochei group
AP018517.1.region030	AP018517.1	Streptomyces rochei 7434AN4 DNA, complete genome	T1PKS	PKSI	Streptomyces rochei	Bacteria,Actinobacteria,Streptomycetales,Streptomycetaceae,Streptomyces,Streptomyces rochei group
AP018517.1.region031	AP018517.1	Streptomyces rochei 7434AN4 DNA, complete genome	T1PKS.NRPS	PKS-NRP_Hybrids	Streptomyces rochei	Bacteria,Actinobacteria,Streptomycetales,Streptomycetaceae,Streptomyces,Streptomyces rochei group
AP018517.1.region032	AP018517.1	Streptomyces rochei 7434AN4 DNA, complete genome	T1PKS	PKSI	Streptomyces rochei	Bacteria,Actinobacteria,Streptomycetales,Streptomycetaceae,Streptomyces,Streptomyces rochei group
AP018517.1.region033	AP018517.1	Streptomyces rochei 7434AN4 DNA, complete genome	terpene	Terpene	Streptomyces rochei	Bacteria,Actinobacteria,Streptomycetales,Streptomycetaceae,Streptomyces,Streptomyces rochei group
AP019620.1.region001	AP019620.1	Streptomyces antimycoticus NBRC 100767 DNA, complete genome	NRPS	NRPS	Streptomyces antimycoticus	Bacteria,Actinobacteria,Streptomycetales,Streptomycetaceae,Streptomyces
AP019620.1.region002	AP019620.1	Streptomyces antimycoticus NBRC 100767 DNA, complete genome	T3PKS	PKSother	Streptomyces antimycoticus	Bacteria,Actinobacteria,Streptomycetales,Streptomycetaceae,Streptomyces
AP019620.1.region003	AP019620.1	Streptomyces antimycoticus NBRC 100767 DNA, complete genome	betalactone	Others	Streptomyces antimycoticus	Bacteria,Actinobacteria,Streptomycetales,Streptomycetaceae,Streptomyces
AP019620.1.region004	AP019620.1	Streptomyces antimycoticus NBRC 100767 DNA, complete genome	NRPS	NRPS	Streptomyces antimycoticus	Bacteria,Actinobacteria,Streptomycetales,Streptomycetaceae,Streptomyces
AP019620.1.region005	AP019620.1	Streptomyces antimycoticus NBRC 100767 DNA, complete genome	ladderane	Others	Streptomyces antimycoticus	Bacteria,Actinobacteria,Streptomycetales,Streptomycetaceae,Streptomyces
AP019620.1.region006	AP019620.1	Streptomyces antimycoticus NBRC 100767 DNA, complete genome	NRPS-like	NRPS	Streptomyces antimycoticus	Bacteria,Actinobacteria,Streptomycetales,Streptomycetaceae,Streptomyces
AP019620.1.region007	AP019620.1	Streptomyces antimycoticus NBRC 100767 DNA, complete genome	T1PKS	PKSI	Streptomyces antimycoticus	Bacteria,Actinobacteria,Streptomycetales,Streptomycetaceae,Streptomyces
AP019620.1.region008	AP019620.1	Streptomyces antimycoticus NBRC 100767 DNA, complete genome	T1PKS	PKSI	Streptomyces antimycoticus	Bacteria,Actinobacteria,Streptomycetales,Streptomycetaceae,Streptomyces
AP019620.1.region009	AP019620.1	Streptomyces antimycoticus NBRC 100767 DNA, complete genome	T1PKS	PKSI	Streptomyces antimycoticus	Bacteria,Actinobacteria,Streptomycetales,Streptomycetaceae,Streptomyces
AP019620.1.region010	AP019620.1	Streptomyces antimycoticus NBRC 100767 DNA, complete genome	T1PKS	PKSI	Streptomyces antimycoticus	Bacteria,Actinobacteria,Streptomycetales,Streptomycetaceae,Streptomyces
AP019620.1.region011	AP019620.1	Streptomyces antimycoticus NBRC 100767 DNA, complete genome	redox-cofactor	Others	Streptomyces antimycoticus	Bacteria,Actinobacteria,Streptomycetales,Streptomycetaceae,Streptomyces
AP019620.1.region012	AP019620.1	Streptomyces antimycoticus NBRC 100767 DNA, complete genome	butyrolactone	Others	Streptomyces antimycoticus	Bacteria,Actinobacteria,Streptomycetales,Streptomycetaceae,Streptomyces
AP019620.1.region013	AP019620.1	Streptomyces antimycoticus NBRC 100767 DNA, complete genome	T1PKS	PKSI	Streptomyces antimycoticus	Bacteria,Actinobacteria,Streptomycetales,Streptomycetaceae,Streptomyces
AP019620.1.region014	AP019620.1	Streptomyces antimycoticus NBRC 100767 DNA, complete genome	lassopeptide	RiPPs	Streptomyces antimycoticus	Bacteria,Actinobacteria,Streptomycetales,Streptomycetaceae,Streptomyces
AP019620.1.region015	AP019620.1	Streptomyces antimycoticus NBRC 100767 DNA, complete genome	NRPS	NRPS	Streptomyces antimycoticus	Bacteria,Actinobacteria,Streptomycetales,Streptomycetaceae,Streptomyces
AP019620.1.region016	AP019620.1	Streptomyces antimycoticus NBRC 100767 DNA, complete genome	other	Others	Streptomyces antimycoticus	Bacteria,Actinobacteria,Streptomycetales,Streptomycetaceae,Streptomyces
AP019620.1.region017	AP019620.1	Streptomyces antimycoticus NBRC 100767 DNA, complete genome	terpene	Terpene	Streptomyces antimycoticus	Bacteria,Actinobacteria,Streptomycetales,Streptomycetaceae,Streptomyces
AP019620.1.region018	AP019620.1	Streptomyces antimycoticus NBRC 100767 DNA, complete genome	T2PKS	PKSother	Streptomyces antimycoticus	Bacteria,Actinobacteria,Streptomycetales,Streptomycetaceae,Streptomyces
AP019620.1.region019	AP019620.1	Streptomyces antimycoticus NBRC 100767 DNA, complete genome	RiPP-like	RiPPs	Streptomyces antimycoticus	Bacteria,Actinobacteria,Streptomycetales,Streptomycetaceae,Streptomyces
AP019620.1.region020	AP019620.1	Streptomyces antimycoticus NBRC 100767 DNA, complete genome	siderophore	Others	Streptomyces antimycoticus	Bacteria,Actinobacteria,Streptomycetales,Streptomycetaceae,Streptomyces
AP019620.1.region021	AP019620.1	Streptomyces antimycoticus NBRC 100767 DNA, complete genome	NRPS-like	NRPS	Streptomyces antimycoticus	Bacteria,Actinobacteria,Streptomycetales,Streptomycetaceae,Streptomyces
AP019620.1.region022	AP019620.1	Streptomyces antimycoticus NBRC 100767 DNA, complete genome	terpene	Terpene	Streptomyces antimycoticus	Bacteria,Actinobacteria,Streptomycetales,Streptomycetaceae,Streptomyces
AP019620.1.region023	AP019620.1	Streptomyces antimycoticus NBRC 100767 DNA, complete genome	siderophore	Others	Streptomyces antimycoticus	Bacteria,Actinobacteria,Streptomycetales,Streptomycetaceae,Streptomyces
AP019620.1.region024	AP019620.1	Streptomyces antimycoticus NBRC 100767 DNA, complete genome	terpene	Terpene	Streptomyces antimycoticus	Bacteria,Actinobacteria,Streptomycetales,Streptomycetaceae,Streptomyces
AP019620.1.region025	AP019620.1	Streptomyces antimycoticus NBRC 100767 DNA, complete genome	ladderane.lanthipeptide-class-iii.NRPS	Others	Streptomyces antimycoticus	Bacteria,Actinobacteria,Streptomycetales,Streptomycetaceae,Streptomyces
AP019620.1.region026	AP019620.1	Streptomyces antimycoticus NBRC 100767 DNA, complete genome	indole	Others	Streptomyces antimycoticus	Bacteria,Actinobacteria,Streptomycetales,Streptomycetaceae,Streptomyces
AP019620.1.region027	AP019620.1	Streptomyces antimycoticus NBRC 100767 DNA, complete genome	NRPS	NRPS	Streptomyces antimycoticus	Bacteria,Actinobacteria,Streptomycetales,Streptomycetaceae,Streptomyces
AP019620.1.region028	AP019620.1	Streptomyces antimycoticus NBRC 100767 DNA, complete genome	ladderane	Others	Streptomyces antimycoticus	Bacteria,Actinobacteria,Streptomycetales,Streptomycetaceae,Streptomyces
AP019620.1.region029	AP019620.1	Streptomyces antimycoticus NBRC 100767 DNA, complete genome	RRE-containing	RiPPs	Streptomyces antimycoticus	Bacteria,Actinobacteria,Streptomycetales,Streptomycetaceae,Streptomyces
AP019620.1.region030	AP019620.1	Streptomyces antimycoticus NBRC 100767 DNA, complete genome	T1PKS	PKSI	Streptomyces antimycoticus	Bacteria,Actinobacteria,Streptomycetales,Streptomycetaceae,Streptomyces
AP019620.1.region031	AP019620.1	Streptomyces antimycoticus NBRC 100767 DNA, complete genome	lassopeptide	RiPPs	Streptomyces antimycoticus	Bacteria,Actinobacteria,Streptomycetales,Streptomycetaceae,Streptomyces
AP019620.1.region032	AP019620.1	Streptomyces antimycoticus NBRC 100767 DNA, complete genome	terpene	Terpene	Streptomyces antimycoticus	Bacteria,Actinobacteria,Streptomycetales,Streptomycetaceae,Streptomyces
AP019620.1.region033	AP019620.1	Streptomyces antimycoticus NBRC 100767 DNA, complete genome	ectoine	Others	Streptomyces antimycoticus	Bacteria,Actinobacteria,Streptomycetales,Streptomycetaceae,Streptomyces
AP019620.1.region034	AP019620.1	Streptomyces antimycoticus NBRC 100767 DNA, complete genome	siderophore.T1PKS	Others	Streptomyces antimycoticus	Bacteria,Actinobacteria,Streptomycetales,Streptomycetaceae,Streptomyces
AP019620.1.region035	AP019620.1	Streptomyces antimycoticus NBRC 100767 DNA, complete genome	terpene	Terpene	Streptomyces antimycoticus	Bacteria,Actinobacteria,Streptomycetales,Streptomycetaceae,Streptomyces
AP019620.1.region036	AP019620.1	Streptomyces antimycoticus NBRC 100767 DNA, complete genome	T1PKS.NRPS-like	PKS-NRP_Hybrids	Streptomyces antimycoticus	Bacteria,Actinobacteria,Streptomycetales,Streptomycetaceae,Streptomyces
AP019620.1.region037	AP019620.1	Streptomyces antimycoticus NBRC 100767 DNA, complete genome	terpene	Terpene	Streptomyces antimycoticus	Bacteria,Actinobacteria,Streptomycetales,Streptomycetaceae,Streptomyces
AP019620.1.region038	AP019620.1	Streptomyces antimycoticus NBRC 100767 DNA, complete genome	terpene	Terpene	Streptomyces antimycoticus	Bacteria,Actinobacteria,Streptomycetales,Streptomycetaceae,Streptomyces
AP019620.1.region039	AP019620.1	Streptomyces antimycoticus NBRC 100767 DNA, complete genome	T1PKS.NRPS	PKS-NRP_Hybrids	Streptomyces antimycoticus	Bacteria,Actinobacteria,Streptomycetales,Streptomycetaceae,Streptomyces
AP019620.1.region040	AP019620.1	Streptomyces antimycoticus NBRC 100767 DNA, complete genome	T1PKS	PKSI	Streptomyces antimycoticus	Bacteria,Actinobacteria,Streptomycetales,Streptomycetaceae,Streptomyces
AP019620.1.region041	AP019620.1	Streptomyces antimycoticus NBRC 100767 DNA, complete genome	NRPS-like	NRPS	Streptomyces antimycoticus	Bacteria,Actinobacteria,Streptomycetales,Streptomycetaceae,Streptomyces
AP019620.1.region042	AP019620.1	Streptomyces antimycoticus NBRC 100767 DNA, complete genome	hglE-KS.T1PKS	PKSother	Streptomyces antimycoticus	Bacteria,Actinobacteria,Streptomycetales,Streptomycetaceae,Streptomyces
AP019620.1.region043	AP019620.1	Streptomyces antimycoticus NBRC 100767 DNA, complete genome	RiPP-like	RiPPs	Streptomyces antimycoticus	Bacteria,Actinobacteria,Streptomycetales,Streptomycetaceae,Streptomyces
AP019620.1.region044	AP019620.1	Streptomyces antimycoticus NBRC 100767 DNA, complete genome	NRPS	NRPS	Streptomyces antimycoticus	Bacteria,Actinobacteria,Streptomycetales,Streptomycetaceae,Streptomyces
AP019620.1.region045	AP019620.1	Streptomyces antimycoticus NBRC 100767 DNA, complete genome	terpene	Terpene	Streptomyces antimycoticus	Bacteria,Actinobacteria,Streptomycetales,Streptomycetaceae,Streptomyces
AP019620.1.region046	AP019620.1	Streptomyces antimycoticus NBRC 100767 DNA, complete genome	terpene.PKS-like	Others	Streptomyces antimycoticus	Bacteria,Actinobacteria,Streptomycetales,Streptomycetaceae,Streptomyces
AP019620.1.region047	AP019620.1	Streptomyces antimycoticus NBRC 100767 DNA, complete genome	NRPS-like.amglyccycl	Others	Streptomyces antimycoticus	Bacteria,Actinobacteria,Streptomycetales,Streptomycetaceae,Streptomyces
AP019620.1.region048	AP019620.1	Streptomyces antimycoticus NBRC 100767 DNA, complete genome	NRPS	NRPS	Streptomyces antimycoticus	Bacteria,Actinobacteria,Streptomycetales,Streptomycetaceae,Streptomyces
AP019620.1.region049	AP019620.1	Streptomyces antimycoticus NBRC 100767 DNA, complete genome	betalactone	Others	Streptomyces antimycoticus	Bacteria,Actinobacteria,Streptomycetales,Streptomycetaceae,Streptomyces
AP023439.1.region001	AP023439.1	Streptomyces tuirus JCM 4255 DNA, complete sequence	terpene	Terpene	Streptomyces tuirus	Bacteria,Actinobacteria,Streptomycetales,Streptomycetaceae,Streptomyces
AP023439.1.region002	AP023439.1	Streptomyces tuirus JCM 4255 DNA, complete sequence	T2PKS	PKSother	Streptomyces tuirus	Bacteria,Actinobacteria,Streptomycetales,Streptomycetaceae,Streptomyces
AP023439.1.region003	AP023439.1	Streptomyces tuirus JCM 4255 DNA, complete sequence	RiPP-like	RiPPs	Streptomyces tuirus	Bacteria,Actinobacteria,Streptomycetales,Streptomycetaceae,Streptomyces
AP023439.1.region004	AP023439.1	Streptomyces tuirus JCM 4255 DNA, complete sequence	terpene	Terpene	Streptomyces tuirus	Bacteria,Actinobacteria,Streptomycetales,Streptomycetaceae,Streptomyces
AP023439.1.region005	AP023439.1	Streptomyces tuirus JCM 4255 DNA, complete sequence	T3PKS	PKSother	Streptomyces tuirus	Bacteria,Actinobacteria,Streptomycetales,Streptomycetaceae,Streptomyces
AP023439.1.region006	AP023439.1	Streptomyces tuirus JCM 4255 DNA, complete sequence	ectoine	Others	Streptomyces tuirus	Bacteria,Actinobacteria,Streptomycetales,Streptomycetaceae,Streptomyces
AP023439.1.region007	AP023439.1	Streptomyces tuirus JCM 4255 DNA, complete sequence	terpene	Terpene	Streptomyces tuirus	Bacteria,Actinobacteria,Streptomycetales,Streptomycetaceae,Streptomyces
AP023439.1.region008	AP023439.1	Streptomyces tuirus JCM 4255 DNA, complete sequence	melanin	Others	Streptomyces tuirus	Bacteria,Actinobacteria,Streptomycetales,Streptomycetaceae,Streptomyces
AP023439.1.region009	AP023439.1	Streptomyces tuirus JCM 4255 DNA, complete sequence	lanthipeptide-class-v	RiPPs	Streptomyces tuirus	Bacteria,Actinobacteria,Streptomycetales,Streptomycetaceae,Streptomyces
AP023439.1.region010	AP023439.1	Streptomyces tuirus JCM 4255 DNA, complete sequence	siderophore	Others	Streptomyces tuirus	Bacteria,Actinobacteria,Streptomycetales,Streptomycetaceae,Streptomyces
AP023439.1.region011	AP023439.1	Streptomyces tuirus JCM 4255 DNA, complete sequence	LAP.thiopeptide	RiPPs	Streptomyces tuirus	Bacteria,Actinobacteria,Streptomycetales,Streptomycetaceae,Streptomyces
AP023439.1.region012	AP023439.1	Streptomyces tuirus JCM 4255 DNA, complete sequence	butyrolactone.PKS-like	Others	Streptomyces tuirus	Bacteria,Actinobacteria,Streptomycetales,Streptomycetaceae,Streptomyces
AP023439.1.region013	AP023439.1	Streptomyces tuirus JCM 4255 DNA, complete sequence	T2PKS	PKSother	Streptomyces tuirus	Bacteria,Actinobacteria,Streptomycetales,Streptomycetaceae,Streptomyces
AP023439.1.region014	AP023439.1	Streptomyces tuirus JCM 4255 DNA, complete sequence	terpene	Terpene	Streptomyces tuirus	Bacteria,Actinobacteria,Streptomycetales,Streptomycetaceae,Streptomyces
AP023439.1.region015	AP023439.1	Streptomyces tuirus JCM 4255 DNA, complete sequence	terpene	Terpene	Streptomyces tuirus	Bacteria,Actinobacteria,Streptomycetales,Streptomycetaceae,Streptomyces
AP023439.1.region016	AP023439.1	Streptomyces tuirus JCM 4255 DNA, complete sequence	siderophore	Others	Streptomyces tuirus	Bacteria,Actinobacteria,Streptomycetales,Streptomycetaceae,Streptomyces
AP023439.1.region017	AP023439.1	Streptomyces tuirus JCM 4255 DNA, complete sequence	redox-cofactor	Others	Streptomyces tuirus	Bacteria,Actinobacteria,Streptomycetales,Streptomycetaceae,Streptomyces
AP023439.1.region018	AP023439.1	Streptomyces tuirus JCM 4255 DNA, complete sequence	RiPP-like	RiPPs	Streptomyces tuirus	Bacteria,Actinobacteria,Streptomycetales,Streptomycetaceae,Streptomyces
AP023439.1.region019	AP023439.1	Streptomyces tuirus JCM 4255 DNA, complete sequence	terpene	Terpene	Streptomyces tuirus	Bacteria,Actinobacteria,Streptomycetales,Streptomycetaceae,Streptomyces
AP023439.1.region020	AP023439.1	Streptomyces tuirus JCM 4255 DNA, complete sequence	siderophore	Others	Streptomyces tuirus	Bacteria,Actinobacteria,Streptomycetales,Streptomycetaceae,Streptomyces
AP023439.1.region021	AP023439.1	Streptomyces tuirus JCM 4255 DNA, complete sequence	terpene	Terpene	Streptomyces tuirus	Bacteria,Actinobacteria,Streptomycetales,Streptomycetaceae,Streptomyces
AP023439.1.region022	AP023439.1	Streptomyces tuirus JCM 4255 DNA, complete sequence	NRPS	NRPS	Streptomyces tuirus	Bacteria,Actinobacteria,Streptomycetales,Streptomycetaceae,Streptomyces
AP023439.1.region023	AP023439.1	Streptomyces tuirus JCM 4255 DNA, complete sequence	melanin	Others	Streptomyces tuirus	Bacteria,Actinobacteria,Streptomycetales,Streptomycetaceae,Streptomyces
AP023439.1.region024	AP023439.1	Streptomyces tuirus JCM 4255 DNA, complete sequence	indole.T3PKS	Others	Streptomyces tuirus	Bacteria,Actinobacteria,Streptomycetales,Streptomycetaceae,Streptomyces
AP023440.1.region001	AP023440.1	Streptomyces glomeroaurantiacus JCM 4677 DNA, complete sequence	nucleoside.RiPP-like	Others	Streptomyces glomeroaurantiacus	Bacteria,Actinobacteria,Streptomycetales,Streptomycetaceae,Streptomyces,Streptomyces aurantiacus group
AP023440.1.region002	AP023440.1	Streptomyces glomeroaurantiacus JCM 4677 DNA, complete sequence	NRPS	NRPS	Streptomyces glomeroaurantiacus	Bacteria,Actinobacteria,Streptomycetales,Streptomycetaceae,Streptomyces,Streptomyces aurantiacus group
AP023440.1.region003	AP023440.1	Streptomyces glomeroaurantiacus JCM 4677 DNA, complete sequence	NRPS	NRPS	Streptomyces glomeroaurantiacus	Bacteria,Actinobacteria,Streptomycetales,Streptomycetaceae,Streptomyces,Streptomyces aurantiacus group
AP023440.1.region004	AP023440.1	Streptomyces glomeroaurantiacus JCM 4677 DNA, complete sequence	RiPP-like.lanthipeptide-class-iii	RiPPs	Streptomyces glomeroaurantiacus	Bacteria,Actinobacteria,Streptomycetales,Streptomycetaceae,Streptomyces,Streptomyces aurantiacus group
AP023440.1.region005	AP023440.1	Streptomyces glomeroaurantiacus JCM 4677 DNA, complete sequence	terpene	Terpene	Streptomyces glomeroaurantiacus	Bacteria,Actinobacteria,Streptomycetales,Streptomycetaceae,Streptomyces,Streptomyces aurantiacus group
AP023440.1.region006	AP023440.1	Streptomyces glomeroaurantiacus JCM 4677 DNA, complete sequence	butyrolactone	Others	Streptomyces glomeroaurantiacus	Bacteria,Actinobacteria,Streptomycetales,Streptomycetaceae,Streptomyces,Streptomyces aurantiacus group
AP023440.1.region007	AP023440.1	Streptomyces glomeroaurantiacus JCM 4677 DNA, complete sequence	T1PKS.NRPS	PKS-NRP_Hybrids	Streptomyces glomeroaurantiacus	Bacteria,Actinobacteria,Streptomycetales,Streptomycetaceae,Streptomyces,Streptomyces aurantiacus group
AP023440.1.region008	AP023440.1	Streptomyces glomeroaurantiacus JCM 4677 DNA, complete sequence	terpene	Terpene	Streptomyces glomeroaurantiacus	Bacteria,Actinobacteria,Streptomycetales,Streptomycetaceae,Streptomyces,Streptomyces aurantiacus group
AP023440.1.region009	AP023440.1	Streptomyces glomeroaurantiacus JCM 4677 DNA, complete sequence	redox-cofactor	Others	Streptomyces glomeroaurantiacus	Bacteria,Actinobacteria,Streptomycetales,Streptomycetaceae,Streptomyces,Streptomyces aurantiacus group
AP023440.1.region010	AP023440.1	Streptomyces glomeroaurantiacus JCM 4677 DNA, complete sequence	T1PKS.terpene.siderophore.NRPS	Others	Streptomyces glomeroaurantiacus	Bacteria,Actinobacteria,Streptomycetales,Streptomycetaceae,Streptomyces,Streptomyces aurantiacus group
AP023440.1.region011	AP023440.1	Streptomyces glomeroaurantiacus JCM 4677 DNA, complete sequence	terpene	Terpene	Streptomyces glomeroaurantiacus	Bacteria,Actinobacteria,Streptomycetales,Streptomycetaceae,Streptomyces,Streptomyces aurantiacus group
AP023440.1.region012	AP023440.1	Streptomyces glomeroaurantiacus JCM 4677 DNA, complete sequence	RiPP-like	RiPPs	Streptomyces glomeroaurantiacus	Bacteria,Actinobacteria,Streptomycetales,Streptomycetaceae,Streptomyces,Streptomyces aurantiacus group
AP023440.1.region013	AP023440.1	Streptomyces glomeroaurantiacus JCM 4677 DNA, complete sequence	blactam	Others	Streptomyces glomeroaurantiacus	Bacteria,Actinobacteria,Streptomycetales,Streptomycetaceae,Streptomyces,Streptomyces aurantiacus group
AP023440.1.region014	AP023440.1	Streptomyces glomeroaurantiacus JCM 4677 DNA, complete sequence	terpene	Terpene	Streptomyces glomeroaurantiacus	Bacteria,Actinobacteria,Streptomycetales,Streptomycetaceae,Streptomyces,Streptomyces aurantiacus group
AP023440.1.region015	AP023440.1	Streptomyces glomeroaurantiacus JCM 4677 DNA, complete sequence	lanthipeptide-class-i	RiPPs	Streptomyces glomeroaurantiacus	Bacteria,Actinobacteria,Streptomycetales,Streptomycetaceae,Streptomyces,Streptomyces aurantiacus group
AP023440.1.region016	AP023440.1	Streptomyces glomeroaurantiacus JCM 4677 DNA, complete sequence	NRPS	NRPS	Streptomyces glomeroaurantiacus	Bacteria,Actinobacteria,Streptomycetales,Streptomycetaceae,Streptomyces,Streptomyces aurantiacus group
AP023440.1.region017	AP023440.1	Streptomyces glomeroaurantiacus JCM 4677 DNA, complete sequence	siderophore	Others	Streptomyces glomeroaurantiacus	Bacteria,Actinobacteria,Streptomycetales,Streptomycetaceae,Streptomyces,Streptomyces aurantiacus group
AP023440.1.region018	AP023440.1	Streptomyces glomeroaurantiacus JCM 4677 DNA, complete sequence	melanin	Others	Streptomyces glomeroaurantiacus	Bacteria,Actinobacteria,Streptomycetales,Streptomycetaceae,Streptomyces,Streptomyces aurantiacus group
AP023440.1.region019	AP023440.1	Streptomyces glomeroaurantiacus JCM 4677 DNA, complete sequence	lassopeptide	RiPPs	Streptomyces glomeroaurantiacus	Bacteria,Actinobacteria,Streptomycetales,Streptomycetaceae,Streptomyces,Streptomyces aurantiacus group
AP023440.1.region020	AP023440.1	Streptomyces glomeroaurantiacus JCM 4677 DNA, complete sequence	terpene.CDPS	Others	Streptomyces glomeroaurantiacus	Bacteria,Actinobacteria,Streptomycetales,Streptomycetaceae,Streptomyces,Streptomyces aurantiacus group
AP023440.1.region021	AP023440.1	Streptomyces glomeroaurantiacus JCM 4677 DNA, complete sequence	ectoine	Others	Streptomyces glomeroaurantiacus	Bacteria,Actinobacteria,Streptomycetales,Streptomycetaceae,Streptomyces,Streptomyces aurantiacus group
AP023440.1.region022	AP023440.1	Streptomyces glomeroaurantiacus JCM 4677 DNA, complete sequence	NAPAA	NRPS	Streptomyces glomeroaurantiacus	Bacteria,Actinobacteria,Streptomycetales,Streptomycetaceae,Streptomyces,Streptomyces aurantiacus group
AP023440.1.region023	AP023440.1	Streptomyces glomeroaurantiacus JCM 4677 DNA, complete sequence	T3PKS	PKSother	Streptomyces glomeroaurantiacus	Bacteria,Actinobacteria,Streptomycetales,Streptomycetaceae,Streptomyces,Streptomyces aurantiacus group
AP023440.1.region024	AP023440.1	Streptomyces glomeroaurantiacus JCM 4677 DNA, complete sequence	T2PKS.T1PKS.PKS-like	PKSother	Streptomyces glomeroaurantiacus	Bacteria,Actinobacteria,Streptomycetales,Streptomycetaceae,Streptomyces,Streptomyces aurantiacus group
AP023440.1.region025	AP023440.1	Streptomyces glomeroaurantiacus JCM 4677 DNA, complete sequence	terpene	Terpene	Streptomyces glomeroaurantiacus	Bacteria,Actinobacteria,Streptomycetales,Streptomycetaceae,Streptomyces,Streptomyces aurantiacus group
AP023440.1.region026	AP023440.1	Streptomyces glomeroaurantiacus JCM 4677 DNA, complete sequence	siderophore	Others	Streptomyces glomeroaurantiacus	Bacteria,Actinobacteria,Streptomycetales,Streptomycetaceae,Streptomyces,Streptomyces aurantiacus group
AP023440.1.region027	AP023440.1	Streptomyces glomeroaurantiacus JCM 4677 DNA, complete sequence	T1PKS.NRPS-like.prodigiosin	Others	Streptomyces glomeroaurantiacus	Bacteria,Actinobacteria,Streptomycetales,Streptomycetaceae,Streptomyces,Streptomyces aurantiacus group
AP023440.1.region028	AP023440.1	Streptomyces glomeroaurantiacus JCM 4677 DNA, complete sequence	T1PKS.PKS-like	PKSother	Streptomyces glomeroaurantiacus	Bacteria,Actinobacteria,Streptomycetales,Streptomycetaceae,Streptomyces,Streptomyces aurantiacus group
AP024135.1.region001	AP024135.1	Streptomyces sp. EAS-AB2608 DNA, nearly complete genome	butyrolactone	Others	Streptomyces sp. EAS-AB2608	Bacteria,Actinobacteria,Streptomycetales,Streptomycetaceae,Streptomyces
AP024135.1.region002	AP024135.1	Streptomyces sp. EAS-AB2608 DNA, nearly complete genome	RRE-containing	RiPPs	Streptomyces sp. EAS-AB2608	Bacteria,Actinobacteria,Streptomycetales,Streptomycetaceae,Streptomyces
AP024135.1.region003	AP024135.1	Streptomyces sp. EAS-AB2608 DNA, nearly complete genome	lassopeptide.nucleoside.T1PKS.aminocoumarin.terpene.T3PKS	Others	Streptomyces sp. EAS-AB2608	Bacteria,Actinobacteria,Streptomycetales,Streptomycetaceae,Streptomyces
AP024135.1.region004	AP024135.1	Streptomyces sp. EAS-AB2608 DNA, nearly complete genome	NRPS-like	NRPS	Streptomyces sp. EAS-AB2608	Bacteria,Actinobacteria,Streptomycetales,Streptomycetaceae,Streptomyces
AP024135.1.region005	AP024135.1	Streptomyces sp. EAS-AB2608 DNA, nearly complete genome	RiPP-like.NRPS	Others	Streptomyces sp. EAS-AB2608	Bacteria,Actinobacteria,Streptomycetales,Streptomycetaceae,Streptomyces
AP024135.1.region006	AP024135.1	Streptomyces sp. EAS-AB2608 DNA, nearly complete genome	lanthipeptide-class-i	RiPPs	Streptomyces sp. EAS-AB2608	Bacteria,Actinobacteria,Streptomycetales,Streptomycetaceae,Streptomyces
AP024135.1.region007	AP024135.1	Streptomyces sp. EAS-AB2608 DNA, nearly complete genome	ectoine	Others	Streptomyces sp. EAS-AB2608	Bacteria,Actinobacteria,Streptomycetales,Streptomycetaceae,Streptomyces
AP024135.1.region008	AP024135.1	Streptomyces sp. EAS-AB2608 DNA, nearly complete genome	T2PKS	PKSother	Streptomyces sp. EAS-AB2608	Bacteria,Actinobacteria,Streptomycetales,Streptomycetaceae,Streptomyces
AP024135.1.region009	AP024135.1	Streptomyces sp. EAS-AB2608 DNA, nearly complete genome	NRPS	NRPS	Streptomyces sp. EAS-AB2608	Bacteria,Actinobacteria,Streptomycetales,Streptomycetaceae,Streptomyces
AP024135.1.region010	AP024135.1	Streptomyces sp. EAS-AB2608 DNA, nearly complete genome	melanin	Others	Streptomyces sp. EAS-AB2608	Bacteria,Actinobacteria,Streptomycetales,Streptomycetaceae,Streptomyces
AP024135.1.region011	AP024135.1	Streptomyces sp. EAS-AB2608 DNA, nearly complete genome	siderophore	Others	Streptomyces sp. EAS-AB2608	Bacteria,Actinobacteria,Streptomycetales,Streptomycetaceae,Streptomyces
AP024135.1.region012	AP024135.1	Streptomyces sp. EAS-AB2608 DNA, nearly complete genome	NRPS-like.amglyccycl.T1PKS.butyrolactone.NRPS	Others	Streptomyces sp. EAS-AB2608	Bacteria,Actinobacteria,Streptomycetales,Streptomycetaceae,Streptomyces
AP024135.1.region013	AP024135.1	Streptomyces sp. EAS-AB2608 DNA, nearly complete genome	terpene	Terpene	Streptomyces sp. EAS-AB2608	Bacteria,Actinobacteria,Streptomycetales,Streptomycetaceae,Streptomyces
AP024135.1.region014	AP024135.1	Streptomyces sp. EAS-AB2608 DNA, nearly complete genome	siderophore	Others	Streptomyces sp. EAS-AB2608	Bacteria,Actinobacteria,Streptomycetales,Streptomycetaceae,Streptomyces
AP024135.1.region015	AP024135.1	Streptomyces sp. EAS-AB2608 DNA, nearly complete genome	NRPS-like.NRPS	NRPS	Streptomyces sp. EAS-AB2608	Bacteria,Actinobacteria,Streptomycetales,Streptomycetaceae,Streptomyces
AP024135.1.region016	AP024135.1	Streptomyces sp. EAS-AB2608 DNA, nearly complete genome	RiPP-like	RiPPs	Streptomyces sp. EAS-AB2608	Bacteria,Actinobacteria,Streptomycetales,Streptomycetaceae,Streptomyces
AP024135.1.region017	AP024135.1	Streptomyces sp. EAS-AB2608 DNA, nearly complete genome	NAPAA.NRPS	NRPS	Streptomyces sp. EAS-AB2608	Bacteria,Actinobacteria,Streptomycetales,Streptomycetaceae,Streptomyces
AP024135.1.region018	AP024135.1	Streptomyces sp. EAS-AB2608 DNA, nearly complete genome	RiPP-like	RiPPs	Streptomyces sp. EAS-AB2608	Bacteria,Actinobacteria,Streptomycetales,Streptomycetaceae,Streptomyces
AP024135.1.region019	AP024135.1	Streptomyces sp. EAS-AB2608 DNA, nearly complete genome	terpene	Terpene	Streptomyces sp. EAS-AB2608	Bacteria,Actinobacteria,Streptomycetales,Streptomycetaceae,Streptomyces
AP024135.1.region020	AP024135.1	Streptomyces sp. EAS-AB2608 DNA, nearly complete genome	siderophore	Others	Streptomyces sp. EAS-AB2608	Bacteria,Actinobacteria,Streptomycetales,Streptomycetaceae,Streptomyces
AP024135.1.region021	AP024135.1	Streptomyces sp. EAS-AB2608 DNA, nearly complete genome	betalactone	Others	Streptomyces sp. EAS-AB2608	Bacteria,Actinobacteria,Streptomycetales,Streptomycetaceae,Streptomyces
AP024135.1.region022	AP024135.1	Streptomyces sp. EAS-AB2608 DNA, nearly complete genome	terpene	Terpene	Streptomyces sp. EAS-AB2608	Bacteria,Actinobacteria,Streptomycetales,Streptomycetaceae,Streptomyces
AP024135.1.region023	AP024135.1	Streptomyces sp. EAS-AB2608 DNA, nearly complete genome	lassopeptide	RiPPs	Streptomyces sp. EAS-AB2608	Bacteria,Actinobacteria,Streptomycetales,Streptomycetaceae,Streptomyces
AP024135.1.region024	AP024135.1	Streptomyces sp. EAS-AB2608 DNA, nearly complete genome	T1PKS.NRPS-like	PKS-NRP_Hybrids	Streptomyces sp. EAS-AB2608	Bacteria,Actinobacteria,Streptomycetales,Streptomycetaceae,Streptomyces
AP024135.1.region025	AP024135.1	Streptomyces sp. EAS-AB2608 DNA, nearly complete genome	lassopeptide	RiPPs	Streptomyces sp. EAS-AB2608	Bacteria,Actinobacteria,Streptomycetales,Streptomycetaceae,Streptomyces
AP024135.1.region026	AP024135.1	Streptomyces sp. EAS-AB2608 DNA, nearly complete genome	hglE-KS.ectoine	Others	Streptomyces sp. EAS-AB2608	Bacteria,Actinobacteria,Streptomycetales,Streptomycetaceae,Streptomyces
AP024135.1.region027	AP024135.1	Streptomyces sp. EAS-AB2608 DNA, nearly complete genome	T2PKS.T3PKS.PKS-like	PKSother	Streptomyces sp. EAS-AB2608	Bacteria,Actinobacteria,Streptomycetales,Streptomycetaceae,Streptomyces
AP024135.1.region028	AP024135.1	Streptomyces sp. EAS-AB2608 DNA, nearly complete genome	T2PKS.T1PKS.LAP.PKS-like	Others	Streptomyces sp. EAS-AB2608	Bacteria,Actinobacteria,Streptomycetales,Streptomycetaceae,Streptomyces
AP024135.1.region029	AP024135.1	Streptomyces sp. EAS-AB2608 DNA, nearly complete genome	redox-cofactor	Others	Streptomyces sp. EAS-AB2608	Bacteria,Actinobacteria,Streptomycetales,Streptomycetaceae,Streptomyces
AP024135.1.region030	AP024135.1	Streptomyces sp. EAS-AB2608 DNA, nearly complete genome	T1PKS.PKS-like.hglE-KS.NRPS	PKS-NRP_Hybrids	Streptomyces sp. EAS-AB2608	Bacteria,Actinobacteria,Streptomycetales,Streptomycetaceae,Streptomyces
AP024135.1.region031	AP024135.1	Streptomyces sp. EAS-AB2608 DNA, nearly complete genome	melanin	Others	Streptomyces sp. EAS-AB2608	Bacteria,Actinobacteria,Streptomycetales,Streptomycetaceae,Streptomyces
AP024135.1.region032	AP024135.1	Streptomyces sp. EAS-AB2608 DNA, nearly complete genome	CDPS	Others	Streptomyces sp. EAS-AB2608	Bacteria,Actinobacteria,Streptomycetales,Streptomycetaceae,Streptomyces
AP024135.1.region033	AP024135.1	Streptomyces sp. EAS-AB2608 DNA, nearly complete genome	terpene	Terpene	Streptomyces sp. EAS-AB2608	Bacteria,Actinobacteria,Streptomycetales,Streptomycetaceae,Streptomyces
AP024135.1.region034	AP024135.1	Streptomyces sp. EAS-AB2608 DNA, nearly complete genome	T1PKS.cyanobactin.NRPS-like.NRPS	Others	Streptomyces sp. EAS-AB2608	Bacteria,Actinobacteria,Streptomycetales,Streptomycetaceae,Streptomyces
AP024135.1.region035	AP024135.1	Streptomyces sp. EAS-AB2608 DNA, nearly complete genome	RiPP-like	RiPPs	Streptomyces sp. EAS-AB2608	Bacteria,Actinobacteria,Streptomycetales,Streptomycetaceae,Streptomyces
AP024135.1.region036	AP024135.1	Streptomyces sp. EAS-AB2608 DNA, nearly complete genome	lanthipeptide-class-i	RiPPs	Streptomyces sp. EAS-AB2608	Bacteria,Actinobacteria,Streptomycetales,Streptomycetaceae,Streptomyces
AP025454.1.region001	AP025454.1	Streptomyces coelicolor JCM 4020 DNA, complete genome	hglE-KS.T1PKS	PKSother	Streptomyces coelicolor	Bacteria,Actinobacteria,Streptomycetales,Streptomycetaceae,Streptomyces,Streptomyces albidoflavus group
AP025454.1.region002	AP025454.1	Streptomyces coelicolor JCM 4020 DNA, complete genome	terpene	Terpene	Streptomyces coelicolor	Bacteria,Actinobacteria,Streptomycetales,Streptomycetaceae,Streptomyces,Streptomyces albidoflavus group
AP025454.1.region003	AP025454.1	Streptomyces coelicolor JCM 4020 DNA, complete genome	lanthipeptide-class-i	RiPPs	Streptomyces coelicolor	Bacteria,Actinobacteria,Streptomycetales,Streptomycetaceae,Streptomyces,Streptomyces albidoflavus group
AP025454.1.region004	AP025454.1	Streptomyces coelicolor JCM 4020 DNA, complete genome	NRPS	NRPS	Streptomyces coelicolor	Bacteria,Actinobacteria,Streptomycetales,Streptomycetaceae,Streptomyces,Streptomyces albidoflavus group
AP025454.1.region005	AP025454.1	Streptomyces coelicolor JCM 4020 DNA, complete genome	RiPP-like	RiPPs	Streptomyces coelicolor	Bacteria,Actinobacteria,Streptomycetales,Streptomycetaceae,Streptomyces,Streptomyces albidoflavus group
AP025454.1.region006	AP025454.1	Streptomyces coelicolor JCM 4020 DNA, complete genome	lanthipeptide-class-i	RiPPs	Streptomyces coelicolor	Bacteria,Actinobacteria,Streptomycetales,Streptomycetaceae,Streptomyces,Streptomyces albidoflavus group
AP025454.1.region007	AP025454.1	Streptomyces coelicolor JCM 4020 DNA, complete genome	T3PKS	PKSother	Streptomyces coelicolor	Bacteria,Actinobacteria,Streptomycetales,Streptomycetaceae,Streptomyces,Streptomyces albidoflavus group
AP025454.1.region008	AP025454.1	Streptomyces coelicolor JCM 4020 DNA, complete genome	ectoine	Others	Streptomyces coelicolor	Bacteria,Actinobacteria,Streptomycetales,Streptomycetaceae,Streptomyces,Streptomyces albidoflavus group
AP025454.1.region009	AP025454.1	Streptomyces coelicolor JCM 4020 DNA, complete genome	melanin	Others	Streptomyces coelicolor	Bacteria,Actinobacteria,Streptomycetales,Streptomycetaceae,Streptomyces,Streptomyces albidoflavus group
AP025454.1.region010	AP025454.1	Streptomyces coelicolor JCM 4020 DNA, complete genome	siderophore	Others	Streptomyces coelicolor	Bacteria,Actinobacteria,Streptomycetales,Streptomycetaceae,Streptomyces,Streptomyces albidoflavus group
AP025454.1.region011	AP025454.1	Streptomyces coelicolor JCM 4020 DNA, complete genome	NRPS	NRPS	Streptomyces coelicolor	Bacteria,Actinobacteria,Streptomycetales,Streptomycetaceae,Streptomyces,Streptomyces albidoflavus group
AP025454.1.region012	AP025454.1	Streptomyces coelicolor JCM 4020 DNA, complete genome	T2PKS	PKSother	Streptomyces coelicolor	Bacteria,Actinobacteria,Streptomycetales,Streptomycetaceae,Streptomyces,Streptomyces albidoflavus group
AP025454.1.region013	AP025454.1	Streptomyces coelicolor JCM 4020 DNA, complete genome	terpene	Terpene	Streptomyces coelicolor	Bacteria,Actinobacteria,Streptomycetales,Streptomycetaceae,Streptomyces,Streptomyces albidoflavus group
AP025454.1.region014	AP025454.1	Streptomyces coelicolor JCM 4020 DNA, complete genome	T2PKS	PKSother	Streptomyces coelicolor	Bacteria,Actinobacteria,Streptomycetales,Streptomycetaceae,Streptomyces,Streptomyces albidoflavus group
AP025454.1.region015	AP025454.1	Streptomyces coelicolor JCM 4020 DNA, complete genome	siderophore	Others	Streptomyces coelicolor	Bacteria,Actinobacteria,Streptomycetales,Streptomycetaceae,Streptomyces,Streptomyces albidoflavus group
AP025454.1.region016	AP025454.1	Streptomyces coelicolor JCM 4020 DNA, complete genome	T1PKS.NRPS-like.prodigiosin	Others	Streptomyces coelicolor	Bacteria,Actinobacteria,Streptomycetales,Streptomycetaceae,Streptomyces,Streptomyces albidoflavus group
AP025454.1.region017	AP025454.1	Streptomyces coelicolor JCM 4020 DNA, complete genome	RiPP-like	RiPPs	Streptomyces coelicolor	Bacteria,Actinobacteria,Streptomycetales,Streptomycetaceae,Streptomyces,Streptomyces albidoflavus group
AP025454.1.region018	AP025454.1	Streptomyces coelicolor JCM 4020 DNA, complete genome	terpene	Terpene	Streptomyces coelicolor	Bacteria,Actinobacteria,Streptomycetales,Streptomycetaceae,Streptomyces,Streptomyces albidoflavus group
AP025454.1.region019	AP025454.1	Streptomyces coelicolor JCM 4020 DNA, complete genome	siderophore	Others	Streptomyces coelicolor	Bacteria,Actinobacteria,Streptomycetales,Streptomycetaceae,Streptomyces,Streptomyces albidoflavus group
AP025454.1.region020	AP025454.1	Streptomyces coelicolor JCM 4020 DNA, complete genome	T1PKS.butyrolactone	Others	Streptomyces coelicolor	Bacteria,Actinobacteria,Streptomycetales,Streptomycetaceae,Streptomyces,Streptomyces albidoflavus group
AP025454.1.region021	AP025454.1	Streptomyces coelicolor JCM 4020 DNA, complete genome	thioamide-NRP.NRPS	NRPS	Streptomyces coelicolor	Bacteria,Actinobacteria,Streptomycetales,Streptomycetaceae,Streptomyces,Streptomyces albidoflavus group
AP025454.1.region022	AP025454.1	Streptomyces coelicolor JCM 4020 DNA, complete genome	lanthipeptide-class-iii	RiPPs	Streptomyces coelicolor	Bacteria,Actinobacteria,Streptomycetales,Streptomycetaceae,Streptomyces,Streptomyces albidoflavus group
AP025454.1.region023	AP025454.1	Streptomyces coelicolor JCM 4020 DNA, complete genome	terpene	Terpene	Streptomyces coelicolor	Bacteria,Actinobacteria,Streptomycetales,Streptomycetaceae,Streptomyces,Streptomyces albidoflavus group
AP025454.1.region024	AP025454.1	Streptomyces coelicolor JCM 4020 DNA, complete genome	T3PKS	PKSother	Streptomyces coelicolor	Bacteria,Actinobacteria,Streptomycetales,Streptomycetaceae,Streptomyces,Streptomyces albidoflavus group
AP025454.1.region025	AP025454.1	Streptomyces coelicolor JCM 4020 DNA, complete genome	indole	Others	Streptomyces coelicolor	Bacteria,Actinobacteria,Streptomycetales,Streptomycetaceae,Streptomyces,Streptomyces albidoflavus group
AP025454.1.region026	AP025454.1	Streptomyces coelicolor JCM 4020 DNA, complete genome	terpene.T3PKS.NRPS	Others	Streptomyces coelicolor	Bacteria,Actinobacteria,Streptomycetales,Streptomycetaceae,Streptomyces,Streptomyces albidoflavus group
AP025539.1.region001	AP025539.1	Streptomyces lividans TK23 DNA, complete genome	terpene	Terpene	Streptomyces lividans	Bacteria,Actinobacteria,Streptomycetales,Streptomycetaceae,Streptomyces
AP025539.1.region002	AP025539.1	Streptomyces lividans TK23 DNA, complete genome	hglE-KS.T1PKS	PKSother	Streptomyces lividans	Bacteria,Actinobacteria,Streptomycetales,Streptomycetaceae,Streptomyces
AP025539.1.region003	AP025539.1	Streptomyces lividans TK23 DNA, complete genome	terpene	Terpene	Streptomyces lividans	Bacteria,Actinobacteria,Streptomycetales,Streptomycetaceae,Streptomyces
AP025539.1.region004	AP025539.1	Streptomyces lividans TK23 DNA, complete genome	lanthipeptide-class-i	RiPPs	Streptomyces lividans	Bacteria,Actinobacteria,Streptomycetales,Streptomycetaceae,Streptomyces
AP025539.1.region005	AP025539.1	Streptomyces lividans TK23 DNA, complete genome	NRPS	NRPS	Streptomyces lividans	Bacteria,Actinobacteria,Streptomycetales,Streptomycetaceae,Streptomyces
AP025539.1.region006	AP025539.1	Streptomyces lividans TK23 DNA, complete genome	RiPP-like	RiPPs	Streptomyces lividans	Bacteria,Actinobacteria,Streptomycetales,Streptomycetaceae,Streptomyces
AP025539.1.region007	AP025539.1	Streptomyces lividans TK23 DNA, complete genome	T3PKS	PKSother	Streptomyces lividans	Bacteria,Actinobacteria,Streptomycetales,Streptomycetaceae,Streptomyces
AP025539.1.region008	AP025539.1	Streptomyces lividans TK23 DNA, complete genome	ectoine	Others	Streptomyces lividans	Bacteria,Actinobacteria,Streptomycetales,Streptomycetaceae,Streptomyces
AP025539.1.region009	AP025539.1	Streptomyces lividans TK23 DNA, complete genome	melanin	Others	Streptomyces lividans	Bacteria,Actinobacteria,Streptomycetales,Streptomycetaceae,Streptomyces
AP025539.1.region010	AP025539.1	Streptomyces lividans TK23 DNA, complete genome	siderophore	Others	Streptomyces lividans	Bacteria,Actinobacteria,Streptomycetales,Streptomycetaceae,Streptomyces
AP025539.1.region011	AP025539.1	Streptomyces lividans TK23 DNA, complete genome	NRPS	NRPS	Streptomyces lividans	Bacteria,Actinobacteria,Streptomycetales,Streptomycetaceae,Streptomyces
AP025539.1.region012	AP025539.1	Streptomyces lividans TK23 DNA, complete genome	T2PKS	PKSother	Streptomyces lividans	Bacteria,Actinobacteria,Streptomycetales,Streptomycetaceae,Streptomyces
AP025539.1.region013	AP025539.1	Streptomyces lividans TK23 DNA, complete genome	terpene	Terpene	Streptomyces lividans	Bacteria,Actinobacteria,Streptomycetales,Streptomycetaceae,Streptomyces
AP025539.1.region014	AP025539.1	Streptomyces lividans TK23 DNA, complete genome	T2PKS	PKSother	Streptomyces lividans	Bacteria,Actinobacteria,Streptomycetales,Streptomycetaceae,Streptomyces
AP025539.1.region015	AP025539.1	Streptomyces lividans TK23 DNA, complete genome	siderophore	Others	Streptomyces lividans	Bacteria,Actinobacteria,Streptomycetales,Streptomycetaceae,Streptomyces
AP025539.1.region016	AP025539.1	Streptomyces lividans TK23 DNA, complete genome	T1PKS.NRPS-like.prodigiosin	Others	Streptomyces lividans	Bacteria,Actinobacteria,Streptomycetales,Streptomycetaceae,Streptomyces
AP025539.1.region017	AP025539.1	Streptomyces lividans TK23 DNA, complete genome	RiPP-like	RiPPs	Streptomyces lividans	Bacteria,Actinobacteria,Streptomycetales,Streptomycetaceae,Streptomyces
AP025539.1.region018	AP025539.1	Streptomyces lividans TK23 DNA, complete genome	terpene	Terpene	Streptomyces lividans	Bacteria,Actinobacteria,Streptomycetales,Streptomycetaceae,Streptomyces
AP025539.1.region019	AP025539.1	Streptomyces lividans TK23 DNA, complete genome	siderophore	Others	Streptomyces lividans	Bacteria,Actinobacteria,Streptomycetales,Streptomycetaceae,Streptomyces
AP025539.1.region020	AP025539.1	Streptomyces lividans TK23 DNA, complete genome	T1PKS.butyrolactone	Others	Streptomyces lividans	Bacteria,Actinobacteria,Streptomycetales,Streptomycetaceae,Streptomyces
AP025539.1.region021	AP025539.1	Streptomyces lividans TK23 DNA, complete genome	thioamide-NRP.NRPS	NRPS	Streptomyces lividans	Bacteria,Actinobacteria,Streptomycetales,Streptomycetaceae,Streptomyces
AP025539.1.region022	AP025539.1	Streptomyces lividans TK23 DNA, complete genome	lanthipeptide-class-iii	RiPPs	Streptomyces lividans	Bacteria,Actinobacteria,Streptomycetales,Streptomycetaceae,Streptomyces
AP025539.1.region023	AP025539.1	Streptomyces lividans TK23 DNA, complete genome	terpene	Terpene	Streptomyces lividans	Bacteria,Actinobacteria,Streptomycetales,Streptomycetaceae,Streptomyces
AP025539.1.region024	AP025539.1	Streptomyces lividans TK23 DNA, complete genome	T3PKS	PKSother	Streptomyces lividans	Bacteria,Actinobacteria,Streptomycetales,Streptomycetaceae,Streptomyces
AP025539.1.region025	AP025539.1	Streptomyces lividans TK23 DNA, complete genome	indole	Others	Streptomyces lividans	Bacteria,Actinobacteria,Streptomycetales,Streptomycetaceae,Streptomyces
AP025539.1.region026	AP025539.1	Streptomyces lividans TK23 DNA, complete genome	terpene.T3PKS.NRPS	Others	Streptomyces lividans	Bacteria,Actinobacteria,Streptomycetales,Streptomycetaceae,Streptomyces
AP025539.1.region027	AP025539.1	Streptomyces lividans TK23 DNA, complete genome	terpene	Terpene	Streptomyces lividans	Bacteria,Actinobacteria,Streptomycetales,Streptomycetaceae,Streptomyces
AZWL01000001.1.region001	AZWL01000001.1	Streptomyces sp. CNH099 B121DRAFT_scaffold_0.1_C, whole genome shotgun sequence	siderophore	Others	Streptomyces sp. CNH099	Bacteria,Actinobacteria,Streptomycetales,Streptomycetaceae,Streptomycetaceae incertae sedis,MAR4 Clade
AZWL01000001.1.region002	AZWL01000001.1	Streptomyces sp. CNH099 B121DRAFT_scaffold_0.1_C, whole genome shotgun sequence	RiPP-like	RiPPs	Streptomyces sp. CNH099	Bacteria,Actinobacteria,Streptomycetales,Streptomycetaceae,Streptomycetaceae incertae sedis,MAR4 Clade
AZWL01000001.1.region003	AZWL01000001.1	Streptomyces sp. CNH099 B121DRAFT_scaffold_0.1_C, whole genome shotgun sequence	T3PKS	PKSother	Streptomyces sp. CNH099	Bacteria,Actinobacteria,Streptomycetales,Streptomycetaceae,Streptomycetaceae incertae sedis,MAR4 Clade
AZWL01000001.1.region004	AZWL01000001.1	Streptomyces sp. CNH099 B121DRAFT_scaffold_0.1_C, whole genome shotgun sequence	terpene	Terpene	Streptomyces sp. CNH099	Bacteria,Actinobacteria,Streptomycetales,Streptomycetaceae,Streptomycetaceae incertae sedis,MAR4 Clade
AZWL01000001.1.region005	AZWL01000001.1	Streptomyces sp. CNH099 B121DRAFT_scaffold_0.1_C, whole genome shotgun sequence	phenazine.NRPS	Others	Streptomyces sp. CNH099	Bacteria,Actinobacteria,Streptomycetales,Streptomycetaceae,Streptomycetaceae incertae sedis,MAR4 Clade
AZWL01000001.1.region006	AZWL01000001.1	Streptomyces sp. CNH099 B121DRAFT_scaffold_0.1_C, whole genome shotgun sequence	NRPS-like	NRPS	Streptomyces sp. CNH099	Bacteria,Actinobacteria,Streptomycetales,Streptomycetaceae,Streptomycetaceae incertae sedis,MAR4 Clade
AZWL01000001.1.region007	AZWL01000001.1	Streptomyces sp. CNH099 B121DRAFT_scaffold_0.1_C, whole genome shotgun sequence	lanthipeptide-class-iii	RiPPs	Streptomyces sp. CNH099	Bacteria,Actinobacteria,Streptomycetales,Streptomycetaceae,Streptomycetaceae incertae sedis,MAR4 Clade
AZWL01000004.1.region001	AZWL01000004.1	Streptomyces sp. CNH099 B121DRAFT_scaffold_2.3_C, whole genome shotgun sequence	T1PKS	PKSI	Streptomyces sp. CNH099	Bacteria,Actinobacteria,Streptomycetales,Streptomycetaceae,Streptomycetaceae incertae sedis,MAR4 Clade
AZWL01000004.1.region002	AZWL01000004.1	Streptomyces sp. CNH099 B121DRAFT_scaffold_2.3_C, whole genome shotgun sequence	other	Others	Streptomyces sp. CNH099	Bacteria,Actinobacteria,Streptomycetales,Streptomycetaceae,Streptomycetaceae incertae sedis,MAR4 Clade
AZWL01000004.1.region003	AZWL01000004.1	Streptomyces sp. CNH099 B121DRAFT_scaffold_2.3_C, whole genome shotgun sequence	NRPS-like.PKS-like.NRPS	PKS-NRP_Hybrids	Streptomyces sp. CNH099	Bacteria,Actinobacteria,Streptomycetales,Streptomycetaceae,Streptomycetaceae incertae sedis,MAR4 Clade
AZWL01000004.1.region004	AZWL01000004.1	Streptomyces sp. CNH099 B121DRAFT_scaffold_2.3_C, whole genome shotgun sequence	siderophore	Others	Streptomyces sp. CNH099	Bacteria,Actinobacteria,Streptomycetales,Streptomycetaceae,Streptomycetaceae incertae sedis,MAR4 Clade
AZWL01000005.1.region001	AZWL01000005.1	Streptomyces sp. CNH099 B121DRAFT_scaffold_3.4_C, whole genome shotgun sequence	T1PKS	PKSI	Streptomyces sp. CNH099	Bacteria,Actinobacteria,Streptomycetales,Streptomycetaceae,Streptomycetaceae incertae sedis,MAR4 Clade
AZWL01000006.1.region001	AZWL01000006.1	Streptomyces sp. CNH099 B121DRAFT_scaffold_4.5_C, whole genome shotgun sequence	terpene	Terpene	Streptomyces sp. CNH099	Bacteria,Actinobacteria,Streptomycetales,Streptomycetaceae,Streptomycetaceae incertae sedis,MAR4 Clade
AZWL01000007.1.region001	AZWL01000007.1	Streptomyces sp. CNH099 B121DRAFT_scaffold_5.6_C, whole genome shotgun sequence	T3PKS	PKSother	Streptomyces sp. CNH099	Bacteria,Actinobacteria,Streptomycetales,Streptomycetaceae,Streptomycetaceae incertae sedis,MAR4 Clade
AZWL01000008.1.region001	AZWL01000008.1	Streptomyces sp. CNH099 B121DRAFT_scaffold_6.7_C, whole genome shotgun sequence	ectoine	Others	Streptomyces sp. CNH099	Bacteria,Actinobacteria,Streptomycetales,Streptomycetaceae,Streptomycetaceae incertae sedis,MAR4 Clade
AZWL01000009.1.region001	AZWL01000009.1	Streptomyces sp. CNH099 B121DRAFT_scaffold_7.8_C, whole genome shotgun sequence	T1PKS.NRPS-like.NRPS	PKS-NRP_Hybrids	Streptomyces sp. CNH099	Bacteria,Actinobacteria,Streptomycetales,Streptomycetaceae,Streptomycetaceae incertae sedis,MAR4 Clade
AZWL01000010.1.region001	AZWL01000010.1	Streptomyces sp. CNH099 B121DRAFT_scaffold_8.9_C, whole genome shotgun sequence	lanthipeptide-class-i	RiPPs	Streptomyces sp. CNH099	Bacteria,Actinobacteria,Streptomycetales,Streptomycetaceae,Streptomycetaceae incertae sedis,MAR4 Clade
AZWL01000011.1.region001	AZWL01000011.1	Streptomyces sp. CNH099 B121DRAFT_scaffold_9.10_C, whole genome shotgun sequence	LAP.thiopeptide	RiPPs	Streptomyces sp. CNH099	Bacteria,Actinobacteria,Streptomycetales,Streptomycetaceae,Streptomycetaceae incertae sedis,MAR4 Clade
AZWL01000011.1.region002	AZWL01000011.1	Streptomyces sp. CNH099 B121DRAFT_scaffold_9.10_C, whole genome shotgun sequence	terpene	Terpene	Streptomyces sp. CNH099	Bacteria,Actinobacteria,Streptomycetales,Streptomycetaceae,Streptomycetaceae incertae sedis,MAR4 Clade
AZWL01000014.1.region001	AZWL01000014.1	Streptomyces sp. CNH099 B121DRAFT_scaffold_12.13_C, whole genome shotgun sequence	other	Others	Streptomyces sp. CNH099	Bacteria,Actinobacteria,Streptomycetales,Streptomycetaceae,Streptomycetaceae incertae sedis,MAR4 Clade
AZWL01000018.1.region001	AZWL01000018.1	Streptomyces sp. CNH099 B121DRAFT_scaffold_16.17_C, whole genome shotgun sequence	lassopeptide	RiPPs	Streptomyces sp. CNH099	Bacteria,Actinobacteria,Streptomycetales,Streptomycetaceae,Streptomycetaceae incertae sedis,MAR4 Clade
AZWL01000019.1.region001	AZWL01000019.1	Streptomyces sp. CNH099 B121DRAFT_scaffold_17.18_C, whole genome shotgun sequence	T3PKS	PKSother	Streptomyces sp. CNH099	Bacteria,Actinobacteria,Streptomycetales,Streptomycetaceae,Streptomycetaceae incertae sedis,MAR4 Clade
AZWL01000020.1.region001	AZWL01000020.1	Streptomyces sp. CNH099 B121DRAFT_scaffold_18.19_C, whole genome shotgun sequence	RiPP-like	RiPPs	Streptomyces sp. CNH099	Bacteria,Actinobacteria,Streptomycetales,Streptomycetaceae,Streptomycetaceae incertae sedis,MAR4 Clade
AZWL01000020.1.region002	AZWL01000020.1	Streptomyces sp. CNH099 B121DRAFT_scaffold_18.19_C, whole genome shotgun sequence	T2PKS	PKSother	Streptomyces sp. CNH099	Bacteria,Actinobacteria,Streptomycetales,Streptomycetaceae,Streptomycetaceae incertae sedis,MAR4 Clade
AZWL01000022.1.region001	AZWL01000022.1	Streptomyces sp. CNH099 B121DRAFT_scaffold_20.21_C, whole genome shotgun sequence	T1PKS	PKSI	Streptomyces sp. CNH099	Bacteria,Actinobacteria,Streptomycetales,Streptomycetaceae,Streptomycetaceae incertae sedis,MAR4 Clade
AZWL01000024.1.region001	AZWL01000024.1	Streptomyces sp. CNH099 B121DRAFT_scaffold_22.23_C, whole genome shotgun sequence	siderophore	Others	Streptomyces sp. CNH099	Bacteria,Actinobacteria,Streptomycetales,Streptomycetaceae,Streptomycetaceae incertae sedis,MAR4 Clade
AZWL01000027.1.region001	AZWL01000027.1	Streptomyces sp. CNH099 B121DRAFT_scaffold_25.26_C, whole genome shotgun sequence	lanthipeptide-class-i	RiPPs	Streptomyces sp. CNH099	Bacteria,Actinobacteria,Streptomycetales,Streptomycetaceae,Streptomycetaceae incertae sedis,MAR4 Clade
AZWL01000044.1.region001	AZWL01000044.1	Streptomyces sp. CNH099 B121DRAFT_scaffold_38.39_C, whole genome shotgun sequence	terpene	Terpene	Streptomyces sp. CNH099	Bacteria,Actinobacteria,Streptomycetales,Streptomycetaceae,Streptomycetaceae incertae sedis,MAR4 Clade
AZWL01000047.1.region001	AZWL01000047.1	Streptomyces sp. CNH099 B121DRAFT_scaffold_41.42_C, whole genome shotgun sequence	T1PKS	PKSI	Streptomyces sp. CNH099	Bacteria,Actinobacteria,Streptomycetales,Streptomycetaceae,Streptomycetaceae incertae sedis,MAR4 Clade
AZWL01000052.1.region001	AZWL01000052.1	Streptomyces sp. CNH099 B121DRAFT_scaffold_46.47_C, whole genome shotgun sequence	terpene	Terpene	Streptomyces sp. CNH099	Bacteria,Actinobacteria,Streptomycetales,Streptomycetaceae,Streptomycetaceae incertae sedis,MAR4 Clade
AZWL01000057.1.region001	AZWL01000057.1	Streptomyces sp. CNH099 B121DRAFT_scaffold_51.52_C, whole genome shotgun sequence	other	Others	Streptomyces sp. CNH099	Bacteria,Actinobacteria,Streptomycetales,Streptomycetaceae,Streptomycetaceae incertae sedis,MAR4 Clade
AZWL01000058.1.region001	AZWL01000058.1	Streptomyces sp. CNH099 B121DRAFT_scaffold_52.53_C, whole genome shotgun sequence	T1PKS	PKSI	Streptomyces sp. CNH099	Bacteria,Actinobacteria,Streptomycetales,Streptomycetaceae,Streptomycetaceae incertae sedis,MAR4 Clade
AZWL01000070.1.region001	AZWL01000070.1	Streptomyces sp. CNH099 B121DRAFT_scaffold_64.65_C, whole genome shotgun sequence	T1PKS	PKSI	Streptomyces sp. CNH099	Bacteria,Actinobacteria,Streptomycetales,Streptomycetaceae,Streptomycetaceae incertae sedis,MAR4 Clade
AZWL01000072.1.region001	AZWL01000072.1	Streptomyces sp. CNH099 B121DRAFT_scaffold_66.67_C, whole genome shotgun sequence	T1PKS	PKSI	Streptomyces sp. CNH099	Bacteria,Actinobacteria,Streptomycetales,Streptomycetaceae,Streptomycetaceae incertae sedis,MAR4 Clade
AZWL01000075.1.region001	AZWL01000075.1	Streptomyces sp. CNH099 B121DRAFT_scaffold_69.70_C, whole genome shotgun sequence	T1PKS	PKSI	Streptomyces sp. CNH099	Bacteria,Actinobacteria,Streptomycetales,Streptomycetaceae,Streptomycetaceae incertae sedis,MAR4 Clade
AZWL01000076.1.region001	AZWL01000076.1	Streptomyces sp. CNH099 B121DRAFT_scaffold_70.71_C, whole genome shotgun sequence	T1PKS	PKSI	Streptomyces sp. CNH099	Bacteria,Actinobacteria,Streptomycetales,Streptomycetaceae,Streptomycetaceae incertae sedis,MAR4 Clade
AZWL01000077.1.region001	AZWL01000077.1	Streptomyces sp. CNH099 B121DRAFT_scaffold_71.72_C, whole genome shotgun sequence	T1PKS	PKSI	Streptomyces sp. CNH099	Bacteria,Actinobacteria,Streptomycetales,Streptomycetaceae,Streptomycetaceae incertae sedis,MAR4 Clade
AZWL01000078.1.region001	AZWL01000078.1	Streptomyces sp. CNH099 B121DRAFT_scaffold_72.73_C, whole genome shotgun sequence	other	Others	Streptomyces sp. CNH099	Bacteria,Actinobacteria,Streptomycetales,Streptomycetaceae,Streptomycetaceae incertae sedis,MAR4 Clade
AZWL01000085.1.region001	AZWL01000085.1	Streptomyces sp. CNH099 B121DRAFT_scaffold_79.80_C, whole genome shotgun sequence	terpene	Terpene	Streptomyces sp. CNH099	Bacteria,Actinobacteria,Streptomycetales,Streptomycetaceae,Streptomycetaceae incertae sedis,MAR4 Clade
BA000030.4.region001	BA000030.4	Streptomyces avermitilis MA-4680 = NBRC 14893 DNA, complete genome	terpene	Terpene	Streptomyces avermitilis MA-4680 = NBRC 14893	Bacteria,Actinobacteria,Streptomycetales,Streptomycetaceae,Streptomyces
BA000030.4.region002	BA000030.4	Streptomyces avermitilis MA-4680 = NBRC 14893 DNA, complete genome	lassopeptide	RiPPs	Streptomyces avermitilis MA-4680 = NBRC 14893	Bacteria,Actinobacteria,Streptomycetales,Streptomycetaceae,Streptomyces
BA000030.4.region003	BA000030.4	Streptomyces avermitilis MA-4680 = NBRC 14893 DNA, complete genome	T1PKS	PKSI	Streptomyces avermitilis MA-4680 = NBRC 14893	Bacteria,Actinobacteria,Streptomycetales,Streptomycetaceae,Streptomyces
BA000030.4.region004	BA000030.4	Streptomyces avermitilis MA-4680 = NBRC 14893 DNA, complete genome	NRPS	NRPS	Streptomyces avermitilis MA-4680 = NBRC 14893	Bacteria,Actinobacteria,Streptomycetales,Streptomycetaceae,Streptomyces
BA000030.4.region005	BA000030.4	Streptomyces avermitilis MA-4680 = NBRC 14893 DNA, complete genome	T1PKS.NRPS-like.PKS-like.NRPS	PKS-NRP_Hybrids	Streptomyces avermitilis MA-4680 = NBRC 14893	Bacteria,Actinobacteria,Streptomycetales,Streptomycetaceae,Streptomyces
BA000030.4.region006	BA000030.4	Streptomyces avermitilis MA-4680 = NBRC 14893 DNA, complete genome	T1PKS	PKSI	Streptomyces avermitilis MA-4680 = NBRC 14893	Bacteria,Actinobacteria,Streptomycetales,Streptomycetaceae,Streptomyces
BA000030.4.region007	BA000030.4	Streptomyces avermitilis MA-4680 = NBRC 14893 DNA, complete genome	terpene	Terpene	Streptomyces avermitilis MA-4680 = NBRC 14893	Bacteria,Actinobacteria,Streptomycetales,Streptomycetaceae,Streptomyces
BA000030.4.region008	BA000030.4	Streptomyces avermitilis MA-4680 = NBRC 14893 DNA, complete genome	melanin	Others	Streptomyces avermitilis MA-4680 = NBRC 14893	Bacteria,Actinobacteria,Streptomycetales,Streptomycetaceae,Streptomyces
BA000030.4.region009	BA000030.4	Streptomyces avermitilis MA-4680 = NBRC 14893 DNA, complete genome	T1PKS	PKSI	Streptomyces avermitilis MA-4680 = NBRC 14893	Bacteria,Actinobacteria,Streptomycetales,Streptomycetaceae,Streptomyces
BA000030.4.region010	BA000030.4	Streptomyces avermitilis MA-4680 = NBRC 14893 DNA, complete genome	terpene	Terpene	Streptomyces avermitilis MA-4680 = NBRC 14893	Bacteria,Actinobacteria,Streptomycetales,Streptomycetaceae,Streptomyces
BA000030.4.region011	BA000030.4	Streptomyces avermitilis MA-4680 = NBRC 14893 DNA, complete genome	siderophore	Others	Streptomyces avermitilis MA-4680 = NBRC 14893	Bacteria,Actinobacteria,Streptomycetales,Streptomycetaceae,Streptomyces
BA000030.4.region012	BA000030.4	Streptomyces avermitilis MA-4680 = NBRC 14893 DNA, complete genome	terpene	Terpene	Streptomyces avermitilis MA-4680 = NBRC 14893	Bacteria,Actinobacteria,Streptomycetales,Streptomycetaceae,Streptomyces
BA000030.4.region013	BA000030.4	Streptomyces avermitilis MA-4680 = NBRC 14893 DNA, complete genome	lassopeptide	RiPPs	Streptomyces avermitilis MA-4680 = NBRC 14893	Bacteria,Actinobacteria,Streptomycetales,Streptomycetaceae,Streptomyces
BA000030.4.region014	BA000030.4	Streptomyces avermitilis MA-4680 = NBRC 14893 DNA, complete genome	RiPP-like	RiPPs	Streptomyces avermitilis MA-4680 = NBRC 14893	Bacteria,Actinobacteria,Streptomycetales,Streptomycetaceae,Streptomyces
BA000030.4.region015	BA000030.4	Streptomyces avermitilis MA-4680 = NBRC 14893 DNA, complete genome	T1PKS.butyrolactone.PKS-like	Others	Streptomyces avermitilis MA-4680 = NBRC 14893	Bacteria,Actinobacteria,Streptomycetales,Streptomycetaceae,Streptomyces
BA000030.4.region016	BA000030.4	Streptomyces avermitilis MA-4680 = NBRC 14893 DNA, complete genome	T1PKS.T2PKS.PKS-like	PKSother	Streptomyces avermitilis MA-4680 = NBRC 14893	Bacteria,Actinobacteria,Streptomycetales,Streptomycetaceae,Streptomyces
BA000030.4.region017	BA000030.4	Streptomyces avermitilis MA-4680 = NBRC 14893 DNA, complete genome	siderophore	Others	Streptomyces avermitilis MA-4680 = NBRC 14893	Bacteria,Actinobacteria,Streptomycetales,Streptomycetaceae,Streptomyces
BA000030.4.region018	BA000030.4	Streptomyces avermitilis MA-4680 = NBRC 14893 DNA, complete genome	T2PKS.T1PKS	PKSother	Streptomyces avermitilis MA-4680 = NBRC 14893	Bacteria,Actinobacteria,Streptomycetales,Streptomycetaceae,Streptomyces
BA000030.4.region019	BA000030.4	Streptomyces avermitilis MA-4680 = NBRC 14893 DNA, complete genome	terpene	Terpene	Streptomyces avermitilis MA-4680 = NBRC 14893	Bacteria,Actinobacteria,Streptomycetales,Streptomycetaceae,Streptomyces
BA000030.4.region020	BA000030.4	Streptomyces avermitilis MA-4680 = NBRC 14893 DNA, complete genome	terpene	Terpene	Streptomyces avermitilis MA-4680 = NBRC 14893	Bacteria,Actinobacteria,Streptomycetales,Streptomycetaceae,Streptomyces
BA000030.4.region021	BA000030.4	Streptomyces avermitilis MA-4680 = NBRC 14893 DNA, complete genome	NRPS-like.NRPS	NRPS	Streptomyces avermitilis MA-4680 = NBRC 14893	Bacteria,Actinobacteria,Streptomycetales,Streptomycetaceae,Streptomyces
BA000030.4.region022	BA000030.4	Streptomyces avermitilis MA-4680 = NBRC 14893 DNA, complete genome	NRPS-like.NRPS	NRPS	Streptomyces avermitilis MA-4680 = NBRC 14893	Bacteria,Actinobacteria,Streptomycetales,Streptomycetaceae,Streptomyces
BA000030.4.region023	BA000030.4	Streptomyces avermitilis MA-4680 = NBRC 14893 DNA, complete genome	butyrolactone.PKS-like	Others	Streptomyces avermitilis MA-4680 = NBRC 14893	Bacteria,Actinobacteria,Streptomycetales,Streptomycetaceae,Streptomyces
BA000030.4.region024	BA000030.4	Streptomyces avermitilis MA-4680 = NBRC 14893 DNA, complete genome	ladderane.arylpolyene.NRPS	Others	Streptomyces avermitilis MA-4680 = NBRC 14893	Bacteria,Actinobacteria,Streptomycetales,Streptomycetaceae,Streptomyces
BA000030.4.region025	BA000030.4	Streptomyces avermitilis MA-4680 = NBRC 14893 DNA, complete genome	terpene	Terpene	Streptomyces avermitilis MA-4680 = NBRC 14893	Bacteria,Actinobacteria,Streptomycetales,Streptomycetaceae,Streptomyces
BA000030.4.region026	BA000030.4	Streptomyces avermitilis MA-4680 = NBRC 14893 DNA, complete genome	siderophore	Others	Streptomyces avermitilis MA-4680 = NBRC 14893	Bacteria,Actinobacteria,Streptomycetales,Streptomycetaceae,Streptomyces
BA000030.4.region027	BA000030.4	Streptomyces avermitilis MA-4680 = NBRC 14893 DNA, complete genome	melanin	Others	Streptomyces avermitilis MA-4680 = NBRC 14893	Bacteria,Actinobacteria,Streptomycetales,Streptomycetaceae,Streptomyces
BA000030.4.region028	BA000030.4	Streptomyces avermitilis MA-4680 = NBRC 14893 DNA, complete genome	lassopeptide	RiPPs	Streptomyces avermitilis MA-4680 = NBRC 14893	Bacteria,Actinobacteria,Streptomycetales,Streptomycetaceae,Streptomyces
BA000030.4.region029	BA000030.4	Streptomyces avermitilis MA-4680 = NBRC 14893 DNA, complete genome	ectoine	Others	Streptomyces avermitilis MA-4680 = NBRC 14893	Bacteria,Actinobacteria,Streptomycetales,Streptomycetaceae,Streptomyces
BA000030.4.region030	BA000030.4	Streptomyces avermitilis MA-4680 = NBRC 14893 DNA, complete genome	NAPAA	NRPS	Streptomyces avermitilis MA-4680 = NBRC 14893	Bacteria,Actinobacteria,Streptomycetales,Streptomycetaceae,Streptomyces
BA000030.4.region031	BA000030.4	Streptomyces avermitilis MA-4680 = NBRC 14893 DNA, complete genome	T3PKS	PKSother	Streptomyces avermitilis MA-4680 = NBRC 14893	Bacteria,Actinobacteria,Streptomycetales,Streptomycetaceae,Streptomyces
BA000030.4.region032	BA000030.4	Streptomyces avermitilis MA-4680 = NBRC 14893 DNA, complete genome	T1PKS	PKSI	Streptomyces avermitilis MA-4680 = NBRC 14893	Bacteria,Actinobacteria,Streptomycetales,Streptomycetaceae,Streptomyces
BA000030.4.region033	BA000030.4	Streptomyces avermitilis MA-4680 = NBRC 14893 DNA, complete genome	siderophore	Others	Streptomyces avermitilis MA-4680 = NBRC 14893	Bacteria,Actinobacteria,Streptomycetales,Streptomycetaceae,Streptomyces
BA000030.4.region034	BA000030.4	Streptomyces avermitilis MA-4680 = NBRC 14893 DNA, complete genome	T1PKS.hglE-KS	PKSother	Streptomyces avermitilis MA-4680 = NBRC 14893	Bacteria,Actinobacteria,Streptomycetales,Streptomycetaceae,Streptomyces
BA000030.4.region035	BA000030.4	Streptomyces avermitilis MA-4680 = NBRC 14893 DNA, complete genome	RiPP-like.lanthipeptide-class-iii	RiPPs	Streptomyces avermitilis MA-4680 = NBRC 14893	Bacteria,Actinobacteria,Streptomycetales,Streptomycetaceae,Streptomyces
BGC0000016.1	BGC0000016.1	Streptomyces nodosus amphotericin biosynthetic gene cluster, partial sequence		Others	Streptomyces nodosus	Bacteria,Actinobacteria,Streptomycetales,Streptomycetaceae,Streptomyces
BGC0000018.1	BGC0000018.1	Streptomyces eurythermus strain ATCC 23956 anglomycin biosynthesis gene cluster, complete sequence	T1PKS	PKSI	Streptomyces eurythermus	Bacteria,Actinobacteria,Streptomycetales,Streptomycetaceae,Streptomyces
BGC0000019.1	BGC0000019.1	Streptomyces eurythermus angolamycin biosynthesis gene cluster, complete sequence		Others	Streptomyces eurythermus	Bacteria,Actinobacteria,Streptomycetales,Streptomycetaceae,Streptomyces
BGC0000024.1	BGC0000024.1	Streptomyces thioluteus aureothin biosynthesis gene cluster (aurABCDEFGHI genes), strain HKI-22	T1PKS	PKSI	Streptomyces thioluteus	Bacteria,Actinobacteria,Streptomycetales,Streptomycetaceae,Streptomyces
BGC0000025.1	BGC0000025.1	Streptomyces avermitilis avermectin biosynthetic gene cluster (orf1, aveBI, aveBII, aveBIII, aveBIV, aveBV, aveBVI, aveBVII, aveBVIII), complete cds		Others	Streptomyces avermitilis	Bacteria,Actinobacteria,Streptomycetales,Streptomycetaceae,Streptomyces
BGC0000026.1	BGC0000026.1	Streptomyces viridochromogenes Tue57 Avilamycin A biosynthetic gene cluster, complete sequence	T1PKS.oligosaccharide.PKS-like	Others	Streptomyces viridochromogenes Tue57	Bacteria,Actinobacteria,Streptomycetales,Streptomycetaceae,Streptomyces
BGC0000028.1	BGC0000028.1	Streptomyces lohii strain ATCC BAA-1276 bafilomycin biosynthetic gene cluster, complete sequence; and putative LuxR-like protein, putative malonyl transferase, and putative CoA ligase genes, complete cds	T1PKS	PKSI	Streptomyces lohii	Bacteria,Actinobacteria,Streptomycetales,Streptomycetaceae,Streptomyces
BGC0000029.1	BGC0000029.1	Streptomyces sp. DSM 21069 putative secreted metal-binding protein, putative lipoprotein, and hypothetical protein genes, complete cds; BE-14106 biosynthetic gene cluster, complete sequence; putative tripeptidylaminopeptidase and putative urease accessory proteins genes, complete cds; and putative urease accessory protein gene, partial cds	T1PKS	PKSI	Streptomyces sp. DSM 21069	Bacteria,Actinobacteria,Streptomycetales,Streptomycetaceae,Streptomyces
BGC0000031.1	BGC0000031.1	Streptomyces parvulus Tu4055 cluster for borrelidin biosynthesis	T1PKS	PKSI	Streptomyces parvulus	Bacteria,Actinobacteria,Streptomycetales,Streptomycetaceae,Streptomyces
BGC0000032.1	BGC0000032.1	Streptomyces chartreusis pyrrole polyether antibiotic calcimycin (A23187) biosynthesis gene cluster, complete sequence	T1PKS	PKSI	Streptomyces chartreusis NRRL 3882	Bacteria,Actinobacteria,Streptomycetales,Streptomycetaceae,Streptomyces
BGC0000034.1	BGC0000034.1	Streptomyces sp. FR-008 heptaene macrolide complex synthesis gene cluster, complete sequence	T1PKS.NRPS-like	PKS-NRP_Hybrids	Streptomyces sp. FR-008	Bacteria,Actinobacteria,Streptomycetales,Streptomycetaceae,Streptomyces
BGC0000035.1	BGC0000035.1	Streptomyces bikiniensis strain NRRL 2737 chalcomycin biosynthetic gene cluster, partial sequence	T1PKS	PKSI	Streptomyces bikiniensis	Bacteria,Actinobacteria,Streptomycetales,Streptomycetaceae,Streptomyces
BGC0000036.1	BGC0000036.1	Streptomyces antibioticus acetyltransferase gene, partial cds; hypothetical protein and Orf0 genes, complete cds; chlorothricin biosynthetic gene cluster, complete sequence; ChlC7, ChlB1, ChlB4, ChlB2, ChlB3, ChlH, ChlC5, ChlC4, ChlC3, ChlI, ChlJ, ChlF2, ChlK, ChlC2, ChlC1, ChlC6, ChlL, peptidase M20, putative helicase, and ankyrin genes, complete cds; tankyrase1-binding protein gene, partial cds…	T1PKS.PKS-like	PKSother	Streptomyces antibioticus	Bacteria,Actinobacteria,Streptomycetales,Streptomycetaceae,Streptomyces
BGC0000038.1	BGC0000038.1	Streptomyces coelicolor A3(2) complete genome	T1PKS.butyrolactone	Others	Streptomyces coelicolor A3(2)	Bacteria,Actinobacteria,Streptomycetales,Streptomycetaceae,Streptomyces,Streptomyces albidoflavus group
BGC0000040.1	BGC0000040.1	Streptomyces neyagawaensis concanamycin A biosynthetic gene cluster, complete sequence	T1PKS	PKSI	Streptomyces neyagawaensis	Bacteria,Actinobacteria,Streptomycetales,Streptomycetaceae,Streptomyces
BGC0000042.1	BGC0000042.1	Streptomyces sp. MJ635-86F5 DNA, cremimycin biosynthetic gene cluster, complete sequence	T1PKS	PKSI	Streptomyces sp. MJ635-86F5	Bacteria,Actinobacteria,Streptomycetales,Streptomycetaceae,Streptomyces
BGC0000047.1	BGC0000047.1	Streptomyces sp. KCTC 0041BP dihydrochalcomyin biosynthesis gene cluster, complete sequence	T1PKS	PKSI	Streptomyces sp. KCTC 0041BP	Bacteria,Actinobacteria,Streptomycetales,Streptomycetaceae,Streptomyces
BGC0000050.1	BGC0000050.1	Streptomyces aculeolatus A gene locus, complete sequence	T1PKS	PKSI	Streptomyces aculeolatus	Bacteria,Actinobacteria,Streptomycetales,Streptomycetaceae,Streptomyces
BGC0000051.1	BGC0000051.1	UNVERIFIED: Streptomyces aburaviensis ebelactone gene cluster, complete sequence	T1PKS	PKSI	Kitasatospora aburaviensis	Bacteria,Actinobacteria,Streptomycetales,Streptomycetaceae,Kitasatospora
BGC0000052.1	BGC0000052.1	Streptomyces aizunensis strain NRRL B-11277 glycosyltransferase, polyketide synthase type Is, acyl transferase, membrane protein, ABC transporter, sugar dehydratase/epimerase, sugar epimerase, sugar nucleotidyltransferase, sugar dehydratase/epimerase, thioesterase, acyl CoA ligase, amine oxidase, phosphopantetheinyl transferase, transcriptional regulator, carboxylase/carboxyltransferase, amidinoh…	T1PKS	PKSI	Streptomyces aizunensis	Bacteria,Actinobacteria,Streptomycetales,Streptomycetaceae,Streptomyces
BGC0000058.1	BGC0000058.1	Streptomyces graminofaciens DNA, FD-891 producer gene cluster	T1PKS	PKSI	Streptomyces graminofaciens	Bacteria,Actinobacteria,Streptomycetales,Streptomycetaceae,Streptomyces
BGC0000059.1	BGC0000059.1	Streptomyces avermitilis MA-4680 = NBRC 14893 DNA, complete genome	T1PKS	PKSI	Streptomyces avermitilis MA-4680 = NBRC 14893	Bacteria,Actinobacteria,Streptomycetales,Streptomycetaceae,Streptomyces
BGC0000060.1	BGC0000060.1	Streptomyces pulveraceus strain ATCC 31906 fostriecin biosynthetic gene cluster, complete sequence	T1PKS	PKSI	Streptomyces pulveraceus	Bacteria,Actinobacteria,Streptomycetales,Streptomycetaceae,Streptomyces
BGC0000061.1	BGC0000061.1	Streptomyces sp. FR-008 heptaene macrolide complex synthesis gene cluster, complete sequence	T1PKS.NRPS-like	PKS-NRP_Hybrids	Streptomyces sp. FR-008	Bacteria,Actinobacteria,Streptomycetales,Streptomycetaceae,Streptomyces
BGC0000065.1	BGC0000065.1	Streptomyces galbus strain KCCM 41354 transcriptional regulator, dehydrogenase, oxidoreductase, hydrolase, DNA binding protein, and O-methyltransferase genes, complete cds; methoxymalonyl-ACP biosynthesis gene locus, complete sequence; monooxygenase, beta-ketoacyl synthases, acyltransferase, oxidoreductase, transcriptional regulator, dehydratase, transport protein, dehydratase, transcriptional re…	PKS-like	PKSother	Streptomyces galbus	Bacteria,Actinobacteria,Streptomycetales,Streptomycetaceae,Streptomyces
BGC0000066.1	BGC0000066.1	Streptomyces hygroscopicus strain NRRL 3602 geldanamycin biosynthesis gene cluster, partial sequence	T1PKS.NRPS-like	PKS-NRP_Hybrids	Streptomyces hygroscopicus	Bacteria,Actinobacteria,Streptomycetales,Streptomycetaceae,Streptomyces
BGC0000067.1	BGC0000067.1	Streptomyces hygroscopicus subsp. duamyceticus strain JCM4427 geldanamycin biosynthesis gene cluster, partial sequence	T1PKS.NRPS-like	PKS-NRP_Hybrids	Streptomyces hygroscopicus subsp. duamyceticus	Bacteria,Actinobacteria,Streptomycetales,Streptomycetaceae,Streptomyces
BGC0000068.1	BGC0000068.1	Streptomyces hygroscopicus strain 17997 geldanamycin biosynthesis gene cluster, partial sequence	T1PKS	PKSI	Streptomyces hygroscopicus	Bacteria,Actinobacteria,Streptomycetales,Streptomycetaceae,Streptomyces
BGC0000073.1	BGC0000073.1	Streptomyces halstedii halstoctacosanolide biosynthetic gene cluster (hlsA, hlsB, hlsC, hlsD, hlsE, hlsF, hlsG, hlsH, hlsI), complete cds	T1PKS	PKSI	Streptomyces halstedii	Bacteria,Actinobacteria,Streptomycetales,Streptomycetaceae,Streptomyces
BGC0000074.1	BGC0000074.1	Streptomyces hygroscopicus strain AM 3672 herbimycin polyketide biosynthetic gene cluster, complete sequence	T1PKS.NRPS-like	PKS-NRP_Hybrids	Streptomyces hygroscopicus	Bacteria,Actinobacteria,Streptomycetales,Streptomycetaceae,Streptomyces
BGC0000075.1	BGC0000075.1	Streptomyces sp. LZ35 hygrocin biosynthetic gene cluster, complete sequence	T1PKS.NRPS-like	PKS-NRP_Hybrids	Streptomyces sp. LZ35	Bacteria,Actinobacteria,Streptomycetales,Streptomycetaceae,Streptomyces
BGC0000078.1	BGC0000078.1	Streptomyces sp. ML694-90F3 DNA, incednine biosynthetic gene cluster	T1PKS.oligosaccharide	Others	Streptomyces sp. ML694-90F3	Bacteria,Actinobacteria,Streptomycetales,Streptomycetaceae,Streptomyces
BGC0000079.1	BGC0000079.1	Streptomyces antibioticus strain NRRL8167 indanomycin biosynthetic gene cluster, complete sequence	T1PKS	PKSI	Streptomyces antibioticus	Bacteria,Actinobacteria,Streptomycetales,Streptomycetaceae,Streptomyces
BGC0000083.1	BGC0000083.1	Streptomyces amphibiosporus strain ATCC 53964 lactimidomycin gene cluster, complete sequence	transAT-PKS	PKSother	Streptomyces amphibiosporus	Bacteria,Actinobacteria,Streptomycetales,Streptomycetaceae,Streptomyces
BGC0000084.1	BGC0000084.1	Streptomyces sp. CS684 hypothetical protein, putative cytochrome c oxidase, putative histidine kinase sensor, and putative magnesium/manganese-dependent protein phosphatase genes, complete cds; laidlomycin biosynthetic gene cluster, complete sequence; putative membrane protein, putative major facilitator superfamily transporter, putative succinic semialdehyde dehydrogenase, hypothetical proteins,…	T1PKS	PKSI	Streptomyces sp. CS684	Bacteria,Actinobacteria,Streptomycetales,Streptomycetaceae,Streptomyces
BGC0000085.1	BGC0000085.1	Streptomyces rochei plasmid pSLA2-L DNA, complete sequence	T1PKS	PKSI	Streptomyces rochei	Bacteria,Actinobacteria,Streptomycetales,Streptomycetaceae,Streptomyces
BGC0000086.1	BGC0000086.1	Streptomyces lasaliensis plasmid pKSL polyether antibiotic lasalocid biosynthesis gene cluster, partial sequence	T1PKS	PKSI	Streptomyces lasaliensis	Bacteria,Actinobacteria,Streptomycetales,Streptomycetaceae,Streptomyces
BGC0000087.1	BGC0000087.1	Streptomyces lasaliensis lasalocid biosynthetic gene cluster, strain NRRL 3382R	T1PKS	PKSI	Streptomyces lasaliensis	Bacteria,Actinobacteria,Streptomycetales,Streptomycetaceae,Streptomyces
BGC0000091.1	BGC0000091.1	Streptomyces sp. CNQ-617 marineosin biosynthetic gene cluster, complete sequence	T1PKS.NRPS-like	PKS-NRP_Hybrids	Streptomyces sp. CNQ-617	Bacteria,Actinobacteria,Streptomycetales,Streptomycetaceae,Streptomyces
BGC0000093.1	BGC0000093.1	Streptomyces nanchangensis strain NS3226 meilingmycin biosynthetic gene cluster, partial sequence	T1PKS	PKSI	Streptomyces nanchangensis	Bacteria,Actinobacteria,Streptomycetales,Streptomycetaceae,Streptomyces
BGC0000094.1	BGC0000094.1	Streptomyces venezuelae methymycin/pikromycin polyketide synthase gene cluster, complete sequence	T1PKS	PKSI	Streptomyces venezuelae	Bacteria,Actinobacteria,Streptomycetales,Streptomycetaceae,Streptomyces
BGC0000096.1	BGC0000096.1	Midecamycin biosynthetic gene cluster	T1PKS	PKSI	Streptomyces mycarofaciens	Bacteria,Actinobacteria,Streptomycetales,Streptomycetaceae,Streptomyces
BGC0000097.1	BGC0000097.1	Streptomyces sp. MP39-85 putative lipoprotein and hypothetical protein genes, complete cds; and ML-449 biosynthetic gene cluster, complete sequence	T1PKS	PKSI	Streptomyces sp. MP39-85	Bacteria,Actinobacteria,Streptomycetales,Streptomycetaceae,Streptomyces
BGC0000100.1	BGC0000100.1	Streptomyces cinnamonensis polyether antibiotic monensin biosynthesis gene cluster, partial sequence	T1PKS	PKSI	Streptomyces cinnamonensis	Bacteria,Actinobacteria,Streptomycetales,Streptomycetaceae,Streptomyces
BGC0000105.1	BGC0000105.1	Streptomyces nanchangensis NS3226 polyether ionophore nanchangmycin biosynthetic gene cluster, complete sequence	T1PKS	PKSI	Streptomyces nanchangensis	Bacteria,Actinobacteria,Streptomycetales,Streptomycetaceae,Streptomyces
BGC0000106.1	BGC0000106.1	Streptomyces sp. CS naphthomycin biosynthetic gene cluster, partial sequence	T1PKS.NRPS-like	PKS-NRP_Hybrids	Streptomyces sp. CS	Bacteria,Actinobacteria,Streptomycetales,Streptomycetaceae,Streptomyces
BGC0000108.1	BGC0000108.1	Streptomyces chattanoogensis strain L10 natamycin biosynthetic gene cluster, partial sequence	T1PKS.NRPS-like	PKS-NRP_Hybrids	Streptomyces chattanoogensis	Bacteria,Actinobacteria,Streptomycetales,Streptomycetaceae,Streptomyces
BGC0000109.1	BGC0000109.1	Streptomyces cyaneogriseus subsp. noncyanogenus gene cluster (nemR, nemG, nemF, nemA1-1, nemA1-2, nemA2, nemC, nemD, nemE, nemA3, nemA4, orf1), complete cds	T1PKS	PKSI	Streptomyces cyaneogriseus subsp. noncyanogenus	Bacteria,Actinobacteria,Streptomycetales,Streptomycetaceae,Streptomyces
BGC0000110.1	BGC0000110.1	Streptomyces orinoci neoaureothin biosynthetic gene cluster	T1PKS	PKSI	Streptomyces orinoci	Bacteria,Actinobacteria,Streptomycetales,Streptomycetaceae,Streptomyces
BGC0000111.1	BGC0000111.1	Streptomyces carzinostaticus DNA, biosynthetic gene cluster for antitumor antibiotic Neocarzilin, complete and partial cds	T1PKS	PKSI	Streptomyces carzinostaticus	Bacteria,Actinobacteria,Streptomycetales,Streptomycetaceae,Streptomyces
BGC0000112.1	BGC0000112.1	Streptomyces carzinostaticus subsp. neocarzinostaticus neocarzinostatin biosynthetic locus, complete sequence	T1PKS.butyrolactone	Others	Streptomyces carzinostaticus subsp. neocarzinostaticus	Bacteria,Actinobacteria,Streptomycetales,Streptomycetaceae,Streptomyces
BGC0000113.1	BGC0000113.1	Streptomyces caelestis cytochrome P-450 hydroxylase homolog (nidi) gene, partial cds; polyketide synthase modules 1 through 7 (nidA) genes, complete cds; and N-methyltransferase homolog gene, partial cds	T1PKS	PKSI	Streptomyces caelestis	Bacteria,Actinobacteria,Streptomycetales,Streptomycetaceae,Streptomyces
BGC0000114.1	BGC0000114.1	Streptomyces violaceusniger strain DSM 4137 polyether nigericin biosynthetic gene cluster, complete sequence	T1PKS	PKSI	Streptomyces violaceusniger	Bacteria,Actinobacteria,Streptomycetales,Streptomycetaceae,Streptomyces
BGC0000115.1	BGC0000115.1	Streptomyces noursei ATCC 11455 nystatin biosynthetic gene cluster, complete sequence	T1PKS	PKSI	Streptomyces noursei ATCC 11455	Bacteria,Actinobacteria,Streptomycetales,Streptomycetaceae,Streptomyces
BGC0000117.1	BGC0000117.1	Streptomyces avermitilis oligomycin biosynthetic gene cluster	T1PKS	PKSI	Streptomyces avermitilis	Bacteria,Actinobacteria,Streptomycetales,Streptomycetaceae,Streptomyces
BGC0000118.1	BGC0000118.1	Streptomyces pactum pactamycin biosynthetic gene cluster, partial and complete cds, strain: NBRC 13433	T1PKS.arylpolyene.PKS-like	Others	Streptomyces pactum	Bacteria,Actinobacteria,Streptomycetales,Streptomycetaceae,Streptomyces
BGC0000119.1	BGC0000119.1	Streptomyces pactum strain ATCC 27456 pactamycin biosynthetic gene cluster, partial sequence	T1PKS.arylpolyene.PKS-like	Others	Streptomyces pactum	Bacteria,Actinobacteria,Streptomycetales,Streptomycetaceae,Streptomyces
BGC0000123.1	BGC0000123.1	Streptomyces sp. HK803 PlmR5 (plmR5), PlmR4 (plmR4), PlmR3 (plmR3), PlmR2 (plmR2), Plm8 (plm8), Plm4 (plm4), Plm5 (plm5), Plm6 (plm6), Plm7 (plm7), PlmT8 (plmT8), PlmT7 (plmT7), PlmT6 (plmT6), PlmT5 (plmT5), PlmT4 (plmT4), PlmT3 (plmT3), PlmT2 (plmT2), PlmT1 (plmT1), Plm1 (plm1), Plm2-3 (plm2-3), PlmJK (plmJK), PlmL (plmL), ChcA (chcA), PlmM (plmM), PlmR1 (plmR1), PlmI (plmI), PlmS2 (plmS2), PlmS…	T1PKS	PKSI	Streptomyces sp. HK803	Bacteria,Actinobacteria,Streptomycetales,Streptomycetaceae,Streptomyces
BGC0000124.1	BGC0000124.1	Streptomyces piomogenus piericidin A1 gene cluster, partial sequence	T1PKS	PKSI	Streptomyces piomogenus	Bacteria,Actinobacteria,Streptomycetales,Streptomycetaceae,Streptomyces
BGC0000125.1	BGC0000125.1	Streptomyces natalensis pimaricin biosynthetic gene cluster	T1PKS.NRPS-like	PKS-NRP_Hybrids	Streptomyces natalensis	Bacteria,Actinobacteria,Streptomycetales,Streptomycetaceae,Streptomyces
BGC0000126.1	BGC0000126.1	Streptomyces platensis pldAI, pldAII, pldAIII, pldAIV, pldB, pldC, pldD, pldR gene cluster, complete cds, strain: Mer-11107	T1PKS	PKSI	Streptomyces platensis	Bacteria,Actinobacteria,Streptomycetales,Streptomycetaceae,Streptomyces
BGC0000130.1	BGC0000130.1	Streptomyces vitaminophilus ATCC 31673 pyrrolomycin biosynthetic gene cluster, complete sequence	T1PKS	PKSI	Streptomyces vitaminophilus	Bacteria,Actinobacteria,Streptomycetales,Streptomycetaceae,Streptomyces
BGC0000131.1	BGC0000131.1	Streptomyces sp. UC 11065 pyrrolomycin biosynthetic gene cluster, partial sequence		Others	Streptomyces sp. UC 11065	Bacteria,Actinobacteria,Streptomycetales,Streptomycetaceae,Streptomyces
BGC0000132.1	BGC0000132.1	Streptomyces sp. UC 11065 pyrrolomycin biosynthetic gene cluster, partial sequence	T1PKS	PKSI	Streptomyces sp. UC 11065	Bacteria,Actinobacteria,Streptomycetales,Streptomycetaceae,Streptomyces
BGC0000135.1	BGC0000135.1	Streptomyces sp. SN-593 DNA, reveromycin biosynthetic gene cluster, complete sequence	T1PKS	PKSI	Streptomyces sp. SN-593	Bacteria,Actinobacteria,Streptomycetales,Streptomycetaceae,Streptomyces
BGC0000138.1	BGC0000138.1	Streptomyces diastaticus polyketide rim gene cluster, partial sequence	T1PKS.NRPS-like	PKS-NRP_Hybrids	Streptomyces diastaticus	Bacteria,Actinobacteria,Streptomycetales,Streptomycetaceae,Streptomyces
BGC0000140.1	BGC0000140.1	Streptomyces sp. 88-682 putative dipeptidyl aminopeptidase gene, complete cds; tetronate RK-682 biosynthetic gene cluster, complete sequence; and putative beta-lactamase domain-containing protein gene, complete cds	T1PKS	PKSI	Streptomyces sp. 88-682	Bacteria,Actinobacteria,Streptomycetales,Streptomycetaceae,Streptomyces
BGC0000141.1	BGC0000141.1	Streptomyces achromogenes subsp. rubradiris complete rubradirin gene cluster, strain NRRL 3061	T1PKS.NRPS-like.aminocoumarin.NRPS	Others	Streptomyces achromogenes subsp. rubradiris	Bacteria,Actinobacteria,Streptomycetales,Streptomycetaceae,Streptomyces
BGC0000143.1	BGC0000143.1	Streptomyces albus strain CCM4719 salinomycin biosynthetic gene cluster, partial sequence	T1PKS	PKSI	Streptomyces albus	Bacteria,Actinobacteria,Streptomycetales,Streptomycetaceae,Streptomyces
BGC0000144.1	BGC0000144.1	Streptomyces albus strain XM211 polyether ionophore salinomycin biosynthetic gene cluster, complete sequence and flanking region	T1PKS.butyrolactone.NRPS	Others	Streptomyces albus	Bacteria,Actinobacteria,Streptomycetales,Streptomycetaceae,Streptomyces
BGC0000151.1	BGC0000151.1	Streptomyces ambofaciens ATCC 23877 right chromosomal arm	T1PKS	PKSI	Streptomyces ambofaciens ATCC 23877	Bacteria,Actinobacteria,Streptomycetales,Streptomycetaceae,Streptomyces
BGC0000157.1	BGC0000157.1	Streptomyces sp. CK4412 tautomycetin biosynthetic gene cluster, complete sequence	T1PKS	PKSI	Streptomyces sp. CK4412	Bacteria,Actinobacteria,Streptomycetales,Streptomycetaceae,Streptomyces
BGC0000158.1	BGC0000158.1	Streptomyces griseochromogenes tautomycetin biosynthetic gene cluster, complete sequence	T1PKS	PKSI	Streptomyces griseochromogenes	Bacteria,Actinobacteria,Streptomycetales,Streptomycetaceae,Streptomyces
BGC0000159.1	BGC0000159.1	Streptomyces spiroverticillatus conserved hypothetical protein, hypothetical proteins, putative dehydrogenase, putative MOSC ferredoxin--oxidoreductase, and hypothetical protein genes, complete cds; tautomycin gene cluster, complete sequence; and hypothetical protein genes, complete cds	T1PKS	PKSI	Streptomyces spiroverticillatus	Bacteria,Actinobacteria,Streptomycetales,Streptomycetaceae,Streptomyces
BGC0000163.1	BGC0000163.1	Streptomyces longisporoflavus strain NCIMB 11426 putative ABC transporter permease protein gene, partial cds; putative ABC transporter permease protein, conserved hypothetical protein, putative sugar kinase, zinc-binding dehydrogenase, integral membrane sugar transport protein, putative ABC transporter permease protein, putative multiple sugar ABC transporter solute-binding protein, DeoR family t…	T1PKS	PKSI	Streptomyces longisporoflavus	Bacteria,Actinobacteria,Streptomycetales,Streptomycetaceae,Streptomyces
BGC0000164.1	BGC0000164.1	Streptomyces sp. NRRL 11266 tetronomycin biosynthetic gene cluster, partial and complete cds	T1PKS	PKSI	Streptomyces sp. NRRL 11266	Bacteria,Actinobacteria,Streptomycetales,Streptomycetaceae,Streptomyces
BGC0000166.1	BGC0000166.1	Streptomyces fradiae tylactone synthase, starter module and modules 1-7, (tylG) gene, complete cds	T1PKS	PKSI	Streptomyces fradiae	Bacteria,Actinobacteria,Streptomycetales,Streptomycetaceae,Streptomyces
BGC0000167.1	BGC0000167.1	Streptomyces halstedii vicenistatin biosynthetic gene cluster (vinR1, vinA, vinB, vinC, vinP2, vinP3, vinP4, vinG, vinF, vinD, vinE, vinH, vinI, vinJ, vinK, vinL, vinM, vinN, vinO, vinP1), partial and complete cds	T1PKS	PKSI	Streptomyces halstedii	Bacteria,Actinobacteria,Streptomycetales,Streptomycetaceae,Streptomyces
BGC0000171.1	BGC0000171.1	Streptomyces himastatinicus ATCC 53653 9-methylstreptimidone biosynthesis gene cluster	transAT-PKS	PKSother	Streptomyces himastatinicus ATCC 53653	Bacteria,Actinobacteria,Streptomycetales,Streptomycetaceae,Streptomyces
BGC0000175.1	BGC0000175.1	Streptomyces sp. YIM 56141 hypothetical protein genes, complete cds; cycloheximide biosynthetic gene cluster, complete sequence; and hypothetical protein genes, complete cds	lanthipeptide.NRPS-like.transAT-PKS	Others	Streptomyces sp. YIM 56141	Bacteria,Actinobacteria,Streptomycetales,Streptomycetaceae,Streptomyces
BGC0000177.1	BGC0000177.1	Streptomyces platensis subsp. rosaceus strain NRRL 18993 dorrigocin/migrastatin gene cluster, complete sequence	transAT-PKS	PKSother	Streptomyces platensis subsp. rosaceus	Bacteria,Actinobacteria,Streptomycetales,Streptomycetaceae,Streptomyces
BGC0000187.1	BGC0000187.1	Streptomyces nodosus subsp. asukaensis strain ATCC 29757 hypothetical protein genes, complete cds; asukamycin biosynthetic gene cluster, complete sequence	furan	Others	Streptomyces nodosus subsp. asukaensis	Bacteria,Actinobacteria,Streptomycetales,Streptomycetaceae,Streptomyces
BGC0000190.1	BGC0000190.1	Streptomyces sp. SANK 61196 SAN biosynthetic gene cluster, complete sequence	T2PKS	PKSother	Streptomyces sp. SANK 61196	Bacteria,Actinobacteria,Streptomycetales,Streptomycetaceae,Streptomyces
BGC0000191.1	BGC0000191.1	Streptomyces galilaeus aklavinone-aclacinomycin biosynthesis gene cluster, complete cds	T2PKS.PKS-like	PKSother	Streptomyces galilaeus	Bacteria,Actinobacteria,Streptomycetales,Streptomycetaceae,Streptomyces
BGC0000192.1	BGC0000192.1	Streptomyces galilaeus aclacinomycin biosynthesis gene cluster, partial sequence	T2PKS.PKS-like	PKSother	Streptomyces galilaeus	Bacteria,Actinobacteria,Streptomycetales,Streptomycetaceae,Streptomyces
BGC0000193.1	BGC0000193.1	Streptomyces galilaeus aclacinomycin biosynthetic gene cluster, partial sequence		Others	Streptomyces galilaeus	Bacteria,Actinobacteria,Streptomycetales,Streptomycetaceae,Streptomyces
BGC0000194.1	BGC0000194.1	Streptomyces coelicolor A3(2) complete genome	T2PKS	PKSother	Streptomyces coelicolor A3(2)	Bacteria,Actinobacteria,Streptomycetales,Streptomycetaceae,Streptomyces,Streptomyces albidoflavus group
BGC0000195.1	BGC0000195.1	Streptomyces sp. CM020 alnumycin gene cluster, complete sequence	T2PKS	PKSother	Streptomyces sp. CM020	Bacteria,Actinobacteria,Streptomycetales,Streptomycetaceae,Streptomyces
BGC0000197.1	BGC0000197.1	Streptomyces echinatus aranciamycin biosynthetic gene cluster, complete sequence	T2PKS	PKSother	Streptomyces echinatus	Bacteria,Actinobacteria,Streptomycetales,Streptomycetaceae,Streptomyces
BGC0000201.1	BGC0000201.1	Streptomyces aureofaciens strain CCM3239 plasmid pSA3239, complete sequence	T2PKS	PKSother	Streptomyces aureofaciens	Bacteria,Actinobacteria,Streptomycetales,Streptomycetaceae,Streptomyces
BGC0000204.1	BGC0000204.1	Streptomyces sp. A2991200 benG gene, benF gene, benE gene, benD gene, benA gene, benB gene, benC gene, benH gene, benJ gene, benR gene, benL gene and benQ gene	T2PKS	PKSother	Streptomyces sp. A2991200	Bacteria,Actinobacteria,Streptomycetales,Streptomycetaceae,Streptomyces
BGC0000207.1	BGC0000207.1	Streptomyces chartreusis HKI-249 chartreusin biosynthesis gene cluster B		Others	Streptomyces chartreusis	Bacteria,Actinobacteria,Streptomycetales,Streptomycetaceae,Streptomyces
BGC0000209.1	BGC0000209.1	Streptomyces aureofaciens strain F3 chlortetracycline biosynthesis gene cluster, partial sequence	T2PKS	PKSother	Kitasatospora aureofaciens	Bacteria,Actinobacteria,Streptomycetales,Streptomycetaceae,Kitasatospora
BGC0000210.1	BGC0000210.1	Streptomyces griseus subsp. griseus chromomycin A3 biosynthesis gene cluster, strain ATCC13273	T2PKS.oligosaccharide	Others	Streptomyces griseus subsp. griseus	Bacteria,Actinobacteria,Streptomycetales,Streptomycetaceae,Streptomyces
BGC0000211.1	BGC0000211.1	Streptomyces albaduncus chrysomycin biosynthetic gene cluster	T2PKS	PKSother	Streptomyces albaduncus	Bacteria,Actinobacteria,Streptomycetales,Streptomycetaceae,Streptomyces
BGC0000212.1	BGC0000212.1	Streptomyces sp. SPB74 genomic scaffold supercont3.1, whole genome shotgun sequence	T2PKS.PKS-like	PKSother	Streptomyces sp. SPB074	Bacteria,Actinobacteria,Streptomycetales,Streptomycetaceae,Streptomyces
BGC0000213.1	BGC0000213.1	Streptomyces aureus strain SOK1/5-04 genomic sequence	ladderane.furan	Others	Streptomyces aureus	Bacteria,Actinobacteria,Streptomycetales,Streptomycetaceae,Streptomyces
BGC0000214.1	BGC0000214.1	Streptomyces olindensis DAUFPE 5622 cosmomycin gene cluster, partial sequence	T2PKS.PKS-like	PKSother	Streptomyces olindensis	Bacteria,Actinobacteria,Streptomycetales,Streptomycetaceae,Streptomyces
BGC0000215.1	BGC0000215.1	S.curacoi polyketide synthase gene cluster	T2PKS	PKSother	Streptomyces cyaneus	Bacteria,Actinobacteria,Streptomycetales,Streptomycetaceae,Streptomyces
BGC0000217.1	BGC0000217.1	Streptomyces sp. aklaviketone reductase (dauE) gene; cyclase/dehydrase (dauA) gene; polyketide reductase (dauB) gene; oxygenase, polyketide synthase, acyltransferase (dauA) genes; aklanonic acid methyltransferase (dauC) gene	T2PKS.PKS-like	PKSother	Streptomyces sp.	Bacteria,Actinobacteria,Streptomycetales,Streptomycetaceae,Streptomyces
BGC0000218.1	BGC0000218.1	Streptomyces peucetius daunorubicin-doxorubicin polyketide synthase (dnrH, dpsA-dpsF) genes, ORF5 and ORF8, complete cds	T2PKS.PKS-like	PKSother	Streptomyces peucetius	Bacteria,Actinobacteria,Streptomycetales,Streptomycetaceae,Streptomyces
BGC0000219.1	BGC0000219.1	Streptomyces olivaceus elloramycin gene cluster, strain Tu 2353	T2PKS	PKSother	Streptomyces olivaceus	Bacteria,Actinobacteria,Streptomycetales,Streptomycetaceae,Streptomyces
BGC0000220.1	BGC0000220.1	Streptomyces maritimus enterocin biosynthetic gene cluster, complete sequence	T2PKS	PKSother	Streptomyces maritimus	Bacteria,Actinobacteria,Streptomycetales,Streptomycetaceae,Streptomyces
BGC0000222.1	BGC0000222.1	Streptomyces sp. TA-0256 DNA, FD-594 producer gene cluster	T2PKS	PKSother	Streptomyces sp. TA-0256	Bacteria,Actinobacteria,Streptomycetales,Streptomycetaceae,Streptomyces
BGC0000224.1	BGC0000224.1	Streptomyces griseus fredericamycin biosynthetic gene cluster, complete sequence	T2PKS	PKSother	Streptomyces griseus	Bacteria,Actinobacteria,Streptomycetales,Streptomycetaceae,Streptomyces
BGC0000225.1	BGC0000225.1	Streptomyces roseofulvus frenolicin biosynthetic gene cluster, complete sequence	T2PKS	PKSother	Streptomyces roseofulvus	Bacteria,Actinobacteria,Streptomycetales,Streptomycetaceae,Streptomyces
BGC0000226.1	BGC0000226.1	Streptomyces griseoflavus strain Goe 3592 gilvocarcin biosynthetic gene cluster, complete sequence	T2PKS	PKSother	Streptomyces griseoflavus	Bacteria,Actinobacteria,Streptomycetales,Streptomycetaceae,Streptomyces
BGC0000227.1	BGC0000227.1	Streptomyces violaceoruber Tu22 granaticin biosynthetic gene cluster	T2PKS	PKSother	Streptomyces violaceoruber	Bacteria,Actinobacteria,Streptomycetales,Streptomycetaceae,Streptomyces
BGC0000228.1	BGC0000228.1	Streptomyces violaceoruber polyketide synthase gene cluster	T2PKS	PKSother	Streptomyces violaceoruber	Bacteria,Actinobacteria,Streptomycetales,Streptomycetaceae,Streptomyces
BGC0000229.1	BGC0000229.1	Streptomyces lusitanus strain SCSIO LR32 grincamycin gene cluster, partial sequence	T2PKS.oligosaccharide	Others	Streptomyces lusitanus	Bacteria,Actinobacteria,Streptomycetales,Streptomycetaceae,Streptomyces
BGC0000230.1	BGC0000230.1	Streptomyces sp. JP95 griseorhodin biosynthesis gene cluster, complete sequence	T2PKS	PKSother	Streptomyces sp. JP95	Bacteria,Actinobacteria,Streptomycetales,Streptomycetaceae,Streptomyces
BGC0000231.1	BGC0000231.1	S.griseus genes for ketosynthase, acyl carrier protein, ketoreductase, cyclase and dehydrase	T2PKS	PKSother	Streptomyces griseus	Bacteria,Actinobacteria,Streptomycetales,Streptomycetaceae,Streptomyces
BGC0000232.1	BGC0000232.1	Streptomyces sp. 2238-SVT4 hatomarubigin biosynthesis gene cluster (orf1, hrbR1, hrbA, hrbB, hrbC, hrbD, hrbE, hrbF, hrbG, hrbH, hrbI, hrbJ, hrbK, hrbL, hrbM, hrbN, hrbO, hrbP, hrbQ, hrbR, hrbS, hrbT, hrbU, hrbV, hrbW, hrbX, hrbR2, hrbY, hrbR3, hrbZ1, hrbZ2, orf2, orf3), complete cds	T2PKS	PKSother	Streptomyces sp. 2238-SVT4	Bacteria,Actinobacteria,Streptomycetales,Streptomycetaceae,Streptomyces
BGC0000233.1	BGC0000233.1	Streptomyces griseoruber heda cluster, complete sequence	T1PKS.T2PKS.PKS-like	PKSother	Streptomyces griseoruber	Bacteria,Actinobacteria,Streptomycetales,Streptomycetaceae,Streptomyces
BGC0000234.1	BGC0000234.1	Streptomyces venezuelae JadJ (jadJ), jadomycin polyketide synthase cyclase (jadI), jadomycin polyketide ketosynthase (jadA), chain length determinant, acyl carrier protein (acp), ketoreductase, and bifunctional cyclase/dehydrase genes, complete cds	T2PKS	PKSother	Streptomyces venezuelae ATCC 10712	Bacteria,Actinobacteria,Streptomycetales,Streptomycetaceae,Streptomyces
BGC0000235.1	BGC0000235.1	Streptomyces sp. W007 contig00151, whole genome shotgun sequence	T2PKS	PKSother	Streptomyces sp. W007	Bacteria,Actinobacteria,Streptomycetales,Streptomycetaceae,Streptomyces
BGC0000236.1	BGC0000236.1	Streptomyces murayamaensis putative arylamine N-acetyltransferase, putative hydrolase, putative transmembrane efflux protein, putative transcriptional regulator, putative ribonuclease HII, putative ATP-dependent DNA helicase, putative bifunctional enzyme deaminase/reductase genes, complete cds; kinamycin biosynthetic gene cluster, partial sequence and unknown genes	T2PKS	PKSother	Streptomyces murayamaensis	Bacteria,Actinobacteria,Streptomycetales,Streptomycetaceae,Streptomyces
BGC0000237.1	BGC0000237.1	Streptomyces sanglieri strain AK 623 lactonamycin Z biosynthetic gene cluster, partial sequence	T2PKS	PKSother	Streptomyces sanglieri	Bacteria,Actinobacteria,Streptomycetales,Streptomycetaceae,Streptomyces
BGC0000238.1	BGC0000238.1	Streptomyces rishiriensis strain MJ773-88K4 tyrosinase, putative small membrane protein, acyl carrier protein, phosphatase/acyl transferase, N-acetyltransferase, hypothetical protein, and S-adenosylmethionine decarboxylase genes, complete cds; lactonamycin biosynthetic gene cluster, complete sequence; and putative IS1650 family transposase gene, complete cds	T2PKS.butyrolactone	Others	Streptomyces rishiriensis	Bacteria,Actinobacteria,Streptomycetales,Streptomycetaceae,Streptomyces
BGC0000239.1	BGC0000239.1	Streptomyces cyanogenus landomycin biosynthetic gene cluster, complete sequence	T2PKS.oligosaccharide	Others	Streptomyces cyanogenus	Bacteria,Actinobacteria,Streptomycetales,Streptomycetaceae,Streptomyces
BGC0000242.1	BGC0000242.1	Streptomyces tendae lysolipin biosynthesis gene cluster, strain Tu 4042	T2PKS	PKSother	Streptomyces tendae	Bacteria,Actinobacteria,Streptomycetales,Streptomycetaceae,Streptomyces
BGC0000243.1	BGC0000243.1	Streptomyces griseus subsp. griseus macrotetrolide biosynthesis gene cluster, upstream region		Others	Streptomyces griseus subsp. griseus	Bacteria,Actinobacteria,Streptomycetales,Streptomycetaceae,Streptomyces
BGC0000244.1	BGC0000244.1	Streptomyces griseus subsp. griseus macrotetrolide biosynthesis gene cluster, downstream region		Others	Streptomyces griseus subsp. griseus	Bacteria,Actinobacteria,Streptomycetales,Streptomycetaceae,Streptomyces
BGC0000245.1	BGC0000245.1	Streptomyces sp. AM-7161 medermycin biosynthetic gene cluster (med-ORF1 - 30) and ORF P - Z, partial and complete cds	T2PKS	PKSother	Streptomyces sp. AM-7161	Bacteria,Actinobacteria,Streptomycetales,Streptomycetaceae,Streptomyces
BGC0000246.1	BGC0000246.1	Streptomyces argillaceus mithramycin biosynthetic genes	T2PKS	PKSother	Streptomyces argillaceus	Bacteria,Actinobacteria,Actinobacteridae,Actinomycetales,Streptomycineae,Streptomycetaceae,Streptomyces
BGC0000247.1	BGC0000247.1	Streptomyces argillaceus mithramycin biosynthetic gene cluster	T2PKS.oligosaccharide	Others	Streptomyces argillaceus	Bacteria,Actinobacteria,Actinobacteridae,Actinomycetales,Streptomycineae,Streptomycetaceae,Streptomyces
BGC0000248.1	BGC0000248.1	Streptomyces arenae strain DSM40737 beta-ketoacyl synthase/acyl transferase (ncnA), chain length factor (ncnB), acyl carrier protein (ncnC), and aromatase (ncnD) genes, complete cds	T2PKS	PKSother	Streptomyces arenae	Bacteria,Actinobacteria,Streptomycetales,Streptomycetaceae,Streptomyces
BGC0000249.1	BGC0000249.1	Streptomyces nogalater nogalamycin biosynthetic gene cluster, complete sequence		Others	Streptomyces nogalater	Bacteria,Actinobacteria,Streptomycetales,Streptomycetaceae,Streptomyces
BGC0000252.1	BGC0000252.1	Streptomyces griseus subsp. griseus nonactin biosynthesis gene cluster, partial sequence		Others	Streptomyces griseus subsp. griseus	Bacteria,Actinobacteria,Streptomycetales,Streptomycetaceae,Streptomyces
BGC0000253.1	BGC0000253.1	Streptomyces antibioticus oviedomycin biosynthetic gene cluster, strain ATCC 11891	T2PKS	PKSother	Streptomyces antibioticus	Bacteria,Actinobacteria,Streptomycetales,Streptomycetaceae,Streptomyces
BGC0000254.1	BGC0000254.1	Streptomyces rimosus oxytetracycline gene cluster, complete sequence	T2PKS	PKSother	Streptomyces rimosus	Bacteria,Actinobacteria,Streptomycetales,Streptomycetaceae,Streptomyces
BGC0000257.1	BGC0000257.1	Streptomyces griseoviridis DNA, includes prodigiosin biosynthetic gene cluster, strain: 2464-S5	T1PKS.NRPS-like	PKS-NRP_Hybrids	Streptomyces griseoviridis	Bacteria,Actinobacteria,Streptomycetales,Streptomycetaceae,Streptomyces
BGC0000261.1	BGC0000261.1	Streptomyces sp. R1128 biosynthetic gene cluster, complete sequence	T2PKS	PKSother	Streptomyces sp. R1128	Bacteria,Actinobacteria,Streptomycetales,Streptomycetaceae,Streptomyces
BGC0000262.1	BGC0000262.1	Streptomyces sp. PGA64 silent angucycline-type gene cluster, partial sequence	T2PKS.butyrolactone.oligosaccharide	Others	Streptomyces sp. PGA64	Bacteria,Actinobacteria,Streptomycetales,Streptomycetaceae,Streptomyces
BGC0000263.1	BGC0000263.1	Streptomyces ravidus ravidomycin biosynthetic gene cluster, strain C23201NS3	T2PKS	PKSother	Streptomyces ravidus	Bacteria,Actinobacteria,Streptomycetales,Streptomycetaceae,Streptomyces
BGC0000264.1	BGC0000264.1	Streptomyces resistomycificus remA-R gene cluster	T2PKS	PKSother	Streptomyces resistomycificus	Bacteria,Actinobacteria,Streptomycetales,Streptomycetaceae,Streptomyces
BGC0000265.1	BGC0000265.1	Streptomyces purpurascens rhodomycin gene cluster, partial sequence		Others	Streptomyces purpurascens	Bacteria,Actinobacteria,Streptomycetales,Streptomycetaceae,Streptomyces
BGC0000266.1	BGC0000266.1	Streptomyces collinus DSM2012 rubrinomycin gene cluster, complete sequence	T2PKS	PKSother	Streptomyces collinus	Bacteria,Actinobacteria,Streptomycetales,Streptomycetaceae,Streptomyces
BGC0000268.1	BGC0000268.1	Streptomyces sp. SCC 2136 deoxysugar biosynthetic gene cluster	T2PKS.oligosaccharide	Others	Streptomyces sp. SCC 2136	Bacteria,Actinobacteria,Streptomycetales,Streptomycetaceae,Streptomyces
BGC0000269.1	BGC0000269.1	Streptomyces sp. SF2575 SF2575 gene cluster, complete sequence	T2PKS.PKS-like	PKSother	Streptomyces sp. SF2575	Bacteria,Actinobacteria,Streptomycetales,Streptomycetaceae,Streptomyces
BGC0000270.1	BGC0000270.1	Streptomyces antibioticus simocyclinone biosynthetic gene cluster, partial sequence	T2PKS.aminocoumarin	Others	Streptomyces antibioticus	Bacteria,Actinobacteria,Streptomycetales,Streptomycetaceae,Streptomyces
BGC0000271.1	BGC0000271.1	Streptomyces avermitilis spore-pigment biosynthetic gene cluster	T2PKS	PKSother	Streptomyces avermitilis	Bacteria,Actinobacteria,Streptomycetales,Streptomycetaceae,Streptomyces
BGC0000272.1	BGC0000272.1	Streptomyces collinus putative spore pigment polyketide synthase gene cluster, complete sequence	T2PKS	PKSother	Streptomyces collinus	Bacteria,Actinobacteria,Streptomycetales,Streptomycetaceae,Streptomyces
BGC0000273.1	BGC0000273.1	Streptomyces steffisburgensis cluster for steffimycin biosynthesis, strain NRRL 3193	T2PKS	PKSother	Streptomyces steffisburgensis	Bacteria,Actinobacteria,Streptomycetales,Streptomycetaceae,Streptomyces
BGC0000275.1	BGC0000275.1	Streptomyces glaucescens tcm operon	T2PKS	PKSother	Streptomyces glaucescens	Bacteria,Actinobacteria,Streptomycetales,Streptomycetaceae,Streptomyces
BGC0000277.1	BGC0000277.1	Streptomyces fradiae strain T#2717 urdamycin biosynthetic gene cluster, partial sequence	oligosaccharide	Saccharides	Streptomyces fradiae	Bacteria,Actinobacteria,Streptomycetales,Streptomycetaceae,Streptomyces
BGC0000278.1	BGC0000278.1	Streptomyces fradiae strain T#2717 urdamycin biosynthetic gene cluster, partial sequence		Others	Streptomyces fradiae	Bacteria,Actinobacteria,Streptomycetales,Streptomycetaceae,Streptomyces
BGC0000279.1	BGC0000279.1	Streptomyces flavogriseus strain SIIA-A02191 xantholipin biosynthetic gene cluster, complete sequence	T2PKS	PKSother	Streptomyces flavogriseus	Bacteria,Actinobacteria,Streptomycetales,Streptomycetaceae,Streptomyces
BGC0000282.1	BGC0000282.1	Streptomyces griseus subsp. griseus NBRC 13350 DNA, complete genome	T3PKS	PKSother	Streptomyces griseus subsp. griseus NBRC 13350	Bacteria,Actinobacteria,Streptomycetales,Streptomycetaceae,Streptomyces
BGC0000286.1	BGC0000286.1	Streptomyces sp. KO-3988 viguiepinol [3-hydroxypimara-9(11),15-diene] biosynthetic gene cluster and mevalonate gene cluster, complete cds	T3PKS	PKSother	Streptomyces sp. KO-3988	Bacteria,Actinobacteria,Streptomycetales,Streptomycetaceae,Streptomyces
BGC0000288.1	BGC0000288.1	Streptomyces sp. SANK 62799 DNA, A-503083 biosynthetic gene cluster region, complete cds	blactam.NRPS	Others	Streptomyces sp. SANK 62799	Bacteria,Actinobacteria,Streptomycetales,Streptomycetaceae,Streptomyces
BGC0000290.1	BGC0000290.1	Streptomyces toyocaensis strain NRRL 15009 biosynthetic gene cluster A47934, complete sequence	T3PKS.NRPS	PKS-NRP_Hybrids	Streptomyces toyocaensis	Bacteria,Actinobacteria,Streptomycetales,Streptomycetaceae,Streptomyces
BGC0000291.1	BGC0000291.1	Streptomyces fradiae strain NRRL18158 lipopeptide antibiotic A54145 biosynthetic gene cluster, complete sequence	NRPS	NRPS	Streptomyces fradiae	Bacteria,Actinobacteria,Streptomycetales,Streptomycetaceae,Streptomyces
BGC0000296.1	BGC0000296.1	Streptomyces anulatus actinomycin biosynthetic gene cluster, partial sequence	NRPS	NRPS	Streptomyces anulatus	Bacteria,Actinobacteria,Streptomycetales,Streptomycetaceae,Streptomyces
BGC0000300.1	BGC0000300.1	Streptomyces sp. AA4 genomic scaffold supercont1.1, whole genome shotgun sequence	NRPS	NRPS	Streptomyces sp. AA4	Bacteria,Actinobacteria,Streptomycetales,Streptomycetaceae,Streptomyces
BGC0000303.1	BGC0000303.1	Streptomyces refuineus subsp. thermotolerans anthramycin biosynthetic gene cluster, partial sequence	NRPS	NRPS	Streptomyces refuineus subsp. thermotolerans	Bacteria,Actinobacteria,Streptomycetales,Streptomycetaceae,Streptomyces
BGC0000306.1	BGC0000306.1	Streptomyces filamentosus NRRL 11379 supercont4.1, whole genome shotgun sequence	NRPS	NRPS	Streptomyces filamentosus NRRL 11379	Bacteria,Actinobacteria,Streptomycetales,Streptomycetaceae,Streptomyces
BGC0000315.1	BGC0000315.1	Streptomyces coelicolor A3(2) complete genome	NRPS	NRPS	Streptomyces coelicolor A3(2)	Bacteria,Actinobacteria,Streptomycetales,Streptomycetaceae,Streptomyces,Streptomyces albidoflavus group
BGC0000319.1	BGC0000319.1	Streptomyces clavuligerus ATCC 27064 supercont1.1 genomic scaffold, whole genome shotgun sequence	NRPS	NRPS	Streptomyces clavuligerus ATCC 27064	Bacteria,Actinobacteria,Streptomycetales,Streptomycetaceae,Streptomyces
BGC0000324.1	BGC0000324.1	Streptomyces coelicolor A3(2) complete genome	NRPS	NRPS	Streptomyces coelicolor A3(2)	Bacteria,Actinobacteria,Streptomycetales,Streptomycetaceae,Streptomyces,Streptomyces albidoflavus group
BGC0000325.1	BGC0000325.1	Streptomyces coelicolor A3(2) complete genome	NRPS	NRPS	Streptomyces coelicolor A3(2)	Bacteria,Actinobacteria,Streptomycetales,Streptomycetaceae,Streptomyces,Streptomyces albidoflavus group
BGC0000326.1	BGC0000326.1	Streptomyces lavendulae complestatin biosynthetic gene cluster, complete sequence	NRPS	NRPS	Streptomyces lavendulae	Bacteria,Actinobacteria,Streptomycetales,Streptomycetaceae,Streptomyces
BGC0000327.1	BGC0000327.1	Streptomyces ambofaciens ATCC 23877 right chromosomal arm	NRPS	NRPS	Streptomyces ambofaciens ATCC 23877	Bacteria,Actinobacteria,Streptomycetales,Streptomycetaceae,Streptomyces
BGC0000336.1	BGC0000336.1	Streptomyces filamentosus strain NRRL 11379 daptomycin biosynthetic gene cluster, partial sequence	NRPS	NRPS	Streptomyces filamentosus NRRL 11379	Bacteria,Actinobacteria,Streptomycetales,Streptomycetaceae,Streptomyces
BGC0000339.1	BGC0000339.1	Streptomyces lasaliensis gene cluster(ecm1, ecm2, ecm3, ecm4, ecm5, ecm6, ecm7, ecm8, ecm9, ecm10, ecm11, ecm12, ecm13, ecm14, ecm15, ecm16, ecm17, ecm18), complete cds	NRPS	NRPS	Streptomyces lasaliensis	Bacteria,Actinobacteria,Streptomycetales,Streptomycetaceae,Streptomyces
BGC0000340.1	BGC0000340.1	Streptomyces sp. LZ35 echosides biosynthetic gene cluster, complete sequence	NRPS-like	NRPS	Streptomyces sp. LZ35	Bacteria,Actinobacteria,Streptomycetales,Streptomycetaceae,Streptomyces
BGC0000341.1	BGC0000341.1	Streptomyces fungicidicus DXP synthase 2 gene, partial cds; cationic amino acid transporter, transcriptional regulator, glycosyltransferase, fatty acid oxidation complex alpha-subunit, acetyl-CoA acetyltransferase, transcriptional regulator, beta-mannosidase, probable sugar transport system sugar-binding lipoprotein, sugar transport system permease proteins, ribonuclease D, two-component response…	NRPS	NRPS	Streptomyces fungicidicus	Bacteria,Actinobacteria,Streptomycetales,Streptomycetaceae,Streptomyces
BGC0000345.1	BGC0000345.1	Streptomyces hygroscopicus strain ATCC 53709 transposase gene, complete cds; eponemycin biosynthetic gene cluster, complete sequence; and transposase gene, complete cds	T1PKS.NRPS	PKS-NRP_Hybrids	Streptomyces hygroscopicus	Bacteria,Actinobacteria,Streptomycetales,Streptomycetaceae,Streptomyces
BGC0000353.1	BGC0000353.1	Streptomyces sp. MA6548 FK506 peptide synthetase (fkbP), FK506 oxidase (fkbO), and FK506 polyketide synthase (fkbB) genes, complete cds	T1PKS.NRPS	PKS-NRP_Hybrids	Streptomyces sp. MA6548	Bacteria,Actinobacteria,Streptomycetales,Streptomycetaceae,Streptomyces
BGC0000360.1	BGC0000360.1	Streptomyces sp. L-49973 GE81112 biosynthetic gene cluster, strain L-49973	NRPS	NRPS	Streptomyces sp. L-49973	Bacteria,Actinobacteria,Streptomycetales,Streptomycetaceae,Streptomyces
BGC0000366.1	BGC0000366.1	Streptomyces sp. NRRL F-4415 gobichelin biosynthetic gene cluster, complete sequence	NRPS	NRPS	Streptomyces sp. NRRL F-4415	Bacteria,Actinobacteria,Streptomycetales,Streptomycetaceae,Streptomyces
BGC0000368.1	BGC0000368.1	Streptomyces sp. ATCC 700974 griseobactin biosynthesis gene cluster, strain ATCC 700974	NRPS	NRPS	Streptomyces sp. ATCC 700974	Bacteria,Actinobacteria,Streptomycetales,Streptomycetaceae,Streptomyces
BGC0000373.1	BGC0000373.1	Streptomyces clavuligerus ATCC 27064 chromosome, whole genome shotgun sequence	NRPS	NRPS	Streptomyces clavuligerus ATCC 27064	Bacteria,Actinobacteria,Streptomycetales,Streptomycetaceae,Streptomyces
BGC0000374.1	BGC0000374.1	Streptomyces griseoflavus strain W-384 hormaomycin biosynthetic gene cluster, complete sequence	NRPS	NRPS	Streptomyces griseoflavus	Bacteria,Actinobacteria,Streptomycetales,Streptomycetaceae,Streptomyces
BGC0000375.1	BGC0000375.1	Streptomyces chromofuscus strain ATCC 49982 transmembrane transporter, indigoidine synthase (indC), IndA (indA), putative phosphatase (indB), and phosphoribosyl transferase-type I domain protein genes, complete cds	NRPS-like	NRPS	Streptomyces chromofuscus	Bacteria,Actinobacteria,Streptomycetales,Streptomycetaceae,Streptomyces
BGC0000376.1	BGC0000376.1	Streptomyces sp. Sp080513GE-23 DNA, JBIR-34 and 35 biosynthesis gene cluster	NRPS	NRPS	Streptomyces sp. Sp080513GE-23	Bacteria,Actinobacteria,Streptomycetales,Streptomycetaceae,Streptomyces
BGC0000379.1	BGC0000379.1	Streptomyces viridochromogenes strain ATCC 29814 laspartomycin biosynthetic gene cluster, complete sequence	NRPS	NRPS	Streptomyces viridochromogenes	Bacteria,Actinobacteria,Streptomycetales,Streptomycetaceae,Streptomyces
BGC0000382.1	BGC0000382.1	Streptomyces toxytricini strain NRRL 15443 lipstatin biosynthetic gene cluster, complete sequence	NRPS-like	NRPS	Streptomyces toxytricini	Bacteria,Actinobacteria,Streptomycetales,Streptomycetaceae,Streptomyces
BGC0000388.1	BGC0000388.1	Streptomyces hygroscopicus mannopeptimycin biosynthetic gene cluster, complete sequence	NRPS	NRPS	Streptomyces hygroscopicus	Bacteria,Actinobacteria,Streptomycetales,Streptomycetaceae,Streptomyces
BGC0000394.1	BGC0000394.1	Streptomyces lusitanus naphthyridinomycin biosynthetic gene cluster, complete sequence	PKS-like.NRPS	PKS-NRP_Hybrids	Streptomyces lusitanus	Bacteria,Actinobacteria,Streptomycetales,Streptomycetaceae,Streptomyces
BGC0000406.1	BGC0000406.1	Streptomyces viridochromogenes strain Tue494 phosphinothricin tripeptide biosynthetic gene cluster: ORFB1, ORFB2, ORF1, phsB gene, ORFM, phsC gene, pmi gene, adhP gene, ORF3, pgdP gene, ppm gene, ppd gene, ORFx, pgmP gene, cpps gene, cppm gene, aldP gene, pmet gene, pms gene, phsA gene, pat gene, dea gene, the1 gene, the2 gene, trs gene, prpA gene, ORFE1, ORFE2 and ORFE3 (partial)	betalactone.NRPS	Others	Streptomyces viridochromogenes	Bacteria,Actinobacteria,Streptomycetales,Streptomycetaceae,Streptomyces
BGC0000409.1	BGC0000409.1	Streptomyces albus subsp. albus strain ATCC 39897 porothramycin biosynthetic gene cluster, complete sequence	NRPS	NRPS	Streptomyces albus subsp. albus	Bacteria,Actinobacteria,Streptomycetales,Streptomycetaceae,Streptomyces
BGC0000414.1	BGC0000414.1	Streptomyces melanovinaceus DNA, quinocarcin gene cluster, strain: DO-52	NRPS	NRPS	Streptomyces melanovinaceus	Bacteria,Actinobacteria,Streptomycetales,Streptomycetaceae,Streptomyces
BGC0000415.1	BGC0000415.1	Streptomyces griseovariabilis subsp. bandungensis strain 2507 quinomycin biosynthetic gene cluster, partial sequence	NRPS	NRPS	Streptomyces griseovariabilis subsp. bandungensis	Bacteria,Actinobacteria,Streptomycetales,Streptomycetaceae,Streptomyces
BGC0000422.1	BGC0000422.1	Streptomyces lavendulae strain NRRL 11002 tyrosinase, tyrosinase co-factor, putative translation initiation inhibitor, putative transcriptional regulator, hypothetical protein, putative methyltransferase, hypothetical protein, and glyoxalase/bleomycin resistance protein/dioxygenase genes, complete cds; and saframycin A biosynthetic gene cluster, complete sequence	melanin.NRPS	Others	Streptomyces lavendulae	Bacteria,Actinobacteria,Streptomycetales,Streptomycetaceae,Streptomyces
BGC0000423.1	BGC0000423.1	Streptomyces scabiei 87.22 complete genome	NRPS	NRPS	Streptomyces scabiei 87.22	Bacteria,Actinobacteria,Streptomycetales,Streptomycetaceae,Streptomyces
BGC0000429.1	BGC0000429.1	Streptomyces sp. Acta 2897 skyllamycin biosynthetic gene cluster, complete sequence	ladderane.arylpolyene.NRPS	Others	Streptomyces sp. Acta 2897	Bacteria,Actinobacteria,Streptomycetales,Streptomycetaceae,Streptomyces
BGC0000431.1	BGC0000431.1	Streptomyces roseosporus NRRL 15998 supercont3.1 genomic scaffold, whole genome shotgun sequence	NRPS	NRPS	Streptomyces filamentosus NRRL 15998	Bacteria,Actinobacteria,Streptomycetales,Streptomycetaceae,Streptomyces
BGC0000432.1	BGC0000432.1	Streptomyces rochei genomic DNA, streptothricin biosynthetic gene cluster, strain: NBRC 12908	NRPS	NRPS	Streptomyces rochei	Bacteria,Actinobacteria,Streptomycetales,Streptomycetaceae,Streptomyces
BGC0000434.1	BGC0000434.1	Streptomyces sp. SNA15896 DNA, SW-163 biosynthetic gene cluster (orf7, orf8, orf1, orf2, orf3, orf4, orf5, swb1, swb2, swb3, swb4, swb5, swb6, swb7, swb8, swb9, swb10, swb11, swb12, swb13, swb14, swb15, swb16, swb17, swb18, swb19, swb20, orf6), complete cds	NRPS	NRPS	Streptomyces sp. SNA15896	Bacteria,Actinobacteria,Streptomycetales,Streptomycetaceae,Streptomyces
BGC0000444.1	BGC0000444.1	Streptomyces turgidiscabies pathogenicity island putative transposase gene, complete cds; fas operon, complete sequence; and putative methyltransferases, putative transmembrane transport protein, hypothetical protein (fas6), putative transposase, nitric oxide synthase (nos), and putative cytochrome P450 genes, putative transposase pseudogenes, putative araC family regulatory protein gene, putativ…	NRPS	NRPS	Streptomyces turgidiscabies Car8	Bacteria,Actinobacteria,Streptomycetales,Streptomycetaceae,Streptomyces
BGC0000448.1	BGC0000448.1	Streptomyces achromogenes tomaymycin biosynthetic gene cluster, complete sequence	NRPS	NRPS	Streptomyces achromogenes	Bacteria,Actinobacteria,Streptomycetales,Streptomycetaceae,Streptomyces
BGC0000450.1	BGC0000450.1	Streptomyces triostinicus triostin A biosynthetic gene cluster, complete sequence	NRPS	NRPS	Streptomyces triostinicus	Bacteria,Actinobacteria,Streptomycetales,Streptomycetaceae,Streptomyces
BGC0000453.1	BGC0000453.1	Streptomyces tsusimaensis strain ATCC 15141 putative conserved protein gene, partial cds; putative conserved protein, TetR-family regulatory protein, N5,N10-methylenetetrahydromethanopterin reductase, penicillin-binding protein, putative conserved protein, 7,8-didemethyl-8-hydroxy-5-deazariboflavin synthase, putative conserved proteins, necrosis inducing factor, conserved membrane-associated prot…	NRPS	NRPS	Streptomyces tsusimaensis	Bacteria,Actinobacteria,Streptomycetales,Streptomycetaceae,Streptomyces
BGC0000458.1	BGC0000458.1	Streptomyces vinaceus strain ATCC 11861 viomycin biosynthetic gene cluster, complete sequence	NRPS	NRPS	Streptomyces vinaceus	Bacteria,Actinobacteria,Streptomycetales,Streptomycetaceae,Streptomyces
BGC0000459.1	BGC0000459.1	Streptomyces griseoviridis culture-collection NRRL:2427 griseoviridin and viridogrisein Sgv gene cluster, complete sequence	butyrolactone.NRPS	Others	Streptomyces griseoviridis	Bacteria,Actinobacteria,Streptomycetales,Streptomycetaceae,Streptomyces
BGC0000466.1	BGC0000466.1	Streptomyces sp. TP-A2060 yatakemycin biosynthesis gene cluster, complete sequence		Others	Streptomyces sp. TP-A2060	Bacteria,Actinobacteria,Streptomycetales,Streptomycetaceae,Streptomyces
BGC0000468.1	BGC0000468.1	Streptomyces bottropensis bottromycin biosynthesis gene cluster, complete sequence, strain DSM40262	bacteriocin.bottromycin	RiPPs	Streptomyces bottropensis	Bacteria,Actinobacteria,Streptomycetales,Streptomycetaceae,Streptomyces
BGC0000469.1	BGC0000469.1	Streptomyces sp. BC16019 hypothetical protein genes, complete cds; bottromycin biosynthetic gene cluster, complete sequence; and hypothetical protein genes, complete cds	bacteriocin.bottromycin	RiPPs	Streptomyces sp. BC16019	Bacteria,Actinobacteria,Streptomycetales,Streptomycetaceae,Streptomyces
BGC0000470.1	BGC0000470.1	Streptomyces sp. WMMB 272 bottromycin D gene cluster, partial sequence	bacteriocin.bottromycin	RiPPs	Streptomyces sp. WMMB 272	Bacteria,Actinobacteria,Streptomycetales,Streptomycetaceae,Streptomyces
BGC0000496.1	BGC0000496.1	Streptomyces griseus subsp. griseus NBRC 13350 DNA, complete genome	lanthipeptide	RiPPs	Streptomyces griseus subsp. griseus NBRC 13350	Bacteria,Actinobacteria,Streptomycetales,Streptomycetaceae,Streptomyces
BGC0000503.1	BGC0000503.1	Streptomyces cinnamoneus cinnamycin biosynthetic cluster	lanthipeptide	RiPPs	Streptomyces cinnamoneus	Bacteria,Actinobacteria,Streptomycetales,Streptomycetaceae,Streptomyces,Streptomyces cinnamoneus group
BGC0000518.1	BGC0000518.1	Streptomyces viridochromogenes DSM 40736 genomic scaffold supercont1.1, whole genome shotgun sequence	lanthipeptide.bacteriocin	RiPPs	Streptomyces viridochromogenes DSM 40736	Bacteria,Actinobacteria,Streptomycetales,Streptomycetaceae,Streptomyces
BGC0000546.1	BGC0000546.1	Streptomyces albidoflavus strain J1074 supercont3.1, whole genome shotgun sequence	lanthipeptide	RiPPs	Streptomyces albidoflavus	Bacteria,Actinobacteria,Streptomycetales,Streptomycetaceae,Streptomyces,Streptomyces albidoflavus group
BGC0000551.1	BGC0000551.1	Streptomyces coelicolor A3(2) complete genome	lanthipeptide	RiPPs	Streptomyces coelicolor A3(2)	Bacteria,Actinobacteria,Streptomycetales,Streptomycetaceae,Streptomyces,Streptomyces albidoflavus group
BGC0000553.1	BGC0000553.1	Streptomyces filamentosus NRRL 15998 supercont3.1, whole genome shotgun sequence		Others	Streptomyces filamentosus NRRL 15998	Bacteria,Actinobacteria,Streptomycetales,Streptomycetaceae,Streptomyces
BGC0000554.1	BGC0000554.1	Streptomyces filamentosus NRRL 15998 supercont3.1, whole genome shotgun sequence	lanthipeptide	RiPPs	Streptomyces filamentosus NRRL 15998	Bacteria,Actinobacteria,Streptomycetales,Streptomycetaceae,Streptomyces
BGC0000563.1	BGC0000563.1	Streptomyces venezuelae ATCC 10712 venezuelin gene cluster, complete sequence	lanthipeptide	RiPPs	Streptomyces venezuelae ATCC 10712	Bacteria,Actinobacteria,Streptomycetales,Streptomycetaceae,Streptomyces
BGC0000565.1	BGC0000565.1	Streptomyces sp. TP-A0584 goadsporin biosynthetic gene cluster, partial and complete cds	LAP.thiopeptide	RiPPs	Streptomyces sp. TP-A0584	Bacteria,Actinobacteria,Streptomycetales,Streptomycetaceae,Streptomyces
BGC0000578.1	BGC0000578.1	Streptomyces filamentosus NRRL 15998 supercont3.1, whole genome shotgun sequence	lassopeptide	RiPPs	Streptomyces filamentosus NRRL 15998	Bacteria,Actinobacteria,Streptomycetales,Streptomycetaceae,Streptomyces
BGC0000579.1	BGC0000579.1	Streptomyces sviceus ATCC 29083 chromosome, whole genome shotgun sequence	lassopeptide	RiPPs	Streptomyces sviceus ATCC 29083	Bacteria,Actinobacteria,Streptomycetales,Streptomycetaceae,Streptomyces
BGC0000582.1	BGC0000582.1	Streptomyces sp. OH-4156 putative regulatory protein gene, complete cds; and cypemycin gene cluster, complete sequence	linaridin	RiPPs	Streptomyces sp. OH-4156	Bacteria,Actinobacteria,Streptomycetales,Streptomycetaceae,Streptomyces
BGC0000583.1	BGC0000583.1	Streptomyces griseus subsp. griseus NBRC 13350 DNA, complete genome	linaridin	RiPPs	Streptomyces griseus subsp. griseus NBRC 13350	Bacteria,Actinobacteria,Streptomycetales,Streptomycetaceae,Streptomyces
BGC0000595.1	BGC0000595.1	Streptomyces coelicolor A3(2) chromosome, complete genome		Others	Streptomyces coelicolor A3(2)	Bacteria,Actinobacteria,Streptomycetales,Streptomycetaceae,Streptomyces,Streptomyces albidoflavus group
BGC0000596.1	BGC0000596.1	Streptomyces lividans TK24 supercont1.1, whole genome shotgun sequence		Others	Streptomyces lividans TK24	Bacteria,Actinobacteria,Streptomycetales,Streptomycetaceae,Streptomyces
BGC0000597.1	BGC0000597.1	Streptomyces sp. e14 supercont1.1, whole genome shotgun sequence		Others	Streptomyces sp. e14	Bacteria,Actinobacteria,Streptomycetales,Streptomycetaceae,Streptomyces
BGC0000603.1	BGC0000603.1	Streptomyces hygroscopicus strain 10-22 cyclothiazomycin biosynthesis gene cluster, complete sequence	LAP.thiopeptide	RiPPs	Streptomyces hygroscopicus	Bacteria,Actinobacteria,Streptomycetales,Streptomycetaceae,Streptomyces
BGC0000605.1	BGC0000605.1	Streptomyces sp. ATCC 55365 GE37468 gene cluster, complete sequence	LAP.thiopeptide	RiPPs	Streptomyces sp. ATCC 55365	Bacteria,Actinobacteria,Streptomycetales,Streptomycetaceae,Streptomyces
BGC0000606.1	BGC0000606.1	Streptomyces lactacystinaeus lactazole biosynthetic gene cluster, complete sequence, strain: OM-6519	LAP.thiopeptide	RiPPs	Streptomyces lactacystinaeus	Bacteria,Actinobacteria,Streptomycetales,Streptomycetaceae,Streptomyces
BGC0000610.1	BGC0000610.1	Streptomyces actuosus clone cosmid 13G2 nosiheptide biosynthetic gene cluster, partial sequence	LAP.thiopeptide	RiPPs	Streptomyces actuosus	Bacteria,Actinobacteria,Streptomycetales,Streptomycetaceae,Streptomyces
BGC0000611.1	BGC0000611.1	Streptomyces sioyaensis strain ATCC 13989 siomycin biosynthesis gene cluster, complete sequence	LAP.terpene.thiopeptide	Others	Streptomyces sioyaensis	Bacteria,Actinobacteria,Streptomycetales,Streptomycetaceae,Streptomyces
BGC0000614.1	BGC0000614.1	Streptomyces laurentii strain ATCC 31255 thiostrepton biosynthesis gene cluster, complete sequence	LAP.thiopeptide	RiPPs	Streptomyces laurentii	Bacteria,Actinobacteria,Streptomycetales,Streptomycetaceae,Streptomyces
BGC0000625.1	BGC0000625.1	Streptomyces olivoviridis DNA, thioviridamide-producing gene cluster, strain: NA05001	TfuA-related	RiPPs	Streptomyces olivoviridis	Bacteria,Actinobacteria,Streptomycetales,Streptomycetaceae,Streptomyces
BGC0000633.1	BGC0000633.1	Streptomyces avermitilis carotenoid biosynthetic gene cluster	terpene	Terpene	Streptomyces avermitilis	Bacteria,Actinobacteria,Streptomycetales,Streptomycetaceae,Streptomyces
BGC0000649.1	BGC0000649.1	Streptomyces griseus strain IFO13350 carotinoid biosynthesis gene cluster, complete sequence	terpene	Terpene	Streptomyces griseus subsp. griseus NBRC 13350	Bacteria,Actinobacteria,Streptomycetales,Streptomycetaceae,Streptomyces
BGC0000651.1	BGC0000651.1	Streptomyces argenteolus gene cluster for biosynthesis of tetraterpenoid, KS-505a	terpene	Terpene	Streptomyces argenteolus	Bacteria,Actinobacteria,Streptomycetales,Streptomycetaceae,Streptomyces
BGC0000652.1	BGC0000652.1	Streptomyces sp. CNQ525 napyradiomycin biosynthetic gene cluster, partial sequence	terpene.T3PKS	Others	Streptomyces sp. CNQ525	Bacteria,Actinobacteria,Streptomycetales,Streptomycetaceae,Streptomyces
BGC0000653.1	BGC0000653.1	Streptomyces arenae strain TU469 pentalenolactone biosynthetic gene cluster, complete sequence	terpene	Terpene	Streptomyces arenae	Bacteria,Actinobacteria,Streptomycetales,Streptomycetaceae,Streptomyces
BGC0000654.1	BGC0000654.1	Streptomyces sp. Tu6071 phenalinolactone biosynthetic gene cluster, complete sequence	terpene.PKS-like	Others	Streptomyces sp. Tu6071	Bacteria,Actinobacteria,Streptomycetales,Streptomycetaceae,Streptomyces
BGC0000655.1	BGC0000655.1	Streptomyces sioyaensis strain ATCC 13989 siomycin biosynthesis gene cluster, complete sequence	LAP.terpene.thiopeptide	Others	Streptomyces sioyaensis	Bacteria,Actinobacteria,Streptomycetales,Streptomycetaceae,Streptomyces
BGC0000658.1	BGC0000658.1	Streptomyces griseus subsp. griseus NBRC 13350 DNA, complete genome	terpene	Terpene	Streptomyces griseus subsp. griseus NBRC 13350	Bacteria,Actinobacteria,Streptomycetales,Streptomycetaceae,Streptomyces
BGC0000660.1	BGC0000660.1	Streptomyces coelicolor A3(2) complete genome	terpene	Terpene	Streptomyces coelicolor A3(2)	Bacteria,Actinobacteria,Streptomycetales,Streptomycetaceae,Streptomyces,Streptomyces albidoflavus group
BGC0000662.1	BGC0000662.1	Streptomyces griseus subsp. griseus NBRC 13350 DNA, complete genome	melanin	Others	Streptomyces griseus subsp. griseus NBRC 13350	Bacteria,Actinobacteria,Streptomycetales,Streptomycetaceae,Streptomyces
BGC0000663.1	BGC0000663.1	Streptomyces coelicolor A3(2) complete genome	terpene	Terpene	Streptomyces coelicolor A3(2)	Bacteria,Actinobacteria,Streptomycetales,Streptomycetaceae,Streptomyces,Streptomyces albidoflavus group
BGC0000664.1	BGC0000664.1	Streptomyces griseus subsp. griseus NBRC 13350 DNA, complete genome	terpene	Terpene	Streptomyces griseus subsp. griseus NBRC 13350	Bacteria,Actinobacteria,Streptomycetales,Streptomycetaceae,Streptomyces
BGC0000665.1	BGC0000665.1	Streptomyces sp. HKI0576 gene cluster for the biosynthesis of indolosesquiterpenoids, strain HKI0576		Others	Streptomyces sp. HKI0576	Bacteria,Actinobacteria,Streptomycetales,Streptomycetaceae,Streptomyces
BGC0000666.1	BGC0000666.1	Streptomyces sp. SCSIO 02999 putative Ox3, putative alcohol dehydrogenase zinc-binding domain protein, XiaA, XiaB, XiaC, XiaD, XiaE, XiaF, XiaG, XiaH, XiaI, XiaJ, XiaK, XiaL, XiaM, XiaN, XiaO, XiaP, XiaQ, XiaR, putative bacillolysin, and putative sodium-coupled permease genes, complete cds		Others	Streptomyces sp. SCSIO 02999	Bacteria,Actinobacteria,Streptomycetales,Streptomycetaceae,Streptomyces
BGC0000674.1	BGC0000674.1	Streptomyces clavuligerus ATCC 27064 supercont1.14 genomic scaffold, whole genome shotgun sequence	terpene	Terpene	Streptomyces clavuligerus ATCC 27064	Bacteria,Actinobacteria,Streptomycetales,Streptomycetaceae,Streptomyces
BGC0000675.1	BGC0000675.1	Streptomyces clavuligerus ATCC 27064 supercont1.31 genomic scaffold, whole genome shotgun sequence	terpene	Terpene	Streptomyces clavuligerus ATCC 27064	Bacteria,Actinobacteria,Streptomycetales,Streptomycetaceae,Streptomyces
BGC0000677.1	BGC0000677.1	Streptomyces melanosporofaciens genes for geranylgeranyl diphosphate synthase, geranylgeranyl diphosphate cyclase, P450, complete cds, strain: MI614-43F2		Others	Streptomyces melanosporofaciens	Bacteria,Actinobacteria,Streptomycetales,Streptomycetaceae,Streptomyces
BGC0000678.1	BGC0000678.1	Streptomyces avermitilis MA-4680 = NBRC 14893 DNA, complete genome	terpene	Terpene	Streptomyces avermitilis MA-4680 = NBRC 14893	Bacteria,Actinobacteria,Streptomycetales,Streptomycetaceae,Streptomyces
BGC0000683.1	BGC0000683.1	Streptomyces avermitilis MA-4680 = NBRC 14893 DNA, complete genome	terpene	Terpene	Streptomyces avermitilis MA-4680 = NBRC 14893	Bacteria,Actinobacteria,Streptomycetales,Streptomycetaceae,Streptomyces
BGC0000690.1	BGC0000690.1	Streptomyces glaucescens GLA.0 gene cluster for 5'-hydroxystreptomycin biosynthesis	amglyccycl	Saccharides	Streptomyces glaucescens	Bacteria,Actinobacteria,Streptomycetales,Streptomycetaceae,Streptomyces
BGC0000698.1	BGC0000698.1	Streptomyces hygroscopicus strain NRRL 2388 hygromycin A biosynthetic gene cluster, complete sequence		Others	Streptomyces hygroscopicus	Bacteria,Actinobacteria,Streptomycetales,Streptomycetaceae,Streptomyces
BGC0000699.1	BGC0000699.1	Streptomyces hygroscopicus subsp. hygroscopicus genomic region of the gene cluster for hygromycin B biosynthetis, strain DSM 40578	amglyccycl	Saccharides	Streptomyces hygroscopicus subsp. hygroscopicus	Bacteria,Actinobacteria,Streptomycetales,Streptomycetaceae,Streptomyces
BGC0000700.1	BGC0000700.1	Streptomyces tenjimariensis istamycin biosynthesis cluster, strain ATCC 31603	melanin.amglyccycl	Others	Streptomyces tenjimariensis	Bacteria,Actinobacteria,Streptomycetales,Streptomycetaceae,Streptomyces
BGC0000701.1	BGC0000701.1	Streptomyces hygroscopicus subsp. yingchengensis jinggangmycin biosynthetic gene cluster, complete sequence	amglyccycl	Saccharides	Streptomyces hygroscopicus subsp. yingchengensis	Bacteria,Actinobacteria,Streptomycetales,Streptomycetaceae,Streptomyces
BGC0000702.1	BGC0000702.1	Streptomyces kanamyceticus kanamycin biosynthetic gene cluster, complete cds	amglyccycl	Saccharides	Streptomyces kanamyceticus	Bacteria,Actinobacteria,Streptomycetales,Streptomycetaceae,Streptomyces
BGC0000703.1	BGC0000703.1	Streptomyces kanamyceticus kanamycin biosynthetic gene cluster, strain: NBRC 13414		Others	Streptomyces kanamyceticus	Bacteria,Actinobacteria,Streptomycetales,Streptomycetaceae,Streptomyces
BGC0000704.1	BGC0000704.1	Streptomyces kanamyceticus kanamycin biosynthetic gene cluster, strain ATCC12853	amglyccycl	Saccharides	Streptomyces kanamyceticus	Bacteria,Actinobacteria,Streptomycetales,Streptomycetaceae,Streptomyces
BGC0000705.1	BGC0000705.1	Streptomyces kanamyceticus partial kanamycin biosynthesis gene cluster, strain DSM 40500	amglyccycl	Saccharides	Streptomyces kanamyceticus	Bacteria,Actinobacteria,Streptomycetales,Streptomycetaceae,Streptomyces
BGC0000706.1	BGC0000706.1	Streptomyces kanamyceticus kanamycin biosynthetic gene cluster, clone: pKM7		Others	Streptomyces kanamyceticus	Bacteria,Actinobacteria,Streptomycetales,Streptomycetaceae,Streptomyces
BGC0000707.1	BGC0000707.1	Streptomyces kasugaensis DNA, kasugamycin biosynthesis responsible gene region, partial and complete cds		Others	Streptomyces kasugaensis	Bacteria,Actinobacteria,Streptomycetales,Streptomycetaceae,Streptomyces
BGC0000708.1	BGC0000708.1	Streptomyces lividus lividomycin biosynthesis gene cluster	amglyccycl	Saccharides	Streptomyces lividus	Bacteria,Actinobacteria,Streptomycetales,Streptomycetaceae,Streptomyces
BGC0000709.1	BGC0000709.1	Streptomyces fradiae neomycin biosynthesis gene cluster, strain DSM 40063	amglyccycl	Saccharides	Streptomyces fradiae ATCC 10745 = DSM 40063	Bacteria,Actinobacteria,Streptomycetales,Streptomycetaceae,Streptomyces
BGC0000711.1	BGC0000711.1	Streptomyces fradiae neomycin biosynthetic gene cluster, strain MCIMB 8233	amglyccycl	Saccharides	Streptomyces fradiae	Bacteria,Actinobacteria,Streptomycetales,Streptomycetaceae,Streptomyces
BGC0000712.1	BGC0000712.1	Streptomyces rimosus subsp. paromomycinus genomic region of the paromomycin biosynthesis gene cluster, strain NRRL 2455	NRPS-like.amglyccycl	Others	Streptomyces rimosus subsp. paromomycinus	Bacteria,Actinobacteria,Streptomycetales,Streptomycetaceae,Streptomyces
BGC0000713.1	BGC0000713.1	Streptomyces ribosidificus ribostamycin biosynthetic gene cluster	amglyccycl	Saccharides	Streptomyces ribosidificus	Bacteria,Actinobacteria,Streptomycetales,Streptomycetaceae,Streptomyces
BGC0000715.1	BGC0000715.1	Streptomyces spectabilis spectinomycin biosynthesis gene cluster, complete sequence	amglyccycl	Saccharides	Streptomyces spectabilis	Bacteria,Actinobacteria,Streptomycetales,Streptomycetaceae,Streptomyces
BGC0000716.1	BGC0000716.1	Streptomyces flavopersicus spectinomycin biosynthesis gene cluster, complete sequence	amglyccycl	Saccharides	Streptomyces netropsis	Bacteria,Actinobacteria,Streptomycetales,Streptomycetaceae,Streptomyces
BGC0000720.1	BGC0000720.1	Streptomyces tenebrarius tobramycin biosynthetic gene cluster, strain ATCC 17920	amglyccycl	Saccharides	Streptoalloteichus tenebrarius	Bacteria,Actinobacteria,Pseudonocardiales,Pseudonocardiaceae,Streptoalloteichus
BGC0000722.1	BGC0000722.1	Streptomyces hygroscopicus subsp. jinggangensis strain 5008 validamycin cluster, genomic sequence	amglyccycl	Saccharides	Streptomyces hygroscopicus subsp. jinggangensis	Bacteria,Actinobacteria,Streptomycetales,Streptomycetaceae,Streptomyces
BGC0000723.1	BGC0000723.1	Streptomyces hygroscopicus subsp. limoneus validamycin biosynthetic gene cluster, complete sequence	amglyccycl	Saccharides	Streptomyces hygroscopicus subsp. limoneus	Bacteria,Actinobacteria,Streptomycetales,Streptomycetaceae,Streptomyces
BGC0000724.1	BGC0000724.1	Streptomyces griseus subsp. griseus NBRC 13350 DNA, complete genome	amglyccycl	Saccharides	Streptomyces griseus subsp. griseus NBRC 13350	Bacteria,Actinobacteria,Streptomycetales,Streptomycetaceae,Streptomyces
BGC0000727.1	BGC0000727.1	Streptomyces aureofaciens strain CCM3239 auricin deoxysugar tailoring biosynthetic gene cluster, complete sequence	NRPS-like	NRPS	Streptomyces aureofaciens	Bacteria,Actinobacteria,Actinobacteridae,Actinomycetales,Streptomycineae,Streptomycetaceae,Streptomyces
BGC0000804.1	BGC0000804.1	Streptomyces coelicoflavus ZG0656 contig2060, whole genome shotgun sequence		Others	Streptomyces coelicoflavus ZG0656	Bacteria,Actinobacteria,Streptomycetales,Streptomycetaceae,Streptomyces
BGC0000805.1	BGC0000805.1	Streptomyces ghanaensis moe gene cluster 2, complete sequence; and putative permease gene, complete cds		Others	Streptomyces viridosporus ATCC 14672	Bacteria,Actinobacteria,Streptomycetales,Streptomycetaceae,Streptomyces
BGC0000820.1	BGC0000820.1	Streptomyces griseofuscus strain NRRL 5324 physostigmine biosynthetic gene cluster, complete sequence		Others	Streptomyces griseofuscus	Bacteria,Actinobacteria,Streptomycetales,Streptomycetaceae,Streptomyces
BGC0000825.1	BGC0000825.1	Streptomyces sp. TP-A0274 staurosporine biosynthetic gene cluster (staR, staB, staA, staN, staG, staO, staD, staP, staMA, staJ, staK, staI, staE, staMB), complete cds	indole	Others	Streptomyces sp. TP-A0274	Bacteria,Actinobacteria,Streptomycetales,Streptomycetaceae,Streptomyces
BGC0000826.1	BGC0000826.1	Streptomyces clavuligerus ATCC 27064 plasmid pSCL4, whole genome shotgun sequence	indole	Others	Streptomyces clavuligerus ATCC 27064	Bacteria,Actinobacteria,Streptomycetales,Streptomycetaceae,Streptomyces
BGC0000832.1	BGC0000832.1	Streptomyces roseochromogenes subsp. oscitans clorobiocin biosynthetic gene cluster, complete sequence	aminocoumarin.PKS-like	Others	Streptomyces roseochromogenus subsp. oscitans DS 12.976	Bacteria,Actinobacteria,Streptomycetales,Streptomycetaceae,Streptomyces
BGC0000833.1	BGC0000833.1	Streptomyces rishiriensis strain DSM 40489 hypothetical protein gene, partial cds; putative FK506-binding protein gene, complete cds; coumermycin A1 biosynthetic gene cluster, complete sequence; and DNA gyrase subunit B (gyrB-Rc) and DNA gyrase subunit B (parYR) genes, complete cds	aminocoumarin.PKS-like	Others	Streptomyces rishiriensis	Bacteria,Actinobacteria,Streptomycetales,Streptomycetaceae,Streptomyces
BGC0000834.1	BGC0000834.1	Streptomyces niveus strain NCIMB 9219 novobiocin biosynthetic gene cluster, complete sequence; and GyrB_R (gyrB_R) gene, complete cds	aminocoumarin	Others	Streptomyces niveus	Bacteria,Actinobacteria,Streptomycetales,Streptomycetaceae,Streptomyces
BGC0000835.1	BGC0000835.1	Streptomyces antibioticus simocyclinone biosynthetic gene cluster, partial sequence	aminocoumarin	Others	Streptomyces antibioticus	Bacteria,Actinobacteria,Streptomycetales,Streptomycetaceae,Streptomyces
BGC0000841.1	BGC0000841.1	Streptomyces clavuligerus ATCC 27064 plasmid pSCL4, whole genome shotgun sequence	blactam	Others	Streptomyces clavuligerus ATCC 27064	Bacteria,Actinobacteria,Streptomycetales,Streptomycetaceae,Streptomyces
BGC0000842.1	BGC0000842.1	Streptomyces argenteolus strain ATCC 11009 hypothetical protein and arabinofuranosidase genes, complete cds; and MM4550 gene cluster, complete sequence	blactam	Others	Streptomyces argenteolus	Bacteria,Actinobacteria,Streptomycetales,Streptomycetaceae,Streptomyces
BGC0000843.1	BGC0000843.1	Streptomyces clavuligerus ATCC 27064 chromosome, whole genome shotgun sequence	blactam	Others	Streptomyces clavuligerus ATCC 27064	Bacteria,Actinobacteria,Streptomycetales,Streptomycetaceae,Streptomyces
BGC0000844.1	BGC0000844.1	Streptomyces clavuligerus clavulanic acid biosynthetic gene cluster, partial sequence		Others	Streptomyces clavuligerus	Bacteria,Actinobacteria,Streptomycetales,Streptomycetaceae,Streptomyces
BGC0000845.1	BGC0000845.1	Streptomyces clavuligerus ATCC 27064 supercont1.1 genomic scaffold, whole genome shotgun sequence	blactam	Others	Streptomyces clavuligerus ATCC 27064	Bacteria,Actinobacteria,Streptomycetales,Streptomycetaceae,Streptomyces
BGC0000847.1	BGC0000847.1	Streptomyces cattleya thienamycin gene cluster	blactam	Others	Streptomyces cattleya	Bacteria,Actinobacteria,Streptomycetales,Streptomycetaceae,Streptomyces
BGC0000848.1	BGC0000848.1	Streptomyces griseus subsp. griseus NBRC 13350 DNA, complete genome	butyrolactone	Others	Streptomyces griseus subsp. griseus NBRC 13350	Bacteria,Actinobacteria,Streptomycetales,Streptomycetaceae,Streptomyces
BGC0000849.1	BGC0000849.1	Streptomyces coelicolor A3(2) complete genome	butyrolactone	Others	Streptomyces coelicolor A3(2)	Bacteria,Actinobacteria,Streptomycetales,Streptomycetaceae,Streptomyces,Streptomyces albidoflavus group
BGC0000850.1	BGC0000850.1	Streptomyces acidiscabies 84.104 GBL gene cluster, complete sequence	butyrolactone	Others	Streptomyces acidiscabies	Bacteria,Actinobacteria,Streptomycetales,Streptomycetaceae,Streptomyces
BGC0000851.1	BGC0000851.1	Streptomyces noursei putative tRNA (5-methylaminomethyl-2-thiouridylate)-methyltransferase gene, partial cds; albonoursin biosynthetic gene cluster, complete sequence; and putative NADP-specific glutamate dehydrogenase gene, partial cds	CDPS	Others	Streptomyces noursei ATCC 11455	Bacteria,Actinobacteria,Streptomycetales,Streptomycetaceae,Streptomyces
BGC0000853.1	BGC0000853.1	Streptomyces chrysomallus ectoine biosynthesis gene cluster, complete sequence	ectoine	Others	Streptomyces anulatus	Bacteria,Actinobacteria,Streptomycetales,Streptomycetaceae,Streptomyces
BGC0000872.1	BGC0000872.1	Streptomyces sp. SANK 60405 DNA, A-90289 biosynthetic gene cluster region, complete cds	nucleoside.T3PKS	Others	Streptomyces sp. SANK 60405	Bacteria,Actinobacteria,Streptomycetales,Streptomycetaceae,Streptomyces
BGC0000874.1	BGC0000874.1	Streptomyces griseochromogenes blasticidin biosynthetic cluster, partial sequence	lanthipeptide	RiPPs	Streptomyces griseochromogenes	Bacteria,Actinobacteria,Streptomycetales,Streptomycetaceae,Streptomyces
BGC0000876.1	BGC0000876.1	Streptomyces tendae nikkomycin biosynthetic gene cluster (nikP1, nikP2, nikQ, nikR, nikS, nikT, nikU, nikV genes), strain Tue901	NRPS-like	NRPS	Streptomyces tendae	Bacteria,Actinobacteria,Streptomycetales,Streptomycetaceae,Streptomyces
BGC0000877.1	BGC0000877.1	Streptomyces cacaoi subsp. asoensis polyoxin biosynthetic gene cluster, complete sequence	nucleoside	Others	Streptomyces cacaoi subsp. asoensis	Bacteria,Actinobacteria,Streptomycetales,Streptomycetaceae,Streptomyces
BGC0000878.1	BGC0000878.1	Streptomyces alboniger napH, pur7, pur10, pur6, pur4, pur5 and pur3 genes	nucleoside	Others	Streptomyces alboniger	Bacteria,Actinobacteria,Streptomycetales,Streptomycetaceae,Streptomyces
BGC0000879.1	BGC0000879.1	Streptomyces rimosus toyocamycin/sangivamycin biosynthesis gene cluster, complete sequence	nucleoside	Others	Streptomyces rimosus	Bacteria,Actinobacteria,Streptomycetales,Streptomycetaceae,Streptomyces
BGC0000880.1	BGC0000880.1	Streptomyces chartreusis strain NRRL3882 tunicamycin biosynthesis gene cluster, complete sequence	nucleoside	Others	Streptomyces chartreusis NRRL 3882	Bacteria,Actinobacteria,Streptomycetales,Streptomycetaceae,Streptomyces
BGC0000881.1	BGC0000881.1	Streptomyces ahygroscopicus subsp. wuzhouensis strain S91 toyocamycin biosynthetic gene cluster, complete sequence	nucleoside	Others	Streptomyces ahygroscopicus subsp. wuzhouensis	Bacteria,Actinobacteria,Streptomycetales,Streptomycetaceae,Streptomyces
BGC0000882.1	BGC0000882.1	Streptomyces rimofaciens strain ZJU5119 mildiomycin biosynthetic gene cluster and flanking regions, complete cds		Others	Streptomyces rimofaciens	Bacteria,Actinobacteria,Streptomycetales,Streptomycetaceae,Streptomyces
BGC0000883.1	BGC0000883.1	Streptomyces arginensis strain NRRL15941 arginomycin gene cluster, partial sequence		Others	Streptomyces arginensis	Bacteria,Actinobacteria,Streptomycetales,Streptomycetaceae,Streptomyces
BGC0000885.1	BGC0000885.1	Streptomyces murayamaensis 4-Hydroxy-3-nitrosobenzamide biosynthesis gene cluster (orf1, nspT, nspA, nspS, orf2, nspR, nspJ, nspI, nspH, nspE, nspF, nspN, orf3, orf4), complete cds	melanin	Others	Streptomyces murayamaensis	Bacteria,Actinobacteria,Streptomycetales,Streptomycetaceae,Streptomyces
BGC0000886.1	BGC0000886.1	Streptomyces tsukubaensis strain NRLL18488 allylmalonyl-CoA biosynthesis gene cluster, complete sequence; and FkbG (fkbG) gene, complete cds		Others	Streptomyces tsukubensis	Bacteria,Actinobacteria,Streptomycetales,Streptomycetaceae,Streptomyces
BGC0000889.1	BGC0000889.1	Streptomyces sp. WK-5344 DNA, fev gene cluster, complete sequence	melanin	Others	Streptomyces sp. WK-5344	Bacteria,Actinobacteria,Streptomycetales,Streptomycetaceae,Streptomyces
BGC0000893.1	BGC0000893.1	Streptomyces venezuelae ATCC 10712 complete genome	NRPS-like	NRPS	Streptomyces venezuelae ATCC 10712	Bacteria,Actinobacteria,Streptomycetales,Streptomycetaceae,Streptomyces
BGC0000896.1	BGC0000896.1	Streptomyces lavendulae subsp. lavendulae genomic DNA, D-cycloserine biosynthetic gene cluster (dcsA, dcsB, dcsC, dcsD, dcsE, dcsF, dcsG, dcsH, dcsI, dcsJ), complete sequence		Others	Streptomyces lavendulae subsp. lavendulae	Bacteria,Actinobacteria,Streptomycetales,Streptomycetaceae,Streptomyces
BGC0000897.1	BGC0000897.1	Streptomyces luridus strain NRRL 1510 putative transglycosylase gene, complete cds; and dehydrophos biosynthetic gene cluster, partial sequence	phosphonate	Others	Streptomyces luridus	Bacteria,Actinobacteria,Streptomycetales,Streptomycetaceae,Streptomyces
BGC0000898.1	BGC0000898.1	Streptomyces venezuelae desosamine biosynthetic gene cluster, complete sequence		Others	Streptomyces venezuelae	Bacteria,Actinobacteria,Streptomycetales,Streptomycetaceae,Streptomyces
BGC0000899.1	BGC0000899.1	Streptomyces narbonensis desosamine biosynthetic gene cluster, partial sequence		Others	Streptomyces narbonensis	Bacteria,Actinobacteria,Streptomycetales,Streptomycetaceae,Streptomyces
BGC0000903.1	BGC0000903.1	Streptomyces cattleya fluorometabolite biosynthesis gene cluster		Others	Streptomyces cattleya	Bacteria,Actinobacteria,Streptomycetales,Streptomycetaceae,Streptomyces
BGC0000904.1	BGC0000904.1	Streptomyces rubellomurinus FR900098 biosynthetic gene cluster, complete sequence; and dxrB (dxrB) gene, complete cds	phosphonate	Others	Streptomyces rubellomurinus	Bacteria,Actinobacteria,Streptomycetales,Streptomycetaceae,Streptomyces
BGC0000907.1	BGC0000907.1	Streptomyces lincolnensis culture-collection ATCC:25466 lincomycin biosynthetic gene cluster, complete sequence	other	Others	Streptomyces lincolnensis	Bacteria,Actinobacteria,Streptomycetales,Streptomycetaceae,Streptomyces
BGC0000908.1	BGC0000908.1	Streptomyces avermitilis melanin biosynthetic gene cluster	melanin	Others	Streptomyces avermitilis	Bacteria,Actinobacteria,Streptomycetales,Streptomycetaceae,Streptomyces
BGC0000909.1	BGC0000909.1	Streptomyces avermitilis putative melanin biosynthetic gene cluster	melanin	Others	Streptomyces avermitilis	Bacteria,Actinobacteria,Streptomycetales,Streptomycetaceae,Streptomyces
BGC0000910.1	BGC0000910.1	Streptomyces coelicolor A3(2) complete genome	melanin	Others	Streptomyces coelicolor A3(2)	Bacteria,Actinobacteria,Streptomycetales,Streptomycetaceae,Streptomyces,Streptomyces albidoflavus group
BGC0000911.1	BGC0000911.1	Streptomyces griseus subsp. griseus NBRC 13350 DNA, complete genome	melanin	Others	Streptomyces griseus subsp. griseus NBRC 13350	Bacteria,Actinobacteria,Streptomycetales,Streptomycetaceae,Streptomyces
BGC0000912.1	BGC0000912.1	Streptomyces griseus subsp. griseus NBRC 13350 DNA, complete genome	melanin	Others	Streptomyces griseus subsp. griseus NBRC 13350	Bacteria,Actinobacteria,Streptomycetales,Streptomycetaceae,Streptomyces
BGC0000914.1	BGC0000914.1	Streptomyces coelicolor plasmid SCP1	furan.butyrolactone	Others	Streptomyces coelicolor A3(2)	Bacteria,Actinobacteria,Streptomycetales,Streptomycetaceae,Streptomyces,Streptomyces albidoflavus group
BGC0000915.1	BGC0000915.1	Streptomyces lavendulae LinA-like, cytochrome P450 hydroxylases, MitT (mitT), MitS (mitS), MitR (mitR), MitQ (mitQ), MitP (mitP), MitO (mitO), MitN (mitN), MitM (mitM), MitL (mitL), MitK (mitK), MitJ (mitJ), MitI (mitI), MitH (mitH), MitG (mitG), MitF (mitF), MitE (mitE), MitD (mitD), MitC (mitC), MitB (mitB), MitA (mitA), MmcA (mmcA), MmcB (mmcB), MmcC (mmcC), MmcD (mmcD), MmcE (mmcE), MmcF (mmc…	other	Others	Streptomyces lavendulae	Bacteria,Actinobacteria,Streptomycetales,Streptomycetaceae,Streptomyces
BGC0000918.1	BGC0000918.1	Streptomyces avermitilis ochronotic pigment biosynthetic gene cluster		Others	Streptomyces avermitilis	Bacteria,Actinobacteria,Streptomycetales,Streptomycetaceae,Streptomyces
BGC0000933.1	BGC0000933.1	Streptomyces xiamenensis strain MCCC 1A01550 xiamenmycin biosysthesis gene cluster, complete sequence		Others	Streptomyces xiamenensis	Bacteria,Actinobacteria,Streptomycetales,Streptomycetaceae,Streptomyces
BGC0000935.1	BGC0000935.1	Streptomyces antibioticus strain Tu 2706 plasmid esmeraldin biosynthetic gene cluster, complete sequence	T1PKS.PKS-like.phenazine	Others	Streptomyces antibioticus	Bacteria,Actinobacteria,Streptomycetales,Streptomycetaceae,Streptomyces
BGC0000937.1	BGC0000937.1	Streptomyces sp. WM6372 phosphonate biosynthetic gene cluster, partial sequence	phosphonate	Others	Streptomyces sp. WM6372	Bacteria,Actinobacteria,Streptomycetales,Streptomycetaceae,Streptomyces
BGC0000938.1	BGC0000938.1	Streptomyces fradiae strain HZ1738 fosfomycin biosynthetic gene cluster, complete sequence	other	Others	Streptomyces fradiae	Bacteria,Actinobacteria,Streptomycetales,Streptomycetaceae,Streptomyces
BGC0000940.1	BGC0000940.1	Streptomyces coelicolor A3(2) complete genome	siderophore	Others	Streptomyces coelicolor A3(2)	Bacteria,Actinobacteria,Streptomycetales,Streptomycetaceae,Streptomyces,Streptomyces albidoflavus group
BGC0000941.1	BGC0000941.1	Streptomyces griseus subsp. griseus NBRC 13350 DNA, complete genome	siderophore	Others	Streptomyces griseus subsp. griseus NBRC 13350	Bacteria,Actinobacteria,Streptomycetales,Streptomycetaceae,Streptomyces
BGC0000949.1	BGC0000949.1	Streptomyces griseus A-500359s biosynthetic gene cluster, complete cds, strain: SANK60196	blactam.NRPS	Others	Streptomyces griseus	Bacteria,Actinobacteria,Streptomycetales,Streptomycetaceae,Streptomyces
BGC0000950.1	BGC0000950.1	Streptomyces sp. DSM 5940 napsamycin biosynthetic gene cluster, complete sequence	NRPS	NRPS	Streptomyces sp. DSM 5940	Bacteria,Actinobacteria,Streptomycetales,Streptomycetaceae,Streptomyces
BGC0000951.1	BGC0000951.1	Streptomyces coeruleorubidus strain NRRL 18370 pacidamycin biosynthetic gene cluster, complete sequence	NRPS	NRPS	Streptomyces coeruleorubidus	Bacteria,Actinobacteria,Streptomycetales,Streptomycetaceae,Streptomyces
BGC0000953.1	BGC0000953.1	Streptomyces vinaceusdrappus strain NRRL 2363 amicetin biosynthetic gene cluster, complete sequence	NRPS-like	NRPS	Streptomyces vinaceusdrappus	Bacteria,Actinobacteria,Streptomycetales,Streptomycetaceae,Streptomyces
BGC0000957.1	BGC0000957.1	Streptomyces sp. XZQH13 ansatrienin biosynthetic gene cluster, partial sequence	T1PKS.NRPS-like	PKS-NRP_Hybrids	Streptomyces sp. XZQH13	Bacteria,Actinobacteria,Streptomycetales,Streptomycetaceae,Streptomyces
BGC0000958.1	BGC0000958.1	Streptomyces sp. S4, whole genome shotgun sequence	T1PKS.NRPS	PKS-NRP_Hybrids	Streptomyces sp. S4	Bacteria,Actinobacteria,Streptomycetales,Streptomycetaceae,Streptomyces
BGC0000960.1	BGC0000960.1	Streptomyces sahachiroi azinomycin B gene cluster, partial sequence	T1PKS.NRPS	PKS-NRP_Hybrids	Streptomyces sahachiroi	Bacteria,Actinobacteria,Streptomycetales,Streptomycetaceae,Streptomyces
BGC0000963.1	BGC0000963.1	Streptomyces verticillus bleomycin biosynthetic gene cluster, complete cds	T1PKS.NRPS	PKS-NRP_Hybrids	Streptomyces verticillus	Bacteria,Actinobacteria,Streptomycetales,Streptomycetaceae,Streptomyces
BGC0000965.1	BGC0000965.1	Streptomyces globisporus enediyne antitumor antibiotic C-1027 biosynthetic gene cluster, complete sequence	T1PKS.NRPS	PKS-NRP_Hybrids	Streptomyces globisporus	Bacteria,Actinobacteria,Streptomycetales,Streptomycetaceae,Streptomyces
BGC0000971.1	BGC0000971.1	Streptomyces sp. JS360 cinnabaramide biosynthetic gene cluster	T1PKS.transAT-PKS-like.NRPS	PKS-NRP_Hybrids	Streptomyces cinnabarigriseus	Bacteria,Actinobacteria,Streptomycetales,Streptomycetaceae,Streptomyces
BGC0000973.1	BGC0000973.1	Streptomyces sp. CS40 Collismycin A biosynthesis gene cluster, strain CS40	T1PKS.NRPS	PKS-NRP_Hybrids	Streptomyces sp. CS40	Bacteria,Actinobacteria,Streptomycetales,Streptomycetaceae,Streptomyces
BGC0000994.1	BGC0000994.1	Streptomyces hygroscopicus var. ascomyceticus FK520 biosynthetic gene cluster, partial sequence	T1PKS.NRPS	PKS-NRP_Hybrids	Streptomyces hygroscopicus subsp. ascomyceticus	Bacteria,Actinobacteria,Streptomycetales,Streptomycetaceae,Streptomyces
BGC0000996.1	BGC0000996.1	Streptomyces sp. SPB78 genomic scaffold supercont1.1, whole genome shotgun sequence	T1PKS.NRPS	PKS-NRP_Hybrids	Streptomyces sp. SPB78	Bacteria,Actinobacteria,Streptomycetales,Streptomycetaceae,Streptomyces
BGC0000998.1	BGC0000998.1	Streptomyces sp. K01-0509 guadinomine biosynthetic gene cluster, complete sequence	T1PKS.NRPS	PKS-NRP_Hybrids	Streptomyces sp. K01-0509	Bacteria,Actinobacteria,Streptomycetales,Streptomycetaceae,Streptomyces
BGC0001002.1	BGC0001002.1	Streptomyces roseoverticillatus DNA, contains jaw123456789 gene cluster, strain: HP-891	T1PKS.NRPS	PKS-NRP_Hybrids	Streptomyces roseoverticillatus	Bacteria,Actinobacteria,Streptomycetales,Streptomycetaceae,Streptomyces
BGC0001003.1	BGC0001003.1	Streptomyces aureofaciens strain Tu117 lipomycin biosynthesis gene cluster, complete sequence	T1PKS.NRPS	PKS-NRP_Hybrids	Kitasatospora aureofaciens	Bacteria,Actinobacteria,Streptomycetales,Streptomycetaceae,Kitasatospora
BGC0001004.1	BGC0001004.1	Streptomyces sp. SCSIO 01127 macrolide glycosyltransferase and conserved hypothetical protein genes, complete cds; lobophorin biosynthetic gene cluster, complete sequence; and acetyltransferase and transposase genes, complete cds	T1PKS.oligosaccharide	Others	Streptomyces sp. SCSIO 01127	Bacteria,Actinobacteria,Streptomycetales,Streptomycetaceae,Streptomyces
BGC0001011.1	BGC0001011.1	Streptomyces sp. NRRL 30748 meridamycin biosynthetic gene cluster and flanking regions	T1PKS.NRPS	PKS-NRP_Hybrids	Streptomyces sp. NRRL 30748	Bacteria,Actinobacteria,Streptomycetales,Streptomycetaceae,Streptomyces
BGC0001012.1	BGC0001012.1	Streptomyces violaceusniger meridamycin gene cluster, complete sequence	T1PKS.NRPS	PKS-NRP_Hybrids	Streptomyces violaceusniger	Bacteria,Actinobacteria,Streptomycetales,Streptomycetaceae,Streptomyces
BGC0001013.1	BGC0001013.1	Biosynthetic Gene Cluster for the Production of a Complex Polyketide	T1PKS.NRPS	PKS-NRP_Hybrids	Streptomyces sp.	Bacteria,Actinobacteria,Streptomycetales,Streptomycetaceae,Streptomyces
BGC0001020.1	BGC0001020.1	Streptomyces sp. NRRL 30471 muraymycin biosynthetic gene cluster, complete sequence; and flanking sequence	nucleoside.LAP.thiopeptide.NRPS	Others	Streptomyces sp. NRRL 30471	Bacteria,Actinobacteria,Streptomycetales,Streptomycetaceae,Streptomyces
BGC0001036.1	BGC0001036.1	Streptomyces sp. MK498-98F14 3-dehydroquinate synthase gene, complete cds; polyoxypeptin gene cluster, complete sequence; and hypothetical protein gene, complete cds	T1PKS.NRPS	PKS-NRP_Hybrids	Streptomyces sp. MK498-98F14	Bacteria,Actinobacteria,Streptomycetales,Streptomycetaceae,Streptomyces
BGC0001039.1	BGC0001039.1	Streptomyces pyridomyceticus strain NRRL B-2517 pyridomycin gene cluster, complete sequence	T1PKS.NRPS	PKS-NRP_Hybrids	Streptomyces pyridomyceticus	Bacteria,Actinobacteria,Streptomycetales,Streptomycetaceae,Streptomyces
BGC0001040.1	BGC0001040.1	S.hygroscopicus gene cluster for polyketide immunosuppressant rapamycin	T1PKS.NRPS	PKS-NRP_Hybrids	Streptomyces rapamycinicus NRRL 5491	Bacteria,Actinobacteria,Streptomycetales,Streptomycetaceae,Streptomyces
BGC0001042.1	BGC0001042.1	Streptomyces flaveolus strain DSM 9954 cytochrome P450 monooxygenase gene, partial cds; hypothetical protein, acyl carrier protein, CoA ligase, methyltransferase, putative p450 monooxygenase, deoxyadenosine kinase, dehydrogenase, LysR family regulator, putative protein kinase, hypothetical proteins, TetR-like family regulator, transglycosylase-associated protein, Ser/Arg-related nuclear matrix-li…	T1PKS.PKS-like.hglE-KS.NRPS	PKS-NRP_Hybrids	Streptomyces flaveolus	Bacteria,Actinobacteria,Streptomycetales,Streptomycetaceae,Streptomyces
BGC0001043.1	BGC0001043.1	Streptomyces griseus subsp. griseus NBRC 13350 DNA, complete genome	T1PKS.NRPS	PKS-NRP_Hybrids	Streptomyces griseus subsp. griseus NBRC 13350	Bacteria,Actinobacteria,Streptomycetales,Streptomycetaceae,Streptomyces
BGC0001046.1	BGC0001046.1	Streptomyces lydicus streptolydigin biosynthesis gene cluster, strain NRRL 2433	T1PKS.terpene.NRPS	Others	Streptomyces lydicus	Bacteria,Actinobacteria,Streptomycetales,Streptomycetaceae,Streptomyces
BGC0001052.1	BGC0001052.1	Streptomyces sp. 307-9 tirandamycin biosynthetic gene cluster, complete sequence	T1PKS.NRPS	PKS-NRP_Hybrids	Streptomyces sp. 307-9	Bacteria,Actinobacteria,Streptomycetales,Streptomycetaceae,Streptomyces
BGC0001058.1	BGC0001058.1	Streptomyces flavoviridis culture-collection ATCC:21892 zorbamycin biosynthesis gene cluster, complete sequence; and amidohydrolase gene, partial cds	NRPS	NRPS	Streptomyces flavoviridis	Bacteria,Actinobacteria,Streptomycetales,Streptomycetaceae,Streptomyces
BGC0001061.1	BGC0001061.1	Streptomyces diastatochromogenes strain Tu6028 polyketomycin gene cluster, partial sequence	T2PKS.T1PKS.PKS-like	PKSother	Streptomyces diastatochromogenes	Bacteria,Actinobacteria,Streptomycetales,Streptomycetaceae,Streptomyces
BGC0001063.1	BGC0001063.1	Streptomyces coelicolor A3(2) complete genome	T1PKS.NRPS-like	PKS-NRP_Hybrids	Streptomyces coelicolor A3(2)	Bacteria,Actinobacteria,Streptomycetales,Streptomycetaceae,Streptomyces,Streptomyces albidoflavus group
BGC0001065.1	BGC0001065.1	Streptomyces chromofuscus strain A7847 heboxidiene biosynthetic gene cluster, partial sequence	T1PKS.nucleoside.T3PKS	Others	Streptomyces chromofuscus	Bacteria,Actinobacteria,Streptomycetales,Streptomycetaceae,Streptomyces
BGC0001066.1	BGC0001066.1	Streptomyces violaceoruber kendomycin biosynthetic gene cluster, strain 3844-33C	T1PKS.NRPS-like.T3PKS	PKS-NRP_Hybrids	Streptomyces violaceoruber	Bacteria,Actinobacteria,Streptomycetales,Streptomycetaceae,Streptomyces
BGC0001070.1	BGC0001070.1	Streptomyces collinus kirromycin biosynthesis gene cluster, strain Tu 365	T1PKS.transAT-PKS.NRPS	PKS-NRP_Hybrids	Streptomyces collinus Tu 365	Bacteria,Actinobacteria,Streptomycetales,Streptomycetaceae,Streptomyces
BGC0001072.1	BGC0001072.1	Streptomyces antibioticus simocyclinone biosynthetic gene cluster, partial sequence	T1PKS.T2PKS.aminocoumarin.ladderane	Others	Streptomyces antibioticus	Bacteria,Actinobacteria,Streptomycetales,Streptomycetaceae,Streptomyces
BGC0001074.1	BGC0001074.1	Streptomyces olindensis strain DAUFPE 5622, whole genome shotgun sequence	T2PKS.oligosaccharide.PKS-like	Others	Streptomyces olindensis	Bacteria,Actinobacteria,Streptomycetales,Streptomycetaceae,Streptomyces
BGC0001076.1	BGC0001076.1	Streptomyces sp. SN-1061M liposidomycin biosynthetic gene cluster, complete sequence	nucleoside.T3PKS	Others	Streptomyces sp. SN-1061M	Bacteria,Actinobacteria,Streptomycetales,Streptomycetaceae,Streptomyces
BGC0001078.1	BGC0001078.1	Streptomyces sp. KO-3988 furaquinocin A biosynthetic gene cluster, complete cds	terpene.T3PKS	Others	Streptomyces sp. KO-3988	Bacteria,Actinobacteria,Streptomycetales,Streptomycetaceae,Streptomyces
BGC0001079.1	BGC0001079.1	Streptomyces aculeolatus napyradiomycin biosynthetic gene cluster, complete sequence	terpene.T3PKS	Others	Streptomyces aculeolatus	Bacteria,Actinobacteria,Streptomycetales,Streptomycetaceae,Streptomyces
BGC0001080.1	BGC0001080.1	Streptomyces anulatus phenazine gene cluster, strain 9663	T3PKS.phenazine	Others	Streptomyces anulatus	Bacteria,Actinobacteria,Streptomycetales,Streptomycetaceae,Streptomyces
BGC0001083.1	BGC0001083.1	Streptomyces sp. CNH189 merochlorin gene cluster, complete sequence	butyrolactone.terpene.T3PKS.NRPS	Others	Streptomyces sp. CNH189	Bacteria,Actinobacteria,Streptomycetales,Streptomycetaceae,Streptomyces
BGC0001085.1	BGC0001085.1	Streptomyces blastmyceticus DNA, teleocidin B biosynthetic gene cluster, its upstream and downstream region, strain: NBRC 12747	indole.NRPS	Others	Streptomyces blastmyceticus	Bacteria,Actinobacteria,Streptomycetales,Streptomycetaceae,Streptomyces
BGC0001100.1	BGC0001100.1	Streptomyces rochei plasmid pSLA2-L DNA, complete sequence	NRPS	NRPS	Streptomyces rochei	Bacteria,Actinobacteria,Streptomycetales,Streptomycetaceae,Streptomyces
BGC0001101.1	BGC0001101.1	Streptomyces atroolivaceus leinamycin biosynthetic gene cluster, complete sequence	transAT-PKS.NRPS	PKS-NRP_Hybrids	Streptomyces atroolivaceus	Bacteria,Actinobacteria,Streptomycetales,Streptomycetaceae,Streptomyces
BGC0001106.1	BGC0001106.1	Streptomyces albus strain JA3453 oxazolomycin biosynthetic gene cluster, complete sequence	transAT-PKS.NRPS	PKS-NRP_Hybrids	Streptomyces albus	Bacteria,Actinobacteria,Streptomycetales,Streptomycetaceae,Streptomyces
BGC0001116.1	BGC0001116.1	Streptomyces virginiae virginiamycin synthetic gene cluster (visF, visE, vmsT, virN, virM, vmsS, varL, virK, virJ, virI, virH, virG, virF, virE, virD, virC, virB, virA), partial and complete cds	transAT-PKS.PKS-like.NRPS	PKS-NRP_Hybrids	Streptomyces virginiae	Bacteria,Actinobacteria,Streptomycetales,Streptomycetaceae,Streptomyces
BGC0001117.1	BGC0001117.1	Streptomyces himastatinicus ATCC 53653 himastatin biosynthesis gene cluster	NRPS	NRPS	Streptomyces himastatinicus ATCC 53653	Bacteria,Actinobacteria,Streptomycetales,Streptomycetaceae,Streptomyces
BGC0001119.1	BGC0001119.1	Streptomyces sp. HKI0576 divergolide biosynthetic gene cluster	T1PKS.NRPS-like	PKS-NRP_Hybrids	Streptomyces sp. HKI0576	Bacteria,Actinobacteria,Streptomycetales,Streptomycetaceae,Streptomyces
BGC0001140.1	BGC0001140.1	Streptomyces platensis strain MA7327 platensimycin-platencin gene cluster, complete sequence		Others	Streptomyces platensis	Bacteria,Actinobacteria,Streptomycetales,Streptomycetaceae,Streptomyces
BGC0001145.1	BGC0001145.1	Streptomyces mobaraensis NBRC 13819 = DSM 40847 contig028, whole genome shotgun sequence	LAP.thiopeptide	RiPPs	Streptomyces mobaraensis NBRC 13819 = DSM 40847	Bacteria,Actinobacteria,Streptomycetales,Streptomycetaceae,Streptomyces
BGC0001146.1	BGC0001146.1	Streptomyces sp. NRRL WC-3908 thiazole synthase (ctmI), dehydrogenase (ctmB), precursor peptide (ctmA), cyclodehydratase (ctmD), dehydratase (ctmE), dehydratase (ctmF), and LuxR regulatory protein (luxR) genes, complete cds	LAP.thiopeptide	RiPPs	Streptomyces sp. NRRL WC-3908	Bacteria,Actinobacteria,Streptomycetales,Streptomycetaceae,Streptomyces
BGC0001148.1	BGC0001148.1	Streptomyces cirratus DNA, pheganomycin biosynthetic gene cluster, strain: MD227-A9	NRPS.bacteriocin.T3PKS.fused	Others	Streptomyces cirratus	Bacteria,Actinobacteria,Streptomycetales,Streptomycetaceae,Streptomyces
BGC0001150.1	BGC0001150.1	Streptomyces alboniger strain DSM 40043 TetR family transcription regulator (pamR2), drug resistance transporter, EmrB/QacA family (pamW), acyl-carrier protein (pamC), Ketoacyl-acyl carrier protein synthase III (pamG), Ketoacyl-acyl carrier protein synthase II (pamF), Ketoacyl-acyl carrier protein synthase II (pamA), 3-ketoacid (adipate/glutaconate) CoA transferase (pamB), Ketoacyl-acyl carrier p…		Others	Streptomyces alboniger	Bacteria,Actinobacteria,Streptomycetales,Streptomycetaceae,Streptomyces
BGC0001151.1	BGC0001151.1	Streptomyces antibioticus strain Tu 1718 clone 6J11 genomic sequence	blactam	Others	Streptomyces antibioticus	Bacteria,Actinobacteria,Streptomycetales,Streptomycetaceae,Streptomyces
BGC0001156.1	BGC0001156.1	Streptomyces platensis strain MA7339 ptn gene cluster, complete sequence; and unknown genes		Others	Streptomyces platensis	Bacteria,Actinobacteria,Streptomycetales,Streptomycetaceae,Streptomyces
BGC0001157.1	BGC0001157.1	Streptomyces scabiei 87.22 complete genome	bacteriocin.bottromycin	RiPPs	Streptomyces scabiei 87.22	Bacteria,Actinobacteria,Streptomycetales,Streptomycetaceae,Streptomyces
BGC0001159.1	BGC0001159.1	Streptomyces sp. CNQ-418 mpy gene cluster, complete sequence	T1PKS	PKSI	Streptomyces sp. CNQ-418	Bacteria,Actinobacteria,Streptomycetales,Streptomycetaceae,Streptomyces
BGC0001168.1	BGC0001168.1	Streptomyces lividans 1326 chromosome, whole genome shotgun sequence	NRPS-like	NRPS	Streptomyces lividans 1326	Bacteria,Actinobacteria,Streptomycetales,Streptomycetaceae,Streptomyces
BGC0001169.1	BGC0001169.1	Streptomyces sp. SCSIO 03032 piericidin A1 biosynthetic gene cluster, complete sequence	T1PKS	PKSI	Streptomyces sp. SCSIO 03032	Bacteria,Actinobacteria,Streptomycetales,Streptomycetaceae,Streptomyces
BGC0001172.1	BGC0001172.1	Streptomyces sp. CNH-287 clz gene cluster, complete sequence	T1PKS	PKSI	Streptomyces sp. CNH-287	Bacteria,Actinobacteria,Streptomycetales,Streptomycetaceae,Streptomyces
BGC0001177.1	BGC0001177.1	Streptomyces bottropensis strain Goe C4/4 cos2-msn gene cluster, partial sequence	T2PKS	PKSother	Streptomyces bottropensis	Bacteria,Actinobacteria,Streptomycetales,Streptomycetaceae,Streptomyces
BGC0001179.1	BGC0001179.1	Streptomyces bottropensis strain Goe C4/4 cos4-rsl gene cluster, complete sequence	T2PKS.PKS-like	PKSother	Streptomyces bottropensis	Bacteria,Actinobacteria,Streptomycetales,Streptomycetaceae,Streptomyces
BGC0001181.1	BGC0001181.1	Streptomyces coelicolor A3(2) complete genome	terpene	Terpene	Streptomyces coelicolor A3(2)	Bacteria,Actinobacteria,Streptomycetales,Streptomycetaceae,Streptomyces,Streptomyces albidoflavus group
BGC0001183.1	BGC0001183.1	Streptomyces sp. FXJ7.023 lobophorin biosynthetic gene cluster, complete sequence	T1PKS.oligosaccharide.T3PKS.NRPS	Others	Streptomyces sp. FXJ7.023	Bacteria,Actinobacteria,Streptomycetales,Streptomycetaceae,Streptomyces
BGC0001188.1	BGC0001188.1	Streptomyces sp. CT34 Scaffold1, whole genome shotgun sequence	linaridin	RiPPs	Streptomyces sp. CT34	Bacteria,Actinobacteria,Streptomycetales,Streptomycetaceae,Streptomyces
BGC0001194.1	BGC0001194.1	Streptomyces scabrisporus DNA, hitachimycin biosynthetic genes, strain: JCM 11712	T1PKS	PKSI	Streptomyces scabrisporus	Bacteria,Actinobacteria,Streptomycetales,Streptomycetaceae,Streptomyces
BGC0001196.1	BGC0001196.1	Streptomyces scopuliridis strain SCSIO ZJ46 desotamide gene cluster, complete sequence	NRPS	NRPS	Streptomyces scopuliridis	Bacteria,Actinobacteria,Streptomycetales,Streptomycetaceae,Streptomyces
BGC0001199.1	BGC0001199.1	Streptomyces sp. NBRC 109706 DNA, contig: scaffold00008, whole genome shotgun sequence	T1PKS	PKSI	Streptomyces sp. NBRC 109706	Bacteria,Actinobacteria,Streptomycetales,Streptomycetaceae,Streptomyces
BGC0001200.1	BGC0001200.1	Streptomyces sp. NBRC 109706 DNA, contig: scaffold00001, whole genome shotgun sequence	T1PKS	PKSI	Streptomyces sp. NBRC 109706	Bacteria,Actinobacteria,Streptomycetales,Streptomycetaceae,Streptomyces
BGC0001204.1	BGC0001204.1	Streptomyces versipellis DNA, strain: 4083-SVS6, Vst biosynthetic gene cluster	T1PKS	PKSI	Streptomyces versipellis	Bacteria,Actinobacteria,Streptomycetales,Streptomycetaceae,Streptomyces
BGC0001206.1	BGC0001206.1	Streptomyces griseus subsp. griseus strain ATCC 12648 indolmycin biosynthetic gene cluster, complete sequence; and Ind0 (ind0) gene, complete cds		Others	Streptomyces griseus subsp. griseus	Bacteria,Actinobacteria,Streptomycetales,Streptomycetaceae,Streptomyces
BGC0001213.1	BGC0001213.1	Streptomyces sp. Tu 6176 genomic scaffold scaffold00001, whole genome shotgun sequence	T1PKS.PKS-like.hglE-KS	PKSother	Streptomyces sp. Tu 6176	Bacteria,Actinobacteria,Streptomycetales,Streptomycetaceae,Streptomyces
BGC0001214.1	BGC0001214.1	Streptomyces drozdowiczii strain SCSIO 10141 hypothetical protein and nucleotide-binding protein genes, complete cds; marformycin biosynthesis gene cluster, complete sequence; and transposases, ATP/GTP-binding protein, and hypothetical protein genes, complete cds	NRPS	NRPS	Streptomyces drozdowiczii	Bacteria,Actinobacteria,Streptomycetales,Streptomycetaceae,Streptomyces
BGC0001215.1	BGC0001215.1	Streptomyces conglobatus conglobatin biosynthetic gene cluster, strain ATCC 31005	T1PKS.NRPS-like	PKS-NRP_Hybrids	Streptomyces conglobatus	Bacteria,Actinobacteria,Streptomycetales,Streptomycetaceae,Streptomyces
BGC0001216.1	BGC0001216.1	Streptomyces sp. CNQ431 splenocin biosynthesis gene cluster, complete sequence	T1PKS.NRPS	PKS-NRP_Hybrids	Streptomyces sp. CNQ431	Bacteria,Actinobacteria,Streptomycetales,Streptomycetaceae,Streptomyces
BGC0001217.1	BGC0001217.1	Streptomyces qinglanensis strain 172205 PreQ0 base biosynthesis gene cluster, complete sequence		Others	Streptomyces qinglanensis	Bacteria,Actinobacteria,Streptomycetales,Streptomycetaceae,Streptomyces
BGC0001221.1	BGC0001221.1	Streptomyces sp. CNQ-509 putative phenazine biosynthetic gene cluster, complete sequence	phenazine	Others	Streptomyces sp. CNQ-509	Bacteria,Actinobacteria,Streptomycetales,Streptomycetaceae,Streptomyces
BGC0001225.1	BGC0001225.1	Streptomyces caelestis strain ATCC 15084 celesticetin biosynthetic cluster, complete sequence	NRPS	NRPS	Streptomyces caelestis	Bacteria,Actinobacteria,Streptomycetales,Streptomycetaceae,Streptomyces
BGC0001227.1	BGC0001227.1	Streptomyces collinus Tu 365 chromosome, complete genome	terpene	Terpene	Streptomyces collinus Tu 365	Bacteria,Actinobacteria,Streptomycetales,Streptomycetaceae,Streptomyces
BGC0001229.1	BGC0001229.1	Streptomyces bingchenggensis BCW-1, complete genome	lanthipeptide	RiPPs	Streptomyces bingchenggensis BCW-1	Bacteria,Actinobacteria,Streptomycetales,Streptomycetaceae,Streptomyces
BGC0001230.1	BGC0001230.1	TPA_exp: Streptomyces sp. CNB091 sln biosynthesis gene cluster, complete sequence	T1PKS.NRPS	PKS-NRP_Hybrids	Streptomyces sp. CNB091	Bacteria,Actinobacteria,Streptomycetales,Streptomycetaceae,Streptomyces
BGC0001233.1	BGC0001233.1	Streptomyces sp. DSM 11171 feglymycin biosynthesis gene cluster, complete sequence	T3PKS.NRPS	PKS-NRP_Hybrids	Streptomyces sp. DSM 11171	Bacteria,Actinobacteria,Streptomycetales,Streptomycetaceae,Streptomyces
BGC0001236.1	BGC0001236.1	Streptomyces afghaniensis strain NRRL5621 thiotetroamide biosynthesis gene cluster, complete sequence	T1PKS.NRPS	PKS-NRP_Hybrids	Streptomyces afghaniensis	Bacteria,Actinobacteria,Streptomycetales,Streptomycetaceae,Streptomyces
BGC0001283.1	BGC0001283.1	Streptomyces lividans 1326 chromosome, whole genome shotgun sequence	T1PKS.PKS-like	PKSother	Streptomyces lividans 1326	Bacteria,Actinobacteria,Streptomycetales,Streptomycetaceae,Streptomyces
BGC0001287.1	BGC0001287.1	Streptomyces leeuwenhoekii genome assembly sleC34, chromosome	T1PKS.NRPS-like	PKS-NRP_Hybrids	Streptomyces leeuwenhoekii	Bacteria,Actinobacteria,Streptomycetales,Streptomycetaceae,Streptomyces
BGC0001292.1	BGC0001292.1	Streptomyces sp. NRRL 12068 A33853 biosynthesis gene cluster, complete sequence	hglE-KS.PKS-like	PKSother	Streptomyces sp. NRRL 12068	Bacteria,Actinobacteria,Streptomycetales,Streptomycetaceae,Streptomyces
BGC0001293.1	BGC0001293.1	Streptomyces sp. NCIB 11649 CLD biosynthetic gene cluster, complete sequence	T1PKS	PKSI	Streptomyces sp. NCIB 11649	Bacteria,Actinobacteria,Streptomycetales,Streptomycetaceae,Streptomyces
BGC0001294.1	BGC0001294.1	Streptomyces sp. MBT28 contig_180, whole genome shotgun sequence	indole	Others	Streptomyces sp. MBT28	Bacteria,Actinobacteria,Streptomycetales,Streptomycetaceae,Streptomyces
BGC0001295.1	BGC0001295.1	Streptomyces cremeus cremeomycin biosynthetic gene cluster, complete sequence		Others	Streptomyces cremeus	Bacteria,Actinobacteria,Streptomycetales,Streptomycetaceae,Streptomyces
BGC0001296.1	BGC0001296.1	Streptomyces sp. MSC090213JE08 DNA, streptazone E biosynthetic gene cluster	T1PKS	PKSI	Streptomyces sp. MSC090213JE08	Bacteria,Actinobacteria,Streptomycetales,Streptomycetaceae,Streptomyces
BGC0001297.1	BGC0001297.1	Streptomyces calvus strain ATCC 13382 WS9326 biosynthetic gene cluster, complete sequence	ladderane.NRPS	Others	Streptomyces calvus	Bacteria,Actinobacteria,Streptomycetales,Streptomycetaceae,Streptomyces
BGC0001298.1	BGC0001298.1	Streptomyces calvus strain ATCC 13382 phosphohistidine phosphatase, hypothetical protein, Ann1, Ann2, Ann3, Ann4, Ann5, multidrug MFS transporter, and ATP-dependent DNA helicase genes, complete cds	T1PKS	PKSI	Streptomyces calvus	Bacteria,Actinobacteria,Streptomycetales,Streptomycetaceae,Streptomyces
BGC0001300.1	BGC0001300.1	Streptomyces sp. CNH365 atc biosynthetic gene cluster, complete sequence	transAT-PKS	PKSother	Streptomyces sp. CNH365	Bacteria,Actinobacteria,Streptomycetales,Streptomycetaceae,Streptomyces
BGC0001301.1	BGC0001301.1	Streptomyces sp. T676 biosynthetic gene cluster of the secondary metabolite anthracimycin, strain T676	transAT-PKS	PKSother	Streptomyces sp. T676	Bacteria,Actinobacteria,Streptomycetales,Streptomycetaceae,Streptomyces
BGC0001302.1	BGC0001302.1	Streptomyces lomondensis strain S015 lomofungin biosynthesis gene cluster, complete sequence	phenazine	Others	Streptomyces lomondensis	Bacteria,Actinobacteria,Streptomycetales,Streptomycetaceae,Streptomyces
BGC0001307.1	BGC0001307.1	Streptomyces leeuwenhoekii strain C58 chaxapeptin biosynthesis gene cluster, partial sequence	lassopeptide	RiPPs	Streptomyces leeuwenhoekii	Bacteria,Actinobacteria,Streptomycetales,Streptomycetaceae,Streptomyces
BGC0001310.1	BGC0001310.1	Streptomyces clavuligerus ATCC 27064 chromosome, whole genome shotgun sequence	T3PKS	PKSother	Streptomyces clavuligerus ATCC 27064	Bacteria,Actinobacteria,Streptomycetales,Streptomycetaceae,Streptomyces
BGC0001329.1	BGC0001329.1	Streptomyces lilacinus strain NRRL B-1968 genomic scaffold P022_Doro1_scaffold13, whole genome shotgun sequence	T1PKS.NRPS	PKS-NRP_Hybrids	Streptomyces lilacinus	Bacteria,Actinobacteria,Streptomycetales,Streptomycetaceae,Streptomyces
BGC0001332.1	BGC0001332.1	Streptomyces sp. MspMP-M5 B073DRAFT_scaffold_37.38, whole genome shotgun sequence	T1PKS.NRPS	PKS-NRP_Hybrids	Streptomyces sp. MspMP-M5	Bacteria,Actinobacteria,Streptomycetales,Streptomycetaceae,Streptomyces
BGC0001334.1	BGC0001334.1	Streptomyces uncialis putative RibD domain-containing protein, putative transcriptional regulator, hypothetical protein, putative integral membrane protein, hypothetical protein, putative secreted protein, hypothetical protein, putative transcriptional repressor, and putative transporter genes, complete cds; cladoniamide gene cluster, complete sequence; hypothetical proteins and putative transcri…	indole	Others	Streptomyces uncialis	Bacteria,Actinobacteria,Streptomycetales,Streptomycetaceae,Streptomyces
BGC0001348.1	BGC0001348.1	Streptomyces varsoviensis strain NRRL ISP-5346 contig33.1, whole genome shotgun sequence	T1PKS	PKSI	Streptomyces varsoviensis	Bacteria,Actinobacteria,Streptomycetales,Streptomycetaceae,Streptomyces
BGC0001349.1	BGC0001349.1	Streptomyces sp. SCSIO 03032 methyltransferase and transcriptional regulator genes, complete cds; heronamide biosynthetic gene cluster, complete sequence; and hypothetical protein and transcriptional regulator genes, complete cds	T1PKS	PKSI	Streptomyces sp. SCSIO 03032	Bacteria,Actinobacteria,Streptomycetales,Streptomycetaceae,Streptomyces
BGC0001366.1	BGC0001366.1	UNVERIFIED: Streptomyces sp. FJS31-2 anthrabenzoxocinones biosynthetic gene cluster, complete sequence	T2PKS	PKSother	Streptomyces sp. FJS31-2	Bacteria,Actinobacteria,Streptomycetales,Streptomycetaceae,Streptomyces
BGC0001368.1	BGC0001368.1	Streptomyces sp. NRRL F-4474 contig12.1, whole genome shotgun sequence	NRPS	NRPS	Streptomyces sp. NRRL F-4474	Bacteria,Actinobacteria,Streptomycetales,Streptomycetaceae,Streptomyces
BGC0001370.1	BGC0001370.1	Streptomyces rochei calcium dependent antibiotic gene cluster, partial sequence	NRPS	NRPS	Streptomyces rochei	Bacteria,Actinobacteria,Streptomycetales,Streptomycetaceae,Streptomyces
BGC0001374.1	BGC0001374.1	Streptomyces albogriseolus strain MJ286-76F7 thienodolin gene cluster, complete sequence		Others	Streptomyces albogriseolus	Bacteria,Actinobacteria,Streptomycetales,Streptomycetaceae,Streptomyces
BGC0001377.1	BGC0001377.1	Streptomyces uncialis strain DCA2648 alpha-L-arabinofuranosidase, hypothetical protein, and 5-methyltetrahydropteroyltriglutamate--homocysteine methyltransferase genes, complete cds; uncialamycin biosynthetic gene cluster, complete sequence; and pyridoxamine 5'-phosphate oxidase gene, complete cds	T1PKS	PKSI	Streptomyces uncialis	Bacteria,Actinobacteria,Streptomycetales,Streptomycetaceae,Streptomyces
BGC0001378.1	BGC0001378.1	Streptomyces sp. CB03234 hypothetical protein and ATP-dependent DNA helicase RecQ genes, complete cds; tiancimycin biosynthetic gene cluster, complete sequence; and hypothetical protein gene, complete cds	T1PKS	PKSI	Streptomyces sp. CB03234	Bacteria,Actinobacteria,Streptomycetales,Streptomycetaceae,Streptomyces
BGC0001379.1	BGC0001379.1	Streptomyces luteocolor DNA, BD-12 biosynthetic gene cluster, complete sequence, strain: NBRC 13826	NRPS-like	NRPS	Streptomyces luteocolor	Bacteria,Actinobacteria,Streptomycetales,Streptomycetaceae,Streptomyces
BGC0001384.1	BGC0001384.1	Streptomyces sp. TK08046 DNA, saprolmycin biosynthetic gene cluster	T2PKS.oligosaccharide	Others	Streptomyces sp. TK08046	Bacteria,Actinobacteria,Streptomycetales,Streptomycetaceae,Streptomyces
BGC0001386.1	BGC0001386.1	Streptomyces sp. RI-77 DNA, contains isofuranonaphthoquinone biosynthetic gene cluster	T2PKS	PKSother	Streptomyces sp. RI-77	Bacteria,Actinobacteria,Streptomycetales,Streptomycetaceae,Streptomyces
BGC0001387.1	BGC0001387.1	Streptomyces calvus strain ATCC 13382 nucleocidin biosynthetic gene cluster, partial sequence		Others	Streptomyces calvus	Bacteria,Actinobacteria,Streptomycetales,Streptomycetaceae,Streptomyces
BGC0001396.1	BGC0001396.1	Streptomyces sp. A1(2016) biosynthetic gene cluster, complete sequence	T1PKS	PKSI	Streptomyces sp. A1(2016)	Bacteria,Actinobacteria,Streptomycetales,Streptomycetaceae,Streptomyces
BGC0001397.1	BGC0001397.1	Streptomyces globisporus C-1027 plasmid SGLP1, complete sequence	T1PKS.NRPS	PKS-NRP_Hybrids	Streptomyces globisporus C-1027	Bacteria,Actinobacteria,Streptomycetales,Streptomycetaceae,Streptomyces
BGC0001406.1	BGC0001406.1	Streptomyces canus Tlo1 (tlo1), Tlo2 (tlo2), Tlo3 (tlo3), Tlo4 (tlo4), Tlo5 (tlo5), Tlo6 (tlo6), Tlo7 (tlo7), Tlo8 (tlo8), Tlo9 (tlo9), Tlo10 (tlo10), Tlo11 (tlo11), Tlo12 (tlo12), Tlo13 (tlo13), Tlo14 (tlo14), Tlo15 (tlo15), Tlo16 (tlo16), Tlo17 (tlo17), Tlo18 (tlo18), Tlo19 (tlo19), Tlo20 (tlo20), Tlo21 (tlo21), Tlo22 (tlo22), Tlo23 (tlo23), Tlo24 (tlo24), Tlo25 (tlo25), Tlo26 (tlo26), Tlo27 (t…	NRPS	NRPS	Streptomyces canus	Bacteria,Actinobacteria,Streptomycetales,Streptomycetaceae,Streptomyces
BGC0001409.1	BGC0001409.1	Streptomyces minoensis strain NRRL B-5482 dutomycin biosynthetic gene cluster, complete sequence	T2PKS.T1PKS.PKS-like	PKSother	Streptomyces minoensis	Bacteria,Actinobacteria,Streptomycetales,Streptomycetaceae,Streptomyces
BGC0001414.1	BGC0001414.1	Streptomyces sp. DSM 40835 griselimycin biosynthetic gene cluster, complete sequence	NRPS	NRPS	Streptomyces muensis	Bacteria,Actinobacteria,Streptomycetales,Streptomycetaceae,Streptomyces
BGC0001433.1	BGC0001433.1	Streptomyces argillaceus argimycin P biosynthesis gene cluster	T1PKS	PKSI	Streptomyces argillaceus	Bacteria,Actinobacteria,Streptomycetales,Streptomycetaceae,Streptomyces
BGC0001435.1	BGC0001435.1	Streptomyces sp. ZJ306 hydroxylase, deacetylase, and hypothetical proteins genes, complete cds; ikarugamycin gene cluster, complete sequence; and GCN5-related N-acetyltransferase, hypothetical protein, asparagine synthase, transcriptional regulator, ABC transporter, hypothetical proteins, putative membrane transport protein, putative acetyltransferase, cytochrome P450, putative alpha-glucosidase,…	T1PKS.lassopeptide.NRPS	Others	Streptomyces sp. ZJ306	Bacteria,Actinobacteria,Streptomycetales,Streptomycetaceae,Streptomyces
BGC0001438.1	BGC0001438.1	Streptomyces sp. CS057 genomic scaffold scaffold00001, whole genome shotgun sequence	T2PKS.oligosaccharide	Others	Streptomyces sp. CS057	Bacteria,Actinobacteria,Streptomycetales,Streptomycetaceae,Streptomyces
BGC0001439.1	BGC0001439.1	Streptomyces sp. CS113 genomic scaffold scaffold00001, whole genome shotgun sequence	T2PKS.oligosaccharide.PKS-like	Others	Streptomyces sp. CS113	Bacteria,Actinobacteria,Streptomycetales,Streptomycetaceae,Streptomyces
BGC0001441.1	BGC0001441.1	Streptomyces sp. strain UCK 14 glyoxalase gene, complete cds; bel gene cluster, complete sequence; and SAM-dependent methyltransferase gene, complete cds	betalactone	Others	Streptomyces sp.	Bacteria,Actinobacteria,Streptomycetales,Streptomycetaceae,Streptomyces
BGC0001442.1	BGC0001442.1	Streptomyces sp. strain ATCC 14903 actinonin biosynthetic gene cluster, complete sequence	NRPS	NRPS	Streptomyces sp.	Bacteria,Actinobacteria,Streptomycetales,Streptomycetaceae,Streptomyces
BGC0001444.1	BGC0001444.1	Streptomyces sp. NTK 937 contig00001, whole genome shotgun sequence	PKS-like	PKSother	Streptomyces sp. NTK 937	Bacteria,Actinobacteria,Streptomycetales,Streptomycetaceae,Streptomyces
BGC0001452.1	BGC0001452.1	Streptomyces sp. CS149 genomic DNA containing Sipanmycin biosynthesis gene cluster region	T1PKS.oligosaccharide	Others	Streptomyces sp. CS149	Bacteria,Actinobacteria,Streptomycetales,Streptomycetaceae,Streptomyces
BGC0001453.1	BGC0001453.1	Streptomyces argillaceus genomic DNA containing Desferrioxamine biosynthesis gene cluster region, strain ATCC 12956	siderophore	Others	Streptomyces argillaceus	Bacteria,Actinobacteria,Streptomycetales,Streptomycetaceae,Streptomyces
BGC0001454.1	BGC0001454.1	Streptomyces argillaceus genomic DNA containing Germicidin biosynthesis gene cluster region, strain ATCC 12956	T3PKS	PKSother	Streptomyces argillaceus	Bacteria,Actinobacteria,Streptomycetales,Streptomycetaceae,Streptomyces
BGC0001455.1	BGC0001455.1	Streptomyces argillaceus genomic DNA containing Antimycin biosynthesis gene cluster, anta region, strain ATCC 12956	T1PKS.NRPS	PKS-NRP_Hybrids	Streptomyces argillaceus	Bacteria,Actinobacteria,Streptomycetales,Streptomycetaceae,Streptomyces
BGC0001456.1	BGC0001456.1	Streptomyces argillaceus genomic DNA containing Isorenieratene biosynthesis gene cluster region, strain ATCC 12956	terpene	Terpene	Streptomyces argillaceus	Bacteria,Actinobacteria,Streptomycetales,Streptomycetaceae,Streptomyces
BGC0001457.1	BGC0001457.1	Streptomyces caniferus genomic DNA containing Jomthonic acids biosynthesis gene cluster region, strain GUA-06-05-006A	T1PKS.NRPS	PKS-NRP_Hybrids	Streptomyces caniferus	Bacteria,Actinobacteria,Streptomycetales,Streptomycetaceae,Streptomyces
BGC0001468.1	BGC0001468.1	Streptomyces cinnamoneus strain DSM 41675 NODE_1_length_6463510_cov_311.439, whole genome shotgun sequence	CDPS	Others	Streptomyces cinnamoneus	Bacteria,Actinobacteria,Streptomycetales,Streptomycetaceae,Streptomyces,Streptomyces cinnamoneus group
BGC0001472.1	BGC0001472.1	Streptomyces bernensis strain UC 5144 S12 ribosomal protein (S12), S7 ribosomal protein (S7), elongation factor G (EF-G), and elongation factor Tu (EF-Tu) genes, complete cds; berninamycin gene cluster, complete sequence; and LmbE family protein gene, partial cds	LAP.thiopeptide	RiPPs	Streptomyces bernensis	Bacteria,Actinobacteria,Streptomycetales,Streptomycetaceae,Streptomyces
BGC0001474.1	BGC0001474.1	Streptomyces tateyamensis strain ATCC 21389 Streptomyces_tateyamensis_21389_contig_40, whole genome shotgun sequence	thiopeptide.TfuA-related	RiPPs	Streptomyces tateyamensis	Bacteria,Actinobacteria,Streptomycetales,Streptomycetaceae,Streptomyces
BGC0001476.1	BGC0001476.1	Streptomyces sp. strain ID38640 pseudouridimycin biosynthetic gene cluster, complete sequence	nucleoside	Others	Streptomyces sp.	Bacteria,Actinobacteria,Streptomycetales,Streptomycetaceae,Streptomyces
BGC0001477.1	BGC0001477.1	Streptomyces sp. ID38640 lydicamycin biosynthesis gene cluster, complete sequence	T1PKS.NRPS	PKS-NRP_Hybrids	Streptomyces sp. ID38640	Bacteria,Actinobacteria,Streptomycetales,Streptomycetaceae,Streptomyces
BGC0001478.1	BGC0001478.1	Streptomyces sp. ID38640 desferrioxamine biosynthesis gene cluster, complete sequence	siderophore	Others	Streptomyces sp. ID38640	Bacteria,Actinobacteria,Streptomycetales,Streptomycetaceae,Streptomyces
BGC0001483.1	BGC0001483.1	Streptomyces sp. RM-5-8 pri gene cluster, complete sequence	indole	Others	Streptomyces sp. RM-5-8	Bacteria,Actinobacteria,Streptomycetales,Streptomycetaceae,Streptomyces
BGC0001484.1	BGC0001484.1	Streptomyces sp. ATCC 39365 2'-chloropentostatin biosynthetic gene cluster, partial sequence		Others	Actinomadura sp. ATCC 39365	Bacteria,Actinobacteria,Streptosporangiales,Thermomonosporaceae,Actinomadura
BGC0001487.1	BGC0001487.1	Streptomyces cyaneofuscatus strain Soc7 3,7-dihydroxytropolone biosynthetic gene cluster, complete sequence	butyrolactone	Others	Streptomyces cyaneofuscatus	Bacteria,Actinobacteria,Streptomycetales,Streptomycetaceae,Streptomyces
BGC0001492.1	BGC0001492.1	Streptomyces sp. LC-6-2 abs biosynthetic gene cluster, complete sequence	T1PKS	PKSI	Streptomyces sp. LC-6-2	Bacteria,Actinobacteria,Streptomycetales,Streptomycetaceae,Streptomyces
BGC0001493.1	BGC0001493.1	Streptomyces achromogenes subsp. achromogenes strain NRRL B-2120 contig2.1, whole genome shotgun sequence	lassopeptide	RiPPs	Streptomyces achromogenes subsp. achromogenes	Bacteria,Actinobacteria,Streptomycetales,Streptomycetaceae,Streptomyces
BGC0001497.1	BGC0001497.1	Streptomyces sp. strain ATCC 14903 actinonin biosynthetic gene cluster, complete sequence	NRPS	NRPS	Streptomyces sp.	Bacteria,Actinobacteria,Streptomycetales,Streptomycetaceae,Streptomyces
BGC0001506.1	BGC0001506.1	Streptomyces sp. NRRL S-146 contig56.1, whole genome shotgun sequence	lassopeptide	RiPPs	Streptomyces sp. NRRL S-146	Bacteria,Actinobacteria,Streptomycetales,Streptomycetaceae,Streptomyces
BGC0001507.1	BGC0001507.1	Streptomyces olindensis strain DAUFPE 5622, whole genome shotgun sequence	lassopeptide	RiPPs	Streptomyces olindensis	Bacteria,Actinobacteria,Streptomycetales,Streptomycetaceae,Streptomyces
BGC0001510.1	BGC0001510.1	Streptomyces hygrospinosus strain ACCC40033 anisomycin gene cluster, complete sequence		Others	Streptomyces hygrospinosus	Bacteria,Actinobacteria,Streptomycetales,Streptomycetaceae,Streptomyces
BGC0001512.1	BGC0001512.1	Streptomyces sp. strain MA6657 anthrabenzoxocinone biosynthetic gene cluster, complete sequence	T2PKS	PKSother	Streptomyces sp.	Bacteria,Actinobacteria,Streptomycetales,Streptomycetaceae,Streptomyces
BGC0001514.1	BGC0001514.1	Streptomyces citricolor DNA, aristeromycin biosynthetic gene cluster, complete sequence, strain: NBRC 13005		Others	Streptomyces citricolor	Bacteria,Actinobacteria,Streptomycetales,Streptomycetaceae,Streptomyces
BGC0001519.1	BGC0001519.1	Streptomyces aurantiacus JA 4570 Seq14, whole genome shotgun sequence	T1PKS.NRPS	PKS-NRP_Hybrids	Streptomyces aurantiacus JA 4570	Bacteria,Actinobacteria,Streptomycetales,Streptomycetaceae,Streptomyces
BGC0001522.1	BGC0001522.1	Streptomyces filamentosus strain NRRL 15998 auroramycin biosynthetic gene cluster, complete sequence	T1PKS.oligosaccharide	Others	Streptomyces filamentosus	Bacteria,Actinobacteria,Streptomycetales,Streptomycetaceae,Streptomyces
BGC0001523.1	BGC0001523.1	Streptomyces sp. 211726 azalomycin F biosynthetic gene cluster, complete sequence	T1PKS	PKSI	Streptomyces sp. 211726	Bacteria,Actinobacteria,Streptomycetales,Streptomycetaceae,Streptomyces
BGC0001529.1	BGC0001529.1	Streptomyces sp. RI18 DNA, bez gene cluster for biosynthesis of bezastatin derivatives, strain: RI18		Others	Streptomyces sp. RI18	Bacteria,Actinobacteria,Streptomycetales,Streptomycetaceae,Streptomyces
BGC0001530.1	BGC0001530.1	Streptomyces cinnamoneus strain ATCC 21532 contig168, whole genome shotgun sequence	CDPS	Others	Streptomyces cinnamoneus	Bacteria,Actinobacteria,Streptomycetales,Streptomycetaceae,Streptomyces,Streptomyces cinnamoneus group
BGC0001533.1	BGC0001533.1	Streptomyces rochei borrelidin gene cluster, partial sequence	T1PKS	PKSI	Streptomyces rochei	Bacteria,Actinobacteria,Streptomycetales,Streptomycetaceae,Streptomyces
BGC0001534.1	BGC0001534.1	Streptomyces filamentosus bkdA2B2C2 gene cluster, complete sequence		Others	Streptomyces filamentosus	Bacteria,Actinobacteria,Streptomycetales,Streptomycetaceae,Streptomyces
BGC0001535.1	BGC0001535.1	Streptomyces filamentosus bkdA1B1C1 gene cluster, complete sequence		Others	Streptomyces filamentosus	Bacteria,Actinobacteria,Streptomycetales,Streptomycetaceae,Streptomyces
BGC0001537.1	BGC0001537.1	Streptomyces sp. NBRC 110030, whole genome shotgun sequence	T1PKS	PKSI	Streptomyces sp. NBRC 110030	Bacteria,Actinobacteria,Streptomycetales,Streptomycetaceae,Streptomyces
BGC0001538.1	BGC0001538.1	Streptomyces sp. NTK 937 contig00001, whole genome shotgun sequence	PKS-like	PKSother	Streptomyces sp. NTK 937	Bacteria,Actinobacteria,Streptomycetales,Streptomycetaceae,Streptomyces
BGC0001539.1	BGC0001539.1	Streptomyces cattleya str. NRRL 8057 main chromosome, complete genome	lassopeptide	RiPPs	Streptomyces cattleya NRRL 8057 = DSM 46488	Bacteria,Actinobacteria,Streptomycetales,Streptomycetaceae,Streptomyces
BGC0001540.1	BGC0001540.1	Streptomyces zelensis strain NRRL 11183 hypothetical protein, beta-lactamase, and isochorismatase genes, complete cds; CC-1065 biosynthetic gene cluster, complete sequence; and urea transporter and urease genes, complete cds		Others	Streptomyces zelensis	Bacteria,Actinobacteria,Streptomycetales,Streptomycetaceae,Streptomyces
BGC0001548.1	BGC0001548.1	Streptomyces albulus strain B-3066 B3066_ACTTGA_L001_R1_001_(paired)_contig_20, whole genome shotgun sequence	lassopeptide	RiPPs	Streptomyces albulus	Bacteria,Actinobacteria,Streptomycetales,Streptomycetaceae,Streptomyces
BGC0001549.1	BGC0001549.1	Streptomyces aurantiacus JA 4570 Seq17, whole genome shotgun sequence	lassopeptide	RiPPs	Streptomyces aurantiacus JA 4570	Bacteria,Actinobacteria,Streptomycetales,Streptomycetaceae,Streptomyces
BGC0001550.1	BGC0001550.1	Streptomyces katrae strain NRRL B-16271 contig33.1, whole genome shotgun sequence	lassopeptide	RiPPs	Streptomyces katrae	Bacteria,Actinobacteria,Streptomycetales,Streptomycetaceae,Streptomyces
BGC0001551.1	BGC0001551.1	Streptomyces glaucescens strain GLA.O, complete genome		Others	Streptomyces glaucescens	Bacteria,Actinobacteria,Streptomycetales,Streptomycetaceae,Streptomyces
BGC0001552.1	BGC0001552.1	Streptomyces avermitilis MA-4680 = NBRC 14893 DNA, complete genome	lassopeptide	RiPPs	Streptomyces avermitilis MA-4680 = NBRC 14893	Bacteria,Actinobacteria,Streptomycetales,Streptomycetaceae,Streptomyces
BGC0001553.1	BGC0001553.1	Streptomyces sp. JV178 clifednamide biosynthetic gene cluster, complete sequence	T1PKS.NRPS	PKS-NRP_Hybrids	Streptomyces sp. JV178	Bacteria,Actinobacteria,Streptomycetales,Streptomycetaceae,Streptomyces
BGC0001556.1	BGC0001556.1	Streptomyces sp. strain S10 combamide biosynthetic gene cluster, complete sequence	T1PKS.NRPS	PKS-NRP_Hybrids	Streptomyces sp.	Bacteria,Actinobacteria,Streptomycetales,Streptomycetaceae,Streptomyces
BGC0001558.1	BGC0001558.1	Streptomyces sp. CNT302 D329DRAFT_scaffold00013.13, whole genome shotgun sequence	T2PKS.oligosaccharide.PKS-like	Others	Streptomyces sp. CNT302	Bacteria,Actinobacteria,Streptomycetales,Streptomycetaceae,Streptomyces
BGC0001561.1	BGC0001561.1	Streptomyces curacoi strain DSM 40107 PRJNA299217_c028, whole genome shotgun sequence	NRPS	NRPS	Streptomyces curacoi	Bacteria,Actinobacteria,Streptomycetales,Streptomycetaceae,Streptomyces
BGC0001562.1	BGC0001562.1	Streptomyces curacoi strain DSM 40107 PRJNA299217_c003, whole genome shotgun sequence	betalactone.NRPS	Others	Streptomyces curacoi	Bacteria,Actinobacteria,Streptomycetales,Streptomycetaceae,Streptomyces
BGC0001567.1	BGC0001567.1	Streptomyces lincolnensis strain NRRL 2936, complete genome	NRPS	NRPS	Streptomyces lincolnensis	Bacteria,Actinobacteria,Streptomycetales,Streptomycetaceae,Streptomyces
BGC0001568.1	BGC0001568.1	Streptomyces sp. SCSIO 1666 cytorhodin biosynthesis gene cluster, complete sequence	T2PKS.oligosaccharide.PKS-like	Others	Streptomyces sp. SCSIO 1666	Bacteria,Actinobacteria,Streptomycetales,Streptomycetaceae,Streptomyces
BGC0001569.1	BGC0001569.1	Streptomyces noursei ATCC 11455, complete genome	betalactone.NRPS	Others	Streptomyces noursei ATCC 11455	Bacteria,Actinobacteria,Streptomycetales,Streptomycetaceae,Streptomyces
BGC0001570.1	BGC0001570.1	Streptomyces albulus strain B-3066 B3066_ACTTGA_L001_R1_001_(paired)_contig_7, whole genome shotgun sequence	NRPS	NRPS	Streptomyces albulus	Bacteria,Actinobacteria,Streptomycetales,Streptomycetaceae,Streptomyces
BGC0001574.1	BGC0001574.1	Streptomyces thioluteus SF2768 biosynthesis gene cluster, complete sequence	NRPS	NRPS	Streptomyces thioluteus	Bacteria,Actinobacteria,Streptomycetales,Streptomycetaceae,Streptomyces
BGC0001579.1	BGC0001579.1	Streptomyces cinnamoneus strain ATCC 12686 scaffold18, whole genome shotgun sequence	lanthipeptide	RiPPs	Streptomyces cinnamoneus	Bacteria,Actinobacteria,Streptomycetales,Streptomycetaceae,Streptomyces,Streptomyces cinnamoneus group
BGC0001580.1	BGC0001580.1	Streptomyces aburaviensis Ebelactone biosynthetic gene cluster, strain ATCC31860	T1PKS.terpene	Others	Kitasatospora aburaviensis	Bacteria,Actinobacteria,Streptomycetales,Streptomycetaceae,Kitasatospora
BGC0001584.1	BGC0001584.1	Streptomyces sp. CB02366 enediyne antitumor antibiotic C-1027 biosynthetic gene cluster, complete sequence	T1PKS.NRPS	PKS-NRP_Hybrids	Streptomyces sp. CB02366	Bacteria,Actinobacteria,Streptomycetales,Streptomycetaceae,Streptomyces
BGC0001587.1	BGC0001587.1	Streptomyces avermitilis MA-4680 = NBRC 14893 DNA, complete genome		Others	Streptomyces avermitilis MA-4680 = NBRC 14893	Bacteria,Actinobacteria,Streptomycetales,Streptomycetaceae,Streptomyces
BGC0001590.1	BGC0001590.1	Streptomyces sp. KY5 formicamycin biosynthesis gene cluster, complete sequence	T2PKS	PKSother	Streptomyces sp. KY5	Bacteria,Actinobacteria,Streptomycetales,Streptomycetaceae,Streptomyces
BGC0001592.1	BGC0001592.1	Streptomyces lunaelactis strain MM91 ferroverdin biosynthesis gene cluster, complete sequence	melanin	Others	Streptomyces lunaelactis	Bacteria,Actinobacteria,Streptomycetales,Streptomycetaceae,Streptomyces
BGC0001593.1	BGC0001593.1	Streptomyces ficellus ficellomycin biosynthesis gene cluster, complete sequence	siderophore.NRPS	Others	Streptomyces ficellus	Bacteria,Actinobacteria,Streptomycetales,Streptomycetaceae,Streptomyces
BGC0001596.1	BGC0001596.1	Streptomyces albus strain DSM 41398, complete genome	T2PKS	PKSother	Streptomyces albus	Bacteria,Actinobacteria,Streptomycetales,Streptomycetaceae,Streptomyces
BGC0001598.1	BGC0001598.1	Streptomyces diastatochromogenes strain Tue6028 foxicin gene cluster, complete sequence	T1PKS.NRPS	PKS-NRP_Hybrids	Streptomyces diastatochromogenes	Bacteria,Actinobacteria,Streptomycetales,Streptomycetaceae,Streptomyces
BGC0001607.1	BGC0001607.1	Streptomyces sp. NRRL B-1347 contig53.1, whole genome shotgun sequence		Others	Streptomyces sp. NRRL B-1347	Bacteria,Actinobacteria,Streptomycetales,Streptomycetaceae,Streptomyces
BGC0001610.1	BGC0001610.1	Streptomyces ahygroscopicus subsp. wuzhouensis strain S91 gougerotin biosynthetic gene cluster, complete sequence		Others	Streptomyces ahygroscopicus subsp. wuzhouensis	Bacteria,Actinobacteria,Streptomycetales,Streptomycetaceae,Streptomyces
BGC0001611.1	BGC0001611.1	Streptomyces sp. CB01883 guangnanmycin biosynthetic gene cluster, complete sequence	transAT-PKS.NRPS	PKS-NRP_Hybrids	Streptomyces sp. CB01883	Bacteria,Actinobacteria,Streptomycetales,Streptomycetaceae,Streptomyces
BGC0001619.1	BGC0001619.1	Streptomyces sp. WAC2288 ibomycin biosynthesis gene cluster, partial sequence	T1PKS.oligosaccharide	Others	Streptomyces sp. WAC2288	Bacteria,Actinobacteria,Streptomycetales,Streptomycetaceae,Streptomyces
BGC0001620.1	BGC0001620.1	Streptomyces atratus Gcn5-related-N-acetyltransferase, ArsR family transcriptional regulator, pyruvate phosphate dikinase, transcriptional regulator, and TetR family transcriptional regulator genes, complete cds; ilamycin gene cluster, complete sequence; and porphobilinogen deaminase 2, porphobilinogen deaminase, phosphoglycerate mutase, and hypothetical protein genes, complete cds	T1PKS.indole.NRPS	Others	Streptomyces atratus	Bacteria,Actinobacteria,Streptomycetales,Streptomycetaceae,Streptomyces
BGC0001622.1	BGC0001622.1	Streptomyces sp. strain Go66 isatropolone gene cluster, complete sequence	T2PKS	PKSother	Streptomyces sp.	Bacteria,Actinobacteria,Streptomycetales,Streptomycetaceae,Streptomyces
BGC0001623.1	BGC0001623.1	Streptomyces sp. MSC090213JE08 DNA, ishigamide biosynthetic gene cluster	ladderane.NRPS	Others	Streptomyces sp. MSC090213JE08	Bacteria,Actinobacteria,Streptomycetales,Streptomycetaceae,Streptomyces
BGC0001625.1	BGC0001625.1	Streptomyces sp. CB01883 isofuranonaphthoquinone biosynthetic gene cluster, complete sequence	T2PKS	PKSother	Streptomyces sp. CB01883	Bacteria,Actinobacteria,Streptomycetales,Streptomycetaceae,Streptomyces
BGC0001633.1	BGC0001633.1	Streptomyces mobaraensis NBRC 13819 = DSM 40847 contig018, whole genome shotgun sequence	fused	Others	Streptomyces mobaraensis NBRC 13819 = DSM 40847	Bacteria,Actinobacteria,Streptomycetales,Streptomycetaceae,Streptomyces
BGC0001634.1	BGC0001634.1	Streptomyces sp. NRRL F-5702 contig3.1, whole genome shotgun sequence	lassopeptide	RiPPs	Streptomyces sp. NRRL F-5702	Bacteria,Actinobacteria,Streptomycetales,Streptomycetaceae,Streptomyces
BGC0001645.1	BGC0001645.1	Streptomyces sp. NRRL S-118 P205_Doro1_scaffold34, whole genome shotgun sequence	lassopeptide	RiPPs	Streptomyces sp. NRRL S-118	Bacteria,Actinobacteria,Streptomycetales,Streptomycetaceae,Streptomyces
BGC0001647.1	BGC0001647.1	Streptomyces sp. MP131-18 scaf_01, whole genome shotgun sequence	T1PKS.NRPS-like	PKS-NRP_Hybrids	Streptomyces sp. MP131-18	Bacteria,Actinobacteria,Streptomycetales,Streptomycetaceae,Streptomyces
BGC0001648.1	BGC0001648.1	Streptomyces sp. strain FXJ1.172 lasalocid biosynthetic gene cluster, partial sequence	T1PKS	PKSI	Streptomyces sp.	Bacteria,Actinobacteria,Streptomycetales,Streptomycetaceae,Streptomyces
BGC0001649.1	BGC0001649.1	Streptomyces lavendulae FRI-5 DNA, lav gene cluster	T1PKS	PKSI	Streptomyces lavendulae	Bacteria,Actinobacteria,Streptomycetales,Streptomycetaceae,Streptomyces
BGC0001652.1	BGC0001652.1	Streptomyces sp. ICBB 8177 limazepine biosynthetic gene cluster, complete sequence	NRPS	NRPS	Streptomyces sp. ICBB 8177	Bacteria,Actinobacteria,Streptomycetales,Streptomycetaceae,Streptomyces
BGC0001661.1	BGC0001661.1	Streptomyces sp. strain 120454 may gene cluster, complete sequence	T2PKS	PKSother	Streptomyces sp.	Bacteria,Actinobacteria,Streptomycetales,Streptomycetaceae,Streptomyces
BGC0001670.1	BGC0001670.1	Streptomyces cinnamonensis strain ST021 monensin biosynthetic gene cluster, complete sequence	T1PKS	PKSI	Streptomyces cinnamonensis	Bacteria,Actinobacteria,Streptomycetales,Streptomycetaceae,Streptomyces
BGC0001673.1	BGC0001673.1	Streptomyces cattleya DSM 46488, complete genome	lassopeptide	RiPPs	Streptomyces cattleya NRRL 8057 = DSM 46488	Bacteria,Actinobacteria,Streptomycetales,Streptomycetaceae,Streptomyces
BGC0001674.1	BGC0001674.1	Streptomyces mirabilis strain OK461 genome assembly, contig: Ga0007938_103, whole genome shotgun sequence	lassopeptide	RiPPs	Streptomyces mirabilis	Bacteria,Actinobacteria,Streptomycetales,Streptomycetaceae,Streptomyces
BGC0001675.1	BGC0001675.1	Streptomyces griseoruber strain Sgr29 murayaquinone gene cluster, partial sequence	T2PKS	PKSother	Streptomyces griseoruber	Bacteria,Actinobacteria,Streptomycetales,Streptomycetaceae,Streptomyces
BGC0001690.1	BGC0001690.1	Streptomyces gilvosporeus strain Ins1 hypothetical protein gene, complete cds; natamycin biosynthetic gene cluster, complete sequence; and hypothetical protein gene, complete cds	T1PKS.NRPS-like	PKS-NRP_Hybrids	Streptomyces gilvosporeus	Bacteria,Actinobacteria,Streptomycetales,Streptomycetaceae,Streptomyces
BGC0001694.1	BGC0001694.1	Streptomyces koyangensis neoabyssomincin/abyssomicinbiosynthetic gene cluster, complete sequence	T1PKS	PKSI	Streptomyces koyangensis	Bacteria,Actinobacteria,Streptomycetales,Streptomycetaceae,Streptomyces
BGC0001695.1	BGC0001695.1	Streptomyces conglobatus strain ATCC 31005 neoantimycin biosynthetic gene cluster, complete sequence	T1PKS.NRPS	PKS-NRP_Hybrids	Streptomyces conglobatus	Bacteria,Actinobacteria,Streptomycetales,Streptomycetaceae,Streptomyces
BGC0001696.1	BGC0001696.1	Streptomyces sp. DNA, neothioviridamide biosynthetic gene cluster, strain: MSB090213SC12	TfuA-related	RiPPs	Streptomyces sp.	Bacteria,Actinobacteria,Streptomycetales,Streptomycetaceae,Streptomyces
BGC0001700.1	BGC0001700.1	Streptomyces sp. IMB7-145 niphimycin biosynthetic gene cluster, complete sequence	T1PKS	PKSI	Streptomyces sp. IMB7-145	Bacteria,Actinobacteria,Streptomycetales,Streptomycetaceae,Streptomyces
BGC0001707.1	BGC0001707.1	Streptomyces sp. strain SCSIO 1682 molecular chaperone GroES, mobilization protein, LSU ribosomal protein L11P, and transposase genes, complete cds; nosiheptide biosynthetic gene cluster, complete sequence; and serine/threonine protein kinase, hypothetical protein, transposase, serine/threonine protein kinase, and transposase genes, complete cds	thiopeptide	RiPPs	Streptomyces sp.	Bacteria,Actinobacteria,Streptomycetales,Streptomycetaceae,Streptomyces
BGC0001709.1	BGC0001709.1	Streptomyces albulus nystatin gene cluster, complete sequence; and hypothetical protein genes, complete cds	T1PKS	PKSI	Streptomyces albulus	Bacteria,Actinobacteria,Streptomycetales,Streptomycetaceae,Streptomyces
BGC0001719.1	BGC0001719.1	Streptomyces olivaceus strain SCSIO T05 anthracene scaffold gene cluster, complete sequence	T2PKS.PKS-like	PKSother	Streptomyces olivaceus	Bacteria,Actinobacteria,Streptomycetales,Streptomycetaceae,Streptomyces
BGC0001723.1	BGC0001723.1	Streptomyces antibioticus strain NRRL 3238 oviedomycin biosynthetic gene cluster, complete sequence	T2PKS	PKSother	Streptomyces antibioticus	Bacteria,Actinobacteria,Streptomycetales,Streptomycetaceae,Streptomyces
BGC0001726.1	BGC0001726.1	Streptomyces pactum strain SCSIO 02999 PTM biosynthetic gene cluster, complete sequence; and Xia gene cluster, partial sequence	T1PKS.NRPS	PKS-NRP_Hybrids	Streptomyces pactum	Bacteria,Actinobacteria,Streptomycetales,Streptomycetaceae,Streptomyces
BGC0001731.1	BGC0001731.1	Streptomyces paulus strain NRRL8115 paulomycin biosynthetic gene cluster, complete sequence	PKS-like	PKSother	Streptomyces paulus	Bacteria,Actinobacteria,Streptomycetales,Streptomycetaceae,Streptomyces
BGC0001732.1	BGC0001732.1	Streptomyces sp. YN86 paulomycin biosynthetic gene cluster, complete sequence	PKS-like	PKSother	Streptomyces sp. YN86	Bacteria,Actinobacteria,Streptomycetales,Streptomycetaceae,Streptomyces
BGC0001735.1	BGC0001735.1	Streptomyces antibioticus strain NRRL 3238 pentostatin biosynthetic gene cluster, complete sequence	linaridin	RiPPs	Streptomyces antibioticus	Bacteria,Actinobacteria,Streptomycetales,Streptomycetaceae,Streptomyces
BGC0001739.1	BGC0001739.1	Streptomyces sp. NRRL F-525 contig19.1, whole genome shotgun sequence	phosphonate	Others	Streptomyces sp. NRRL F-525	Bacteria,Actinobacteria,Streptomycetales,Streptomycetaceae,Streptomyces
BGC0001740.1	BGC0001740.1	Streptomyces avermitilis DNA, gene cluster for phthoxazolin biosynthesis, strain: KA-320	transAT-PKS.transAT-PKS-like.NRPS	PKS-NRP_Hybrids	Streptomyces avermitilis	Bacteria,Actinobacteria,Streptomycetales,Streptomycetaceae,Streptomyces
BGC0001742.1	BGC0001742.1	Candidatus Streptomyces philanthi bv. triangulum strain 23Af2 piericidin biosynthesic gene cluster, complete sequence	T1PKS	PKSI	Candidatus Streptomyces philanthi bv. triangulum	Bacteria,Actinobacteria,Streptomycetales,Streptomycetaceae,Streptomyces
BGC0001746.1	BGC0001746.1	Streptomyces pristinaespiralis ATCC 25486 chromosome, whole genome shotgun sequence	terpene	Terpene	Streptomyces pristinaespiralis ATCC 25486	Bacteria,Actinobacteria,Streptomycetales,Streptomycetaceae,Streptomyces
BGC0001752.1	BGC0001752.1	Streptomyces sp. MBT76 scaffold_3, whole genome shotgun sequence	NRPS	NRPS	Streptomyces sp. MBT76	Bacteria,Actinobacteria,Streptomycetales,Streptomycetaceae,Streptomyces
BGC0001753.1	BGC0001753.1	Streptomyces globisporus subsp. globisporus strain NRRL B-2709 contig3.1, whole genome shotgun sequence	bacteriocin.thiopeptide	RiPPs	Streptomyces globisporus subsp. globisporus	Bacteria,Actinobacteria,Streptomycetales,Streptomycetaceae,Streptomyces
BGC0001755.1	BGC0001755.1	Streptomyces sp. strain OUC6819 rdm biosynthetic gene cluster, complete sequence	T1PKS	PKSI	Streptomyces sp.	Bacteria,Actinobacteria,Streptomycetales,Streptomycetaceae,Streptomyces
BGC0001760.1	BGC0001760.1	Streptomyces rimosus subsp. rimosus ATCC 10970 contig00030, whole genome shotgun sequence	NRPS	NRPS	Streptomyces rimosus subsp. rimosus ATCC 10970	Bacteria,Actinobacteria,Streptomycetales,Streptomycetaceae,Streptomyces
BGC0001762.1	BGC0001762.1	Streptomyces sp. KIB-H033 amidohydrolase, marR family transcriptional regulator, hypothetical protein, transposase, hypothetical protein, zinc-containing alcohol dehydrogenase, FAD-linked oxidoreductase (rubS1), and hypothetical protein (rubN1) genes, complete cds; rubrolone biosynthesis gene cluster, complete sequence; and Isopentenyl-diphosphate delta-isomerase, hypothetical protein, methylmalo…	T2PKS	PKSother	Streptomyces sp. KIB-H033	Bacteria,Actinobacteria,Streptomycetales,Streptomycetaceae,Streptomyces
BGC0001763.1	BGC0001763.1	Streptomyces atratus DNA, ruf gene cluster for biosynthesis of rufomycin	T1PKS.indole.NRPS	Others	Streptomyces atratus	Bacteria,Actinobacteria,Streptomycetales,Streptomycetaceae,Streptomyces
BGC0001764.1	BGC0001764.1	Streptomyces sp. SoC090715LN-17 DNA, orf0-orf50 for s56-p1 biosynthesis	NRPS	NRPS	Streptomyces sp. SoC090715LN-17	Bacteria,Actinobacteria,Streptomycetales,Streptomycetaceae,Streptomyces
BGC0001766.1	BGC0001766.1	TPA_exp: Streptomyces sp. CNB091 sln biosynthesis gene cluster, complete sequence	T1PKS.NRPS	PKS-NRP_Hybrids	Streptomyces sp. CNB091	Bacteria,Actinobacteria,Streptomycetales,Streptomycetaceae,Streptomyces
BGC0001769.1	BGC0001769.1	Streptomyces sp. strain KY40-1 saquayamycins biosynthetic gene cluster, complete sequence	T2PKS.oligosaccharide	Others	Streptomyces sp.	Bacteria,Actinobacteria,Streptomycetales,Streptomycetaceae,Streptomyces
BGC0001770.1	BGC0001770.1	Streptomyces sp. SD85 sceliphrolactam biosynthesic gene cluster, complete sequence	T1PKS	PKSI	Streptomyces sp. SD85	Bacteria,Actinobacteria,Streptomycetales,Streptomycetaceae,Streptomyces
BGC0001771.1	BGC0001771.1	Streptomyces sclerotialus strain NRRL ISP-5269 contig43.1, whole genome shotgun sequence	butyrolactone.NRPS	Others	Streptomyces sclerotialus	Bacteria,Actinobacteria,Streptomycetales,Streptomycetaceae,Streptomyces
BGC0001774.1	BGC0001774.1	Streptomyces fimbriatus strain CGMCC 4.1598 septacidin biosynthetic gene cluster, complete sequence		Others	Streptomyces fimbriatus	Bacteria,Actinobacteria,Streptomycetales,Streptomycetaceae,Streptomyces
BGC0001778.1	BGC0001778.1	Streptomyces showdoensis strain ATCC 15227 ATCC_15227_cotig_45, whole genome shotgun sequence	ectoine	Others	Streptomyces showdoensis	Bacteria,Actinobacteria,Streptomycetales,Streptomycetaceae,Streptomyces
BGC0001779.1	BGC0001779.1	Streptomyces nodosus strain ATCC 14899 genome		Others	Streptomyces nodosus	Bacteria,Actinobacteria,Streptomycetales,Streptomycetaceae,Streptomyces
BGC0001782.1	BGC0001782.1	Streptomyces sp. SCSIO 03032 tryptophan dimers biosynthetic gene cluster, complete sequence	indole	Others	Streptomyces sp. SCSIO 03032	Bacteria,Actinobacteria,Streptomycetales,Streptomycetaceae,Streptomyces
BGC0001783.1	BGC0001783.1	Streptomyces flocculus strain CGMCC 4.1223 streptonigrin biosynthetic gene cluster, complete sequence		Others	Streptomyces albus	Bacteria,Actinobacteria,Streptomycetales,Streptomycetaceae,Streptomyces
BGC0001784.1	BGC0001784.1	Streptomyces seoulensis strain A01 streptoseomycin gene cluster, complete sequence	T1PKS	PKSI	Streptomyces seoulensis	Bacteria,Actinobacteria,Streptomycetales,Streptomycetaceae,Streptomyces
BGC0001785.1	BGC0001785.1	Streptomyces spectabilis strain CCTCC M2017417 stv gene cluster, complete sequence	T1PKS.NRPS-like	PKS-NRP_Hybrids	Streptomyces spectabilis	Bacteria,Actinobacteria,Streptomycetales,Streptomycetaceae,Streptomyces
BGC0001792.1	BGC0001792.1	Streptomyces albidoflavus strain J1074, complete genome	NRPS	NRPS	Streptomyces albidoflavus	Bacteria,Actinobacteria,Streptomycetales,Streptomycetaceae,Streptomyces,Streptomyces albidoflavus group
BGC0001797.1	BGC0001797.1	Streptomyces anulatus genes for telomestatin biosynthetic gene cluster, complete sequence, strain: 3533-SV4	LAP	RiPPs	Streptomyces anulatus	Bacteria,Actinobacteria,Streptomycetales,Streptomycetaceae,Streptomyces
BGC0001801.1	BGC0001801.1	Streptomyces venezuelae ATCC 10712 complete genome	NRPS	NRPS	Streptomyces venezuelae ATCC 10712	Bacteria,Actinobacteria,Streptomycetales,Streptomycetaceae,Streptomyces
BGC0001802.1	BGC0001802.1	Streptomyces malaysiense thioholgamide biosynthetic gene cluster, complete sequence	TfuA-related	RiPPs	Streptomyces malaysiense	Bacteria,Actinobacteria,Streptomycetales,Streptomycetaceae,Streptomyces
BGC0001803.1	BGC0001803.1	Streptomyces olivoviridis DNA, thioviridamide-producing gene cluster, strain: NA05001	TfuA-related	RiPPs	Streptomyces olivoviridis	Bacteria,Actinobacteria,Streptomycetales,Streptomycetaceae,Streptomyces
BGC0001804.1	BGC0001804.1	Streptomyces sp. CB03234 hypothetical protein and ATP-dependent DNA helicase RecQ genes, complete cds; tiancimycin biosynthetic gene cluster, complete sequence; and hypothetical protein gene, complete cds	T1PKS	PKSI	Streptomyces sp. CB03234	Bacteria,Actinobacteria,Streptomycetales,Streptomycetaceae,Streptomyces
BGC0001807.1	BGC0001807.1	Streptomyces pactum strain SCSIO 02999 ABC-type transport protein, transcriptional regulator, and oxidoreductase genes, complete cds; totopensamide gene cluster, complete sequence; and efflux permease and hypothetical protein genes, complete cds	T1PKS.T3PKS.NRPS	PKS-NRP_Hybrids	Streptomyces pactum	Bacteria,Actinobacteria,Streptomycetales,Streptomycetaceae,Streptomyces
BGC0001808.1	BGC0001808.1	Streptomyces diastatochromogenes toyocamycin biosynthesis gene cluster, complete sequence	nucleoside	Others	Streptomyces diastatochromogenes	Bacteria,Actinobacteria,Streptomycetales,Streptomycetaceae,Streptomyces
BGC0001813.1	BGC0001813.1	Streptomyces sp. NRRL WC-3703 contig80.1, whole genome shotgun sequence	PKS-like.NRPS	PKS-NRP_Hybrids	Streptomyces sp. NRRL WC-3703	Bacteria,Actinobacteria,Streptomycetales,Streptomycetaceae,Streptomyces
BGC0001814.1	BGC0001814.1	Streptomyces sp. KCB13F003 ulleungmycin biosynthetic gene cluster, complete sequence	betalactone.NRPS	Others	Streptomyces sp. KCB13F003	Bacteria,Actinobacteria,Streptomycetales,Streptomycetaceae,Streptomyces
BGC0001815.1	BGC0001815.1	Streptomyces uncialis strain DCA2648 alpha-L-arabinofuranosidase, hypothetical protein, and 5-methyltetrahydropteroyltriglutamate--homocysteine methyltransferase genes, complete cds; uncialamycin biosynthetic gene cluster, complete sequence; and pyridoxamine 5'-phosphate oxidase gene, complete cds	T1PKS	PKSI	Streptomyces uncialis	Bacteria,Actinobacteria,Streptomycetales,Streptomycetaceae,Streptomyces
BGC0001817.1	BGC0001817.1	UNVERIFIED: Streptomyces sp. WAC2288 vancosamine biosynthesis gene cluster, partial sequence		Others	Streptomyces sp. WAC2288	Bacteria,Actinobacteria,Streptomycetales,Streptomycetaceae,Streptomyces
BGC0001818.1	BGC0001818.1	Streptomyces sp. SANK 60404 DNA, metabolite biosynthetic gene cluster (vzb0-vzb45 genes), complete cds	NRPS	NRPS	Streptomyces sp. SANK 60404	Bacteria,Actinobacteria,Streptomycetales,Streptomycetaceae,Streptomyces
BGC0001819.1	BGC0001819.1	Streptomyces venezuelae strain NRRL B-65442 genome	T1PKS.NRPS-like.T3PKS	PKS-NRP_Hybrids	Streptomyces venezuelae	Bacteria,Actinobacteria,Streptomycetales,Streptomycetaceae,Streptomyces
BGC0001823.1	BGC0001823.1	Streptomyces sp. CB02120-2 weishanmycin biosynthetic gene cluster, complete sequence	NRPS	NRPS	Streptomyces sp. CB02120-2	Bacteria,Actinobacteria,Streptomycetales,Streptomycetaceae,Streptomyces
BGC0001828.1	BGC0001828.1	Streptomyces griseus strain HKI0741 zincophorin biosynthesis gene cluster, complete sequence	T1PKS	PKSI	Streptomyces griseus	Bacteria,Actinobacteria,Streptomycetales,Streptomycetaceae,Streptomyces
BGC0001829.1	BGC0001829.1	Streptomyces chromofuscus TMC-86A operon, strain ATCC49982	T1PKS.NRPS	PKS-NRP_Hybrids	Streptomyces chromofuscus	Bacteria,Actinobacteria,Streptomycetales,Streptomycetaceae,Streptomyces
BGC0001840.1	BGC0001840.1	TPA_exp: Streptomyces sp. NRRL S-325 detoxin S1 biosynthetic gene cluster, complete sequence	NRPS	NRPS	Streptomyces sp. NRRL S-325	Bacteria,Actinobacteria,Streptomycetales,Streptomycetaceae,Streptomyces
BGC0001846.1	BGC0001846.1	Streptomyces sp. CBMAI 2042 A979_AS2_SC1, whole genome shotgun sequence	NRPS	NRPS	Streptomyces sp. CBMAI 2042	Bacteria,Actinobacteria,Streptomycetales,Streptomycetaceae,Streptomyces
BGC0001849.1	BGC0001849.1	Streptomyces varsoviensis strain NRRL ISP-5346 contig11.1, whole genome shotgun sequence	TfuA-related	RiPPs	Streptomyces varsoviensis	Bacteria,Actinobacteria,Streptomycetales,Streptomycetaceae,Streptomyces
BGC0001850.1	BGC0001850.1	Streptomyces sp. F001 ILLPAC_007, whole genome shotgun sequence		Others	Streptomyces sp. F001	Bacteria,Actinobacteria,Streptomycetales,Streptomycetaceae,Streptomyces
BGC0001851.1	BGC0001851.1	Streptomyces erythrochromogenes strain NRRL B-2112 contig4.1, whole genome shotgun sequence	T2PKS.oligosaccharide	Others	Streptomyces erythrochromogenes	Bacteria,Actinobacteria,Streptomycetales,Streptomycetaceae,Streptomyces
BGC0001852.1	BGC0001852.1	Streptomyces sp. NRRL S-378 contig2.1, whole genome shotgun sequence	T2PKS.oligosaccharide	Others	Streptomyces sp. NRRL S-378	Bacteria,Actinobacteria,Streptomycetales,Streptomycetaceae,Streptomyces
BGC0001856.1	BGC0001856.1	Streptomyces caniferus caniferolides gene cluster, partial sequence	T1PKS.NRPS-like.PKS-like	PKS-NRP_Hybrids	Streptomyces caniferus	Bacteria,Actinobacteria,Streptomycetales,Streptomycetaceae,Streptomyces
BGC0001877.1	BGC0001877.1	Streptomyces sp. ISID311 NODE_1_length_870511_cov_42.204497, whole genome shotgun sequence	NRPS-like.T1PKS.butyrolactone.oligosaccharide.PKS-like	Others	Streptomyces sp. ISID311	Bacteria,Actinobacteria,Streptomycetales,Streptomycetaceae,Streptomyces
BGC0001878.1	BGC0001878.1	TPA_exp: Streptomyces sp. NRRL B-1347 detoxin N2,N3 biosynthetic gene cluster, complete sequence	NRPS	NRPS	Streptomyces sp. NRRL B-1347	Bacteria,Actinobacteria,Streptomycetales,Streptomycetaceae,Streptomyces
BGC0001885.1	BGC0001885.1	TPA_exp: Streptomyces sp. NRRL F-4335 oxazolepoxidomycin biosynthetic gene cluster, complete sequence	transAT-PKS.transAT-PKS-like.NRPS	PKS-NRP_Hybrids	Streptomyces sp. NRRL F-4335	Bacteria,Actinobacteria,Streptomycetales,Streptomycetaceae,Streptomyces
BGC0001895.1	BGC0001895.1	Streptomyces sp. CB09001 chromosome, complete genome	T2PKS	PKSother	Streptomyces sp. CB09001	Bacteria,Actinobacteria,Streptomycetales,Streptomycetaceae,Streptomyces
BGC0001896.1	BGC0001896.1	Streptomyces luteoverticillatus strain CGMCC 15060 chromosome, complete genome		Others	Streptomyces luteoverticillatus	Bacteria,Actinobacteria,Streptomycetales,Streptomycetaceae,Streptomyces
BGC0001898.1	BGC0001898.1	Streptomyces platensis strain MA7327 platensimycin-platencin gene cluster, complete sequence	phosphonate	Others	Streptomyces platensis	Bacteria,Actinobacteria,Streptomycetales,Streptomycetaceae,Streptomyces
BGC0001903.1	BGC0001903.1	Streptomyces sp. MA37 cytochrome c oxidase subunit I gene, partial cds; cytochrome c oxidase polypeptide 4, lipoprotein, L,D-transpeptidase, two-component system response regulator, cytochrome c oxidase subunit III, cytochrome C heme-binding subunit, ubiquinol-cytochrome C reductase iron-sulfur subunit, ubiquinol-cytochrome c reductase cytochrome b subunit, and cytochrome P450 monooxygenase genes…	terpene	Terpene	Streptomyces sp. MA37	Bacteria,Actinobacteria,Streptomycetales,Streptomycetaceae,Streptomyces
BGC0001905.1	BGC0001905.1	Streptomyces somaliensis strain SCSIO ZH66 hypothetical protein, polyketide synthase (vlpA), transcriptional regulator (vlpB), hypothetical protein (orf1), and hypothetical protein (orf2) genes, complete cds	T3PKS	PKSother	Streptomyces somaliensis	Bacteria,Actinobacteria,Streptomycetales,Streptomycetaceae,Streptomyces
BGC0001908.1	BGC0001908.1	Streptomyces sp. SD85 sceliphrolactam biosynthesic gene cluster, complete sequence	T1PKS	PKSI	Streptomyces sp. SD85	Bacteria,Actinobacteria,Streptomycetales,Streptomycetaceae,Streptomyces
BGC0001910.1	BGC0001910.1	Streptomyces cyslabdanicus DNA, related genes for cyslabdan biosynthesis, strain: K04-0144	terpene	Terpene	Streptomyces cyslabdanicus	Bacteria,Actinobacteria,Streptomycetales,Streptomycetaceae,Streptomyces
BGC0001911.1	BGC0001911.1	Streptomyces anulatus DNA, related genes for raimonol biosynthesis, strain: GM95	terpene	Terpene	Streptomyces anulatus	Bacteria,Actinobacteria,Streptomycetales,Streptomycetaceae,Streptomyces
BGC0001912.1	BGC0001912.1	Streptomyces sp. SANK 60404 DNA, metabolite biosynthetic gene cluster (vzb0-vzb45 genes), complete cds	NRPS	NRPS	Streptomyces sp. SANK 60404	Bacteria,Actinobacteria,Streptomycetales,Streptomycetaceae,Streptomyces
BGC0001914.1	BGC0001914.1	Streptomyces sp. RI18 DNA, bez gene cluster for biosynthesis of bezastatin derivatives, strain: RI18		Others	Streptomyces sp. RI18	Bacteria,Actinobacteria,Streptomycetales,Streptomycetaceae,Streptomyces
BGC0001916.1	BGC0001916.1	Streptomyces lavendulae FRI-5 DNA, lav gene cluster	T1PKS	PKSI	Streptomyces lavendulae	Bacteria,Actinobacteria,Streptomycetales,Streptomycetaceae,Streptomyces
BGC0001917.1	BGC0001917.1	Streptomyces nigrescens HEK616 DNA, common biosynthetic gene cluster		Others	Streptomyces nigrescens	Bacteria,Actinobacteria,Streptomycetales,Streptomycetaceae,Streptomyces
BGC0001918.1	BGC0001918.1	Streptomyces sp. ML55 DNA, JBIR-06 biosynthesis gene cluster	T1PKS.NRPS	PKS-NRP_Hybrids	Streptomyces sp.	Bacteria,Actinobacteria,Streptomycetales,Streptomycetaceae,Streptomyces
BGC0001919.1	BGC0001919.1	Streptomyces orinoci NBRC 13466 DNA, neoantimycin biosynthesis gene cluster	T1PKS.NRPS	PKS-NRP_Hybrids	Streptomyces orinoci	Bacteria,Actinobacteria,Streptomycetales,Streptomycetaceae,Streptomyces
BGC0001920.1	BGC0001920.1	Streptomyces sp. M-271 DNA, MS-271 biosynthetic gene cluster	lassopeptide	RiPPs	Streptomyces sp.	Bacteria,Actinobacteria,Streptomycetales,Streptomycetaceae,Streptomyces
BGC0001921.1	BGC0001921.1	Streptomyces sp. M-271 DNA, MS-271 biosynthetic gene cluster	lassopeptide	RiPPs	Streptomyces sp.	Bacteria,Actinobacteria,Streptomycetales,Streptomycetaceae,Streptomyces
BGC0001922.1	BGC0001922.1	Streptomyces sp. SoC090715LN-16 DNA, Isoindolinomycin biosynthetic gene cluster, complete sequence	T2PKS	PKSother	Streptomyces sp. SoC090715LN-16	Bacteria,Actinobacteria,Streptomycetales,Streptomycetaceae,Streptomyces
BGC0001925.1	BGC0001925.1	Streptomyces sp. NCIMB 40513 DNA, SB-203208 biosynthetic gene cluster, complete sequence		Others	Streptomyces sp.	Bacteria,Actinobacteria,Streptomycetales,Streptomycetaceae,Streptomyces
BGC0001927.1	BGC0001927.1	Streptomyces sp. SANK 60404 DNA, uridine-derived nucleoside antibiotic A-94964 biosynthetic gene cluster	T1PKS.T3PKS	PKSother	Streptomyces sp.	Bacteria,Actinobacteria,Streptomycetales,Streptomycetaceae,Streptomyces
BGC0001928.1	BGC0001928.1	Streptomyces sp. MA37 fluorinated carboxylic acid gene cluster		Others	Streptomyces sp. MA37	Bacteria,Actinobacteria,Streptomycetales,Streptomycetaceae,Streptomyces
BGC0001934.1	BGC0001934.1	Streptomyces armeniacus strain DSM 43125 armeniaspirol biosynthetic gene cluster, complete sequence	T1PKS	PKSI	Streptomyces armeniacus	Bacteria,Actinobacteria,Streptomycetales,Streptomycetaceae,Streptomyces
BGC0001935.1	BGC0001935.1	Streptomyces cyaneofuscatus strain Soc7 3,7-dihydroxytropolone biosynthetic gene cluster, complete sequence	butyrolactone	Others	Streptomyces cyaneofuscatus	Bacteria,Actinobacteria,Streptomycetales,Streptomycetaceae,Streptomyces
BGC0001937.1	BGC0001937.1	Streptomyces tubercidicus strain NBRC 13090 tubercidin biosynthetic gene cluster, complete sequence	nucleoside	Others	Streptomyces tubercidicus	Bacteria,Actinobacteria,Streptomycetales,Streptomycetaceae,Streptomyces
BGC0001939.1	BGC0001939.1	Streptomyces seoulensis strain A01 streptoseomycin gene cluster, complete sequence	T1PKS	PKSI	Streptomyces seoulensis	Bacteria,Actinobacteria,Streptomycetales,Streptomycetaceae,Streptomyces
BGC0001942.1	BGC0001942.1	Streptomyces rimosus subsp. paromomycinus malonomycin biosynthetic gene cluster, complete sequence	NRPS	NRPS	Streptomyces rimosus subsp. paromomycinus	Bacteria,Actinobacteria,Streptomycetales,Streptomycetaceae,Streptomyces
BGC0001948.1	BGC0001948.1	Streptomyces sp. strain CMB-MQ030 NASs biosynthetic gene cluster, complete sequence	CDPS	Others	Streptomyces sp.	Bacteria,Actinobacteria,Streptomycetales,Streptomycetaceae,Streptomyces
BGC0001956.1	BGC0001956.1	Streptomyces miharaensis culture ATCC:19440 miharamycins biosynthetic gene cluster, complete sequence	T1PKS.NRPS-like	PKS-NRP_Hybrids	Streptomyces miharaensis	Bacteria,Actinobacteria,Streptomycetales,Streptomycetaceae,Streptomyces
BGC0001957.1	BGC0001957.1	Streptomyces novoguineensis culture CBS:199.78 amipurimycin biosynthetic gene cluster, complete sequence	T1PKS.NRPS-like	PKS-NRP_Hybrids	Streptomyces novoguineensis	Bacteria,Actinobacteria,Streptomycetales,Streptomycetaceae,Streptomyces
BGC0001958.1	BGC0001958.1	Streptomyces novoguineensis culture CBS:199.78 amipurimycin biosynthetic gene cluster, complete sequence	T1PKS.NRPS-like	PKS-NRP_Hybrids	Streptomyces novoguineensis	Bacteria,Actinobacteria,Streptomycetales,Streptomycetaceae,Streptomyces
BGC0001959.1	BGC0001959.1	Streptomyces hiroshimensis strain A18 taylorflavin biosynthetic gene cluster, complete sequence		Others	Streptomyces hiroshimensis	Bacteria,Actinobacteria,Streptomycetales,Streptomycetaceae,Streptomyces
BGC0001960.1	BGC0001960.1	Streptomyces hiroshimensis strain A18 hiroshidine biosynthetic gene cluster, complete sequence	T2PKS	PKSother	Streptomyces hiroshimensis	Bacteria,Actinobacteria,Streptomycetales,Streptomycetaceae,Streptomyces
BGC0001961.1	BGC0001961.1	Streptomyces sp. strain NA03103 transporter and ABC transporter genes, complete cds; NRPS gene cluster, complete sequence; and peptide methionine sulfoxide reductase MsrB, UDP-N-acetylmuramate--L-alanine ligase, and indole-3-glycerol phosphate synthase genes, complete cds	NRPS	NRPS	Streptomyces sp.	Bacteria,Actinobacteria,Streptomycetales,Streptomycetaceae,Streptomyces
BGC0001965.1	BGC0001965.1	Streptomyces albus subsp. chlorinus strain LW030448 nybomycin biosynthetic gene cluster, complete sequence		Others	Streptomyces albus subsp. chlorinus	Bacteria,Actinobacteria,Streptomycetales,Streptomycetaceae,Streptomyces
BGC0001967.1	BGC0001967.1	Streptomyces hawaiiensis strain NRRL 15010 ADEP biosynthetic gene cluster, complete sequence	ladderane.NRPS	Others	Streptomyces hawaiiensis	Bacteria,Actinobacteria,Streptomycetales,Streptomycetaceae,Streptomyces
BGC0001972.1	BGC0001972.1	Streptomyces hiroshimensis strain ATCC 53615 Shi gene cluster, complete sequence		Others	Streptomyces hiroshimensis	Bacteria,Actinobacteria,Streptomycetales,Streptomycetaceae,Streptomyces
BGC0001973.1	BGC0001973.1	Streptomyces hiroshimensis strain ATCC 53615 Shi gene cluster, complete sequence		Others	Streptomyces hiroshimensis	Bacteria,Actinobacteria,Streptomycetales,Streptomycetaceae,Streptomyces
BGC0001975.1	BGC0001975.1	Streptomyces atratus histidine ammonia-lyase and IS481 family transposase genes, complete cds; atratumycin biosynthetic gene cluster, complete sequence; and hypothetical protein and ErfK/YbiS/YcfS/YnhG family protein genes, complete cds	aminocoumarin.arylpolyene.ladderane.NRPS	Others	Streptomyces atratus	Bacteria,Actinobacteria,Streptomycetales,Streptomycetaceae,Streptomyces
BGC0001979.1	BGC0001979.1	Streptomyces vinaceusdrappus strain NRRL15735 lld biosynthetic gene cluster, complete sequence	T2PKS.oligosaccharide.betalactone.PKS-like	Others	Streptomyces vinaceusdrappus	Bacteria,Actinobacteria,Streptomycetales,Streptomycetaceae,Streptomyces
BGC0001984.1	BGC0001984.1	Streptomyces sp. strain KO-7888 sarpeptins NRPS biosynthetic gene cluster, complete sequence	NRPS	NRPS	Streptomyces sp.	Bacteria,Actinobacteria,Streptomycetales,Streptomycetaceae,Streptomyces
BGC0001985.1	BGC0001985.1	Streptomyces candidus culture NRRL:3601 PZN biosynthetic gene cluster, complete sequence		Others	Streptomyces candidus	Bacteria,Actinobacteria,Streptomycetales,Streptomycetaceae,Streptomyces
BGC0001986.1	BGC0001986.1	Streptomyces chrestomyceticus strain NA4264 pcm gene cluster, complete sequence	CDPS	Others	Streptomyces chrestomyceticus	Bacteria,Actinobacteria,Streptomycetales,Streptomycetaceae,Streptomyces
BGC0001994.1	BGC0001994.1	Streptomyces cattleya NRRL 8057 plasmid pSCAT, complete genome		Others	Streptomyces cattleya NRRL 8057 = DSM 46488	Bacteria,Actinobacteria,Streptomycetales,Streptomycetaceae,Streptomyces
BGC0002000.1	BGC0002000.1	Streptomyces aurantiacus JA 4570 Seq74, whole genome shotgun sequence	T2PKS	PKSother	Streptomyces aurantiacus JA 4570	Bacteria,Actinobacteria,Streptomycetales,Streptomycetaceae,Streptomyces
BGC0002006.1	BGC0002006.1	Streptomyces albus strain ZD11 chromosome, complete genome	lassopeptide	RiPPs	Streptomyces albus	Bacteria,Actinobacteria,Streptomycetales,Streptomycetaceae,Streptomyces
BGC0002010.1	BGC0002010.1	Streptomyces sp. CNB091 D581DRAFT_scaffold00015.15, whole genome shotgun sequence	T1PKS.PKS-like.phenazine	Others	Streptomyces sp. CNB091	Bacteria,Actinobacteria,Streptomycetales,Streptomycetaceae,Streptomyces
BGC0002012.1	BGC0002012.1	Streptomyces afghaniensis 772 STAFG_scaffold1542, whole genome shotgun sequence	T2PKS	PKSother	Streptomyces afghaniensis 772	Bacteria,Actinobacteria,Streptomycetales,Streptomycetaceae,Streptomyces
BGC0002013.1	BGC0002013.1	Streptomyces curacoi strain DSM 40107 PRJNA299217_s004, whole genome shotgun sequence	LAP	RiPPs	Streptomyces curacoi	Bacteria,Actinobacteria,Streptomycetales,Streptomycetaceae,Streptomyces
BGC0002015.1	BGC0002015.1	Streptomyces sp. ZS0098 contig44, whole genome shotgun sequence	lassopeptide	RiPPs	Streptomyces sp. ZS0098	Bacteria,Actinobacteria,Streptomycetales,Streptomycetaceae,Streptomyces
BGC0002016.1	BGC0002016.1	Streptomyces sp. QL37 scaffold1_size8772908, whole genome shotgun sequence	T2PKS	PKSother	Streptomyces sp. QL37	Bacteria,Actinobacteria,Streptomycetales,Streptomycetaceae,Streptomyces
BGC0002018.1	BGC0002018.1	Streptomyces cattleya str. NRRL 8057 main chromosome, complete genome		Others	Streptomyces cattleya NRRL 8057 = DSM 46488	Bacteria,Actinobacteria,Streptomycetales,Streptomycetaceae,Streptomyces
BGC0002019.1	BGC0002019.1	TPA_exp: Streptomyces sp. CB03234 tiancilactone biosynthesis gene cluster, complete sequence	terpene	Terpene	Streptomyces sp. CB03234	Bacteria,Actinobacteria,Streptomycetales,Streptomycetaceae,Streptomyces
BGC0002022.1	BGC0002022.1	Streptomyces armeniacus strain DSM 19369 armeniaspirol biosynthetic gene cluster, complete sequence	T1PKS	PKSI	Streptomyces armeniacus	Bacteria,Actinobacteria,Streptomycetales,Streptomycetaceae,Streptomyces
BGC0002028.1	BGC0002028.1	Streptomyces griseus strain NTK97 putative methyltransferase gene, complete cds; frigocyclinone gene cluster, complete sequence; and NAD(P)-dependent oxidoreductase gene, complete cds	T2PKS	PKSother	Streptomyces griseus	Bacteria,Actinobacteria,Streptomycetales,Streptomycetaceae,Streptomyces
BGC0002029.1	BGC0002029.1	Streptomyces lunaelactis strain MM91 ferroverdin biosynthesis gene cluster, complete sequence	melanin	Others	Streptomyces lunaelactis	Bacteria,Actinobacteria,Streptomycetales,Streptomycetaceae,Streptomyces
BGC0002032.1	BGC0002032.1	Streptomyces sp. S816 DV517_scf1, whole genome shotgun sequence	T1PKS	PKSI	Streptomyces sp. S816	Bacteria,Actinobacteria,Streptomycetales,Streptomycetaceae,Streptomyces
BGC0002033.1	BGC0002033.1	Streptomyces ambofaciens ATCC 23877, complete genome	T1PKS.oligosaccharide	Others	Streptomyces ambofaciens ATCC 23877	Bacteria,Actinobacteria,Streptomycetales,Streptomycetaceae,Streptomyces
BGC0002034.1	BGC0002034.1	Streptomyces sp. IB2014 016-6 contig00041, whole genome shotgun sequence	T3PKS	PKSother	Streptomyces sp. IB2014 016-6	Bacteria,Actinobacteria,Streptomycetales,Streptomycetaceae,Streptomyces
BGC0002036.1	BGC0002036.1	Streptomyces lavendulae strain Fujisawa #8006 contig2.1, whole genome shotgun sequence	phosphonate	Others	Streptomyces lavendulae	Bacteria,Actinobacteria,Streptomycetales,Streptomycetaceae,Streptomyces
BIFH01000013.1.region001	BIFH01000013.1	Streptomyces hyalinus NBRC 13850 DNA, sequence13, whole genome shotgun sequence	NAPAA	NRPS	Embleya hyalina	Bacteria,Actinobacteria,Streptomycetales,Streptomycetaceae,Embleya
BIFH01000013.1.region002	BIFH01000013.1	Streptomyces hyalinus NBRC 13850 DNA, sequence13, whole genome shotgun sequence	butyrolactone.RRE-containing	Others	Embleya hyalina	Bacteria,Actinobacteria,Streptomycetales,Streptomycetaceae,Embleya
BIFH01000013.1.region003	BIFH01000013.1	Streptomyces hyalinus NBRC 13850 DNA, sequence13, whole genome shotgun sequence	NRPS-like.RiPP-like.terpene	Others	Embleya hyalina	Bacteria,Actinobacteria,Streptomycetales,Streptomycetaceae,Embleya
BIFH01000013.1.region004	BIFH01000013.1	Streptomyces hyalinus NBRC 13850 DNA, sequence13, whole genome shotgun sequence	betalactone.NRPS	Others	Embleya hyalina	Bacteria,Actinobacteria,Streptomycetales,Streptomycetaceae,Embleya
BIFH01000013.1.region005	BIFH01000013.1	Streptomyces hyalinus NBRC 13850 DNA, sequence13, whole genome shotgun sequence	lassopeptide	RiPPs	Embleya hyalina	Bacteria,Actinobacteria,Streptomycetales,Streptomycetaceae,Embleya
BIFH01000013.1.region006	BIFH01000013.1	Streptomyces hyalinus NBRC 13850 DNA, sequence13, whole genome shotgun sequence	NRPS-like	NRPS	Embleya hyalina	Bacteria,Actinobacteria,Streptomycetales,Streptomycetaceae,Embleya
BIFH01000014.1.region001	BIFH01000014.1	Streptomyces hyalinus NBRC 13850 DNA, sequence14, whole genome shotgun sequence	other	Others	Embleya hyalina	Bacteria,Actinobacteria,Streptomycetales,Streptomycetaceae,Embleya
BIFH01000014.1.region002	BIFH01000014.1	Streptomyces hyalinus NBRC 13850 DNA, sequence14, whole genome shotgun sequence	T3PKS	PKSother	Embleya hyalina	Bacteria,Actinobacteria,Streptomycetales,Streptomycetaceae,Embleya
BIFH01000014.1.region003	BIFH01000014.1	Streptomyces hyalinus NBRC 13850 DNA, sequence14, whole genome shotgun sequence	NRPS	NRPS	Embleya hyalina	Bacteria,Actinobacteria,Streptomycetales,Streptomycetaceae,Embleya
BIFH01000014.1.region004	BIFH01000014.1	Streptomyces hyalinus NBRC 13850 DNA, sequence14, whole genome shotgun sequence	T1PKS.NRPS	PKS-NRP_Hybrids	Embleya hyalina	Bacteria,Actinobacteria,Streptomycetales,Streptomycetaceae,Embleya
BIFH01000015.1.region001	BIFH01000015.1	Streptomyces hyalinus NBRC 13850 DNA, sequence15, whole genome shotgun sequence	ladderane.NRPS	Others	Embleya hyalina	Bacteria,Actinobacteria,Streptomycetales,Streptomycetaceae,Embleya
BIFH01000016.1.region001	BIFH01000016.1	Streptomyces hyalinus NBRC 13850 DNA, sequence16, whole genome shotgun sequence	terpene	Terpene	Embleya hyalina	Bacteria,Actinobacteria,Streptomycetales,Streptomycetaceae,Embleya
BIFH01000016.1.region002	BIFH01000016.1	Streptomyces hyalinus NBRC 13850 DNA, sequence16, whole genome shotgun sequence	terpene	Terpene	Embleya hyalina	Bacteria,Actinobacteria,Streptomycetales,Streptomycetaceae,Embleya
BIFH01000016.1.region003	BIFH01000016.1	Streptomyces hyalinus NBRC 13850 DNA, sequence16, whole genome shotgun sequence	NRPS	NRPS	Embleya hyalina	Bacteria,Actinobacteria,Streptomycetales,Streptomycetaceae,Embleya
BIFH01000016.1.region004	BIFH01000016.1	Streptomyces hyalinus NBRC 13850 DNA, sequence16, whole genome shotgun sequence	lanthipeptide-class-iii	RiPPs	Embleya hyalina	Bacteria,Actinobacteria,Streptomycetales,Streptomycetaceae,Embleya
BIFH01000018.1.region001	BIFH01000018.1	Streptomyces hyalinus NBRC 13850 DNA, sequence18, whole genome shotgun sequence	T1PKS.NRPS-like.arylpolyene.terpene	Others	Embleya hyalina	Bacteria,Actinobacteria,Streptomycetales,Streptomycetaceae,Embleya
BIFH01000021.1.region001	BIFH01000021.1	Streptomyces hyalinus NBRC 13850 DNA, sequence21, whole genome shotgun sequence	T2PKS	PKSother	Embleya hyalina	Bacteria,Actinobacteria,Streptomycetales,Streptomycetaceae,Embleya
BIFH01000021.1.region002	BIFH01000021.1	Streptomyces hyalinus NBRC 13850 DNA, sequence21, whole genome shotgun sequence	T3PKS	PKSother	Embleya hyalina	Bacteria,Actinobacteria,Streptomycetales,Streptomycetaceae,Embleya
BIFH01000022.1.region001	BIFH01000022.1	Streptomyces hyalinus NBRC 13850 DNA, sequence22, whole genome shotgun sequence	NRPS-like.thioamide-NRP	NRPS	Embleya hyalina	Bacteria,Actinobacteria,Streptomycetales,Streptomycetaceae,Embleya
BIFH01000022.1.region002	BIFH01000022.1	Streptomyces hyalinus NBRC 13850 DNA, sequence22, whole genome shotgun sequence	lanthipeptide-class-ii.terpene	Others	Embleya hyalina	Bacteria,Actinobacteria,Streptomycetales,Streptomycetaceae,Embleya
BIFH01000024.1.region001	BIFH01000024.1	Streptomyces hyalinus NBRC 13850 DNA, sequence24, whole genome shotgun sequence	RiPP-like	RiPPs	Embleya hyalina	Bacteria,Actinobacteria,Streptomycetales,Streptomycetaceae,Embleya
BIFH01000024.1.region002	BIFH01000024.1	Streptomyces hyalinus NBRC 13850 DNA, sequence24, whole genome shotgun sequence	betalactone.terpene	Others	Embleya hyalina	Bacteria,Actinobacteria,Streptomycetales,Streptomycetaceae,Embleya
BIFH01000024.1.region003	BIFH01000024.1	Streptomyces hyalinus NBRC 13850 DNA, sequence24, whole genome shotgun sequence	NRPS-like.betalactone	Others	Embleya hyalina	Bacteria,Actinobacteria,Streptomycetales,Streptomycetaceae,Embleya
BIFH01000026.1.region001	BIFH01000026.1	Streptomyces hyalinus NBRC 13850 DNA, sequence26, whole genome shotgun sequence	terpene	Terpene	Embleya hyalina	Bacteria,Actinobacteria,Streptomycetales,Streptomycetaceae,Embleya
BIFH01000028.1.region001	BIFH01000028.1	Streptomyces hyalinus NBRC 13850 DNA, sequence28, whole genome shotgun sequence	NRPS-like.LAP.T1PKS.thiopeptide.NRPS	Others	Embleya hyalina	Bacteria,Actinobacteria,Streptomycetales,Streptomycetaceae,Embleya
BIFH01000032.1.region001	BIFH01000032.1	Streptomyces hyalinus NBRC 13850 DNA, sequence32, whole genome shotgun sequence	T1PKS	PKSI	Embleya hyalina	Bacteria,Actinobacteria,Streptomycetales,Streptomycetaceae,Embleya
BIFH01000035.1.region001	BIFH01000035.1	Streptomyces hyalinus NBRC 13850 DNA, sequence35, whole genome shotgun sequence	siderophore	Others	Embleya hyalina	Bacteria,Actinobacteria,Streptomycetales,Streptomycetaceae,Embleya
BIFH01000035.1.region002	BIFH01000035.1	Streptomyces hyalinus NBRC 13850 DNA, sequence35, whole genome shotgun sequence	lanthipeptide-class-iv	RiPPs	Embleya hyalina	Bacteria,Actinobacteria,Streptomycetales,Streptomycetaceae,Embleya
BIFH01000036.1.region001	BIFH01000036.1	Streptomyces hyalinus NBRC 13850 DNA, sequence36, whole genome shotgun sequence	siderophore	Others	Embleya hyalina	Bacteria,Actinobacteria,Streptomycetales,Streptomycetaceae,Embleya
BIFH01000037.1.region001	BIFH01000037.1	Streptomyces hyalinus NBRC 13850 DNA, sequence37, whole genome shotgun sequence	lanthipeptide-class-iv	RiPPs	Embleya hyalina	Bacteria,Actinobacteria,Streptomycetales,Streptomycetaceae,Embleya
BIFH01000037.1.region002	BIFH01000037.1	Streptomyces hyalinus NBRC 13850 DNA, sequence37, whole genome shotgun sequence	NRPS	NRPS	Embleya hyalina	Bacteria,Actinobacteria,Streptomycetales,Streptomycetaceae,Embleya
BIFH01000038.1.region001	BIFH01000038.1	Streptomyces hyalinus NBRC 13850 DNA, sequence38, whole genome shotgun sequence	lanthipeptide-class-ii.NRPS	Others	Embleya hyalina	Bacteria,Actinobacteria,Streptomycetales,Streptomycetaceae,Embleya
BIFH01000038.1.region002	BIFH01000038.1	Streptomyces hyalinus NBRC 13850 DNA, sequence38, whole genome shotgun sequence	siderophore	Others	Embleya hyalina	Bacteria,Actinobacteria,Streptomycetales,Streptomycetaceae,Embleya
BIFH01000038.1.region003	BIFH01000038.1	Streptomyces hyalinus NBRC 13850 DNA, sequence38, whole genome shotgun sequence	NRPS-like.NRPS	NRPS	Embleya hyalina	Bacteria,Actinobacteria,Streptomycetales,Streptomycetaceae,Embleya
BIFH01000040.1.region001	BIFH01000040.1	Streptomyces hyalinus NBRC 13850 DNA, sequence40, whole genome shotgun sequence	T1PKS.NRPS-like.NRPS	PKS-NRP_Hybrids	Embleya hyalina	Bacteria,Actinobacteria,Streptomycetales,Streptomycetaceae,Embleya
BIFH01000040.1.region002	BIFH01000040.1	Streptomyces hyalinus NBRC 13850 DNA, sequence40, whole genome shotgun sequence	lanthipeptide-class-i	RiPPs	Embleya hyalina	Bacteria,Actinobacteria,Streptomycetales,Streptomycetaceae,Embleya
BIFH01000044.1.region001	BIFH01000044.1	Streptomyces hyalinus NBRC 13850 DNA, sequence44, whole genome shotgun sequence	T1PKS	PKSI	Embleya hyalina	Bacteria,Actinobacteria,Streptomycetales,Streptomycetaceae,Embleya
BIFH01000045.1.region001	BIFH01000045.1	Streptomyces hyalinus NBRC 13850 DNA, sequence45, whole genome shotgun sequence	lassopeptide	RiPPs	Embleya hyalina	Bacteria,Actinobacteria,Streptomycetales,Streptomycetaceae,Embleya
BIFH01000045.1.region002	BIFH01000045.1	Streptomyces hyalinus NBRC 13850 DNA, sequence45, whole genome shotgun sequence	T1PKS.NRPS	PKS-NRP_Hybrids	Embleya hyalina	Bacteria,Actinobacteria,Streptomycetales,Streptomycetaceae,Embleya
BIFH01000047.1.region001	BIFH01000047.1	Streptomyces hyalinus NBRC 13850 DNA, sequence47, whole genome shotgun sequence	T1PKS.NAPAA.hglE-KS	PKS-NRP_Hybrids	Embleya hyalina	Bacteria,Actinobacteria,Streptomycetales,Streptomycetaceae,Embleya
BIFH01000048.1.region001	BIFH01000048.1	Streptomyces hyalinus NBRC 13850 DNA, sequence48, whole genome shotgun sequence	RiPP-like	RiPPs	Embleya hyalina	Bacteria,Actinobacteria,Streptomycetales,Streptomycetaceae,Embleya
BIFH01000048.1.region002	BIFH01000048.1	Streptomyces hyalinus NBRC 13850 DNA, sequence48, whole genome shotgun sequence	terpene	Terpene	Embleya hyalina	Bacteria,Actinobacteria,Streptomycetales,Streptomycetaceae,Embleya
BIFH01000055.1.region001	BIFH01000055.1	Streptomyces hyalinus NBRC 13850 DNA, sequence55, whole genome shotgun sequence	hglE-KS	PKSother	Embleya hyalina	Bacteria,Actinobacteria,Streptomycetales,Streptomycetaceae,Embleya
BIFH01000055.1.region002	BIFH01000055.1	Streptomyces hyalinus NBRC 13850 DNA, sequence55, whole genome shotgun sequence	hglE-KS	PKSother	Embleya hyalina	Bacteria,Actinobacteria,Streptomycetales,Streptomycetaceae,Embleya
BIFH01000061.1.region001	BIFH01000061.1	Streptomyces hyalinus NBRC 13850 DNA, sequence61, whole genome shotgun sequence	linaridin.PKS-like.RRE-containing	Others	Embleya hyalina	Bacteria,Actinobacteria,Streptomycetales,Streptomycetaceae,Embleya
BIFH01000070.1.region001	BIFH01000070.1	Streptomyces hyalinus NBRC 13850 DNA, sequence70, whole genome shotgun sequence	terpene	Terpene	Embleya hyalina	Bacteria,Actinobacteria,Streptomycetales,Streptomycetaceae,Embleya
BNBO01000002.1.region001	BNBO01000002.1	Streptomyces indigoferus JCM 4646 DNA, sequence002, whole genome shotgun sequence	T1PKS.PKS-like	PKSother	Kitasatospora indigofera	Bacteria,Actinobacteria,Streptomycetales,Streptomycetaceae,Kitasatospora
BNBO01000004.1.region001	BNBO01000004.1	Streptomyces indigoferus JCM 4646 DNA, sequence004, whole genome shotgun sequence	siderophore.CDPS	Others	Kitasatospora indigofera	Bacteria,Actinobacteria,Streptomycetales,Streptomycetaceae,Kitasatospora
BNBO01000005.1.region001	BNBO01000005.1	Streptomyces indigoferus JCM 4646 DNA, sequence005, whole genome shotgun sequence	RRE-containing	RiPPs	Kitasatospora indigofera	Bacteria,Actinobacteria,Streptomycetales,Streptomycetaceae,Kitasatospora
BNBO01000006.1.region001	BNBO01000006.1	Streptomyces indigoferus JCM 4646 DNA, sequence006, whole genome shotgun sequence	indole.terpene.NRPS	Others	Kitasatospora indigofera	Bacteria,Actinobacteria,Streptomycetales,Streptomycetaceae,Kitasatospora
BNBO01000006.1.region002	BNBO01000006.1	Streptomyces indigoferus JCM 4646 DNA, sequence006, whole genome shotgun sequence	NRPS	NRPS	Kitasatospora indigofera	Bacteria,Actinobacteria,Streptomycetales,Streptomycetaceae,Kitasatospora
BNBO01000008.1.region001	BNBO01000008.1	Streptomyces indigoferus JCM 4646 DNA, sequence008, whole genome shotgun sequence	melanin	Others	Kitasatospora indigofera	Bacteria,Actinobacteria,Streptomycetales,Streptomycetaceae,Kitasatospora
BNBO01000009.1.region001	BNBO01000009.1	Streptomyces indigoferus JCM 4646 DNA, sequence009, whole genome shotgun sequence	T2PKS	PKSother	Kitasatospora indigofera	Bacteria,Actinobacteria,Streptomycetales,Streptomycetaceae,Kitasatospora
BNBO01000009.1.region002	BNBO01000009.1	Streptomyces indigoferus JCM 4646 DNA, sequence009, whole genome shotgun sequence	melanin	Others	Kitasatospora indigofera	Bacteria,Actinobacteria,Streptomycetales,Streptomycetaceae,Kitasatospora
BNBO01000013.1.region001	BNBO01000013.1	Streptomyces indigoferus JCM 4646 DNA, sequence013, whole genome shotgun sequence	NRPS-like	NRPS	Kitasatospora indigofera	Bacteria,Actinobacteria,Streptomycetales,Streptomycetaceae,Kitasatospora
BNBO01000014.1.region001	BNBO01000014.1	Streptomyces indigoferus JCM 4646 DNA, sequence014, whole genome shotgun sequence	T2PKS	PKSother	Kitasatospora indigofera	Bacteria,Actinobacteria,Streptomycetales,Streptomycetaceae,Kitasatospora
BNBO01000016.1.region001	BNBO01000016.1	Streptomyces indigoferus JCM 4646 DNA, sequence016, whole genome shotgun sequence	NRPS	NRPS	Kitasatospora indigofera	Bacteria,Actinobacteria,Streptomycetales,Streptomycetaceae,Kitasatospora
BNBO01000017.1.region001	BNBO01000017.1	Streptomyces indigoferus JCM 4646 DNA, sequence017, whole genome shotgun sequence	butyrolactone	Others	Kitasatospora indigofera	Bacteria,Actinobacteria,Streptomycetales,Streptomycetaceae,Kitasatospora
BNBO01000018.1.region001	BNBO01000018.1	Streptomyces indigoferus JCM 4646 DNA, sequence018, whole genome shotgun sequence	T1PKS	PKSI	Kitasatospora indigofera	Bacteria,Actinobacteria,Streptomycetales,Streptomycetaceae,Kitasatospora
BNBO01000018.1.region002	BNBO01000018.1	Streptomyces indigoferus JCM 4646 DNA, sequence018, whole genome shotgun sequence	T1PKS.lanthipeptide-class-ii.LAP	Others	Kitasatospora indigofera	Bacteria,Actinobacteria,Streptomycetales,Streptomycetaceae,Kitasatospora
BNBO01000019.1.region001	BNBO01000019.1	Streptomyces indigoferus JCM 4646 DNA, sequence019, whole genome shotgun sequence	terpene	Terpene	Kitasatospora indigofera	Bacteria,Actinobacteria,Streptomycetales,Streptomycetaceae,Kitasatospora
BNBO01000020.1.region001	BNBO01000020.1	Streptomyces indigoferus JCM 4646 DNA, sequence020, whole genome shotgun sequence	LAP.thiopeptide	RiPPs	Kitasatospora indigofera	Bacteria,Actinobacteria,Streptomycetales,Streptomycetaceae,Kitasatospora
BNBO01000026.1.region001	BNBO01000026.1	Streptomyces indigoferus JCM 4646 DNA, sequence026, whole genome shotgun sequence	amglyccycl	Saccharides	Kitasatospora indigofera	Bacteria,Actinobacteria,Streptomycetales,Streptomycetaceae,Kitasatospora
BNBO01000027.1.region001	BNBO01000027.1	Streptomyces indigoferus JCM 4646 DNA, sequence027, whole genome shotgun sequence	ectoine	Others	Kitasatospora indigofera	Bacteria,Actinobacteria,Streptomycetales,Streptomycetaceae,Kitasatospora
BNBO01000033.1.region001	BNBO01000033.1	Streptomyces indigoferus JCM 4646 DNA, sequence033, whole genome shotgun sequence	terpene	Terpene	Kitasatospora indigofera	Bacteria,Actinobacteria,Streptomycetales,Streptomycetaceae,Kitasatospora
BNBO01000033.1.region002	BNBO01000033.1	Streptomyces indigoferus JCM 4646 DNA, sequence033, whole genome shotgun sequence	terpene	Terpene	Kitasatospora indigofera	Bacteria,Actinobacteria,Streptomycetales,Streptomycetaceae,Kitasatospora
BNBO01000034.1.region001	BNBO01000034.1	Streptomyces indigoferus JCM 4646 DNA, sequence034, whole genome shotgun sequence	NRPS-like	NRPS	Kitasatospora indigofera	Bacteria,Actinobacteria,Streptomycetales,Streptomycetaceae,Kitasatospora
BNBO01000035.1.region001	BNBO01000035.1	Streptomyces indigoferus JCM 4646 DNA, sequence035, whole genome shotgun sequence	terpene	Terpene	Kitasatospora indigofera	Bacteria,Actinobacteria,Streptomycetales,Streptomycetaceae,Kitasatospora
BNBO01000037.1.region001	BNBO01000037.1	Streptomyces indigoferus JCM 4646 DNA, sequence037, whole genome shotgun sequence	siderophore	Others	Kitasatospora indigofera	Bacteria,Actinobacteria,Streptomycetales,Streptomycetaceae,Kitasatospora
BNBO01000040.1.region001	BNBO01000040.1	Streptomyces indigoferus JCM 4646 DNA, sequence040, whole genome shotgun sequence	NRPS-like.arylpolyene.T3PKS	Others	Kitasatospora indigofera	Bacteria,Actinobacteria,Streptomycetales,Streptomycetaceae,Kitasatospora
BNBO01000043.1.region001	BNBO01000043.1	Streptomyces indigoferus JCM 4646 DNA, sequence043, whole genome shotgun sequence	NRPS-like.NRPS	NRPS	Kitasatospora indigofera	Bacteria,Actinobacteria,Streptomycetales,Streptomycetaceae,Kitasatospora
BNBO01000045.1.region001	BNBO01000045.1	Streptomyces indigoferus JCM 4646 DNA, sequence045, whole genome shotgun sequence	butyrolactone	Others	Kitasatospora indigofera	Bacteria,Actinobacteria,Streptomycetales,Streptomycetaceae,Kitasatospora
BNBO01000047.1.region001	BNBO01000047.1	Streptomyces indigoferus JCM 4646 DNA, sequence047, whole genome shotgun sequence	nucleoside	Others	Kitasatospora indigofera	Bacteria,Actinobacteria,Streptomycetales,Streptomycetaceae,Kitasatospora
BNBO01000051.1.region001	BNBO01000051.1	Streptomyces indigoferus JCM 4646 DNA, sequence051, whole genome shotgun sequence	lanthipeptide-class-iii.T3PKS	Others	Kitasatospora indigofera	Bacteria,Actinobacteria,Streptomycetales,Streptomycetaceae,Kitasatospora
BNBO01000052.1.region001	BNBO01000052.1	Streptomyces indigoferus JCM 4646 DNA, sequence052, whole genome shotgun sequence	NAPAA	NRPS	Kitasatospora indigofera	Bacteria,Actinobacteria,Streptomycetales,Streptomycetaceae,Kitasatospora
BNBO01000061.1.region001	BNBO01000061.1	Streptomyces indigoferus JCM 4646 DNA, sequence061, whole genome shotgun sequence	RiPP-like	RiPPs	Kitasatospora indigofera	Bacteria,Actinobacteria,Streptomycetales,Streptomycetaceae,Kitasatospora
BNBO01000064.1.region001	BNBO01000064.1	Streptomyces indigoferus JCM 4646 DNA, sequence064, whole genome shotgun sequence	betalactone	Others	Kitasatospora indigofera	Bacteria,Actinobacteria,Streptomycetales,Streptomycetaceae,Kitasatospora
BNBO01000068.1.region001	BNBO01000068.1	Streptomyces indigoferus JCM 4646 DNA, sequence068, whole genome shotgun sequence	butyrolactone	Others	Kitasatospora indigofera	Bacteria,Actinobacteria,Streptomycetales,Streptomycetaceae,Kitasatospora
BNBO01000069.1.region001	BNBO01000069.1	Streptomyces indigoferus JCM 4646 DNA, sequence069, whole genome shotgun sequence	terpene.NRPS	Others	Kitasatospora indigofera	Bacteria,Actinobacteria,Streptomycetales,Streptomycetaceae,Kitasatospora
BNBO01000079.1.region001	BNBO01000079.1	Streptomyces indigoferus JCM 4646 DNA, sequence079, whole genome shotgun sequence	RiPP-like	RiPPs	Kitasatospora indigofera	Bacteria,Actinobacteria,Streptomycetales,Streptomycetaceae,Kitasatospora
BNBO01000084.1.region001	BNBO01000084.1	Streptomyces indigoferus JCM 4646 DNA, sequence084, whole genome shotgun sequence	T1PKS.PKS-like	PKSother	Kitasatospora indigofera	Bacteria,Actinobacteria,Streptomycetales,Streptomycetaceae,Kitasatospora
BNBO01000088.1.region001	BNBO01000088.1	Streptomyces indigoferus JCM 4646 DNA, sequence088, whole genome shotgun sequence	NRPS	NRPS	Kitasatospora indigofera	Bacteria,Actinobacteria,Streptomycetales,Streptomycetaceae,Kitasatospora
BNBO01000100.1.region001	BNBO01000100.1	Streptomyces indigoferus JCM 4646 DNA, sequence100, whole genome shotgun sequence	T1PKS	PKSI	Kitasatospora indigofera	Bacteria,Actinobacteria,Streptomycetales,Streptomycetaceae,Kitasatospora
BNBO01000110.1.region001	BNBO01000110.1	Streptomyces indigoferus JCM 4646 DNA, sequence110, whole genome shotgun sequence	T1PKS	PKSI	Kitasatospora indigofera	Bacteria,Actinobacteria,Streptomycetales,Streptomycetaceae,Kitasatospora
BNBO01000124.1.region001	BNBO01000124.1	Streptomyces indigoferus JCM 4646 DNA, sequence124, whole genome shotgun sequence	T1PKS	PKSI	Kitasatospora indigofera	Bacteria,Actinobacteria,Streptomycetales,Streptomycetaceae,Kitasatospora
BNBO01000128.1.region001	BNBO01000128.1	Streptomyces indigoferus JCM 4646 DNA, sequence128, whole genome shotgun sequence	NRPS	NRPS	Kitasatospora indigofera	Bacteria,Actinobacteria,Streptomycetales,Streptomycetaceae,Kitasatospora
BNBO01000129.1.region001	BNBO01000129.1	Streptomyces indigoferus JCM 4646 DNA, sequence129, whole genome shotgun sequence	T1PKS	PKSI	Kitasatospora indigofera	Bacteria,Actinobacteria,Streptomycetales,Streptomycetaceae,Kitasatospora
CP002047.1.region001	CP002047.1	Streptomyces bingchenggensis BCW-1, complete genome	T1PKS.NRPS-like.NRPS	PKS-NRP_Hybrids	Streptomyces bingchenggensis BCW-1	Bacteria,Actinobacteria,Streptomycetales,Streptomycetaceae,Streptomyces
CP002047.1.region002	CP002047.1	Streptomyces bingchenggensis BCW-1, complete genome	RiPP-like	RiPPs	Streptomyces bingchenggensis BCW-1	Bacteria,Actinobacteria,Streptomycetales,Streptomycetaceae,Streptomyces
CP002047.1.region003	CP002047.1	Streptomyces bingchenggensis BCW-1, complete genome	terpene	Terpene	Streptomyces bingchenggensis BCW-1	Bacteria,Actinobacteria,Streptomycetales,Streptomycetaceae,Streptomyces
CP002047.1.region004	CP002047.1	Streptomyces bingchenggensis BCW-1, complete genome	hglE-KS.transAT-PKS.PKS-like.NRPS	PKS-NRP_Hybrids	Streptomyces bingchenggensis BCW-1	Bacteria,Actinobacteria,Streptomycetales,Streptomycetaceae,Streptomyces
CP002047.1.region005	CP002047.1	Streptomyces bingchenggensis BCW-1, complete genome	T1PKS.RiPP-like	Others	Streptomyces bingchenggensis BCW-1	Bacteria,Actinobacteria,Streptomycetales,Streptomycetaceae,Streptomyces
CP002047.1.region006	CP002047.1	Streptomyces bingchenggensis BCW-1, complete genome	T1PKS.transAT-PKS.NRPS	PKS-NRP_Hybrids	Streptomyces bingchenggensis BCW-1	Bacteria,Actinobacteria,Streptomycetales,Streptomycetaceae,Streptomyces
CP002047.1.region007	CP002047.1	Streptomyces bingchenggensis BCW-1, complete genome	T1PKS	PKSI	Streptomyces bingchenggensis BCW-1	Bacteria,Actinobacteria,Streptomycetales,Streptomycetaceae,Streptomyces
CP002047.1.region008	CP002047.1	Streptomyces bingchenggensis BCW-1, complete genome	T1PKS	PKSI	Streptomyces bingchenggensis BCW-1	Bacteria,Actinobacteria,Streptomycetales,Streptomycetaceae,Streptomyces
CP002047.1.region009	CP002047.1	Streptomyces bingchenggensis BCW-1, complete genome	NRPS	NRPS	Streptomyces bingchenggensis BCW-1	Bacteria,Actinobacteria,Streptomycetales,Streptomycetaceae,Streptomyces
CP002047.1.region010	CP002047.1	Streptomyces bingchenggensis BCW-1, complete genome	T1PKS.furan.hglE-KS.NRPS	Others	Streptomyces bingchenggensis BCW-1	Bacteria,Actinobacteria,Streptomycetales,Streptomycetaceae,Streptomyces
CP002047.1.region011	CP002047.1	Streptomyces bingchenggensis BCW-1, complete genome	terpene	Terpene	Streptomyces bingchenggensis BCW-1	Bacteria,Actinobacteria,Streptomycetales,Streptomycetaceae,Streptomyces
CP002047.1.region012	CP002047.1	Streptomyces bingchenggensis BCW-1, complete genome	NRPS-like.NAPAA	NRPS	Streptomyces bingchenggensis BCW-1	Bacteria,Actinobacteria,Streptomycetales,Streptomycetaceae,Streptomyces
CP002047.1.region013	CP002047.1	Streptomyces bingchenggensis BCW-1, complete genome	T1PKS.NRPS	PKS-NRP_Hybrids	Streptomyces bingchenggensis BCW-1	Bacteria,Actinobacteria,Streptomycetales,Streptomycetaceae,Streptomyces
CP002047.1.region014	CP002047.1	Streptomyces bingchenggensis BCW-1, complete genome	T1PKS.PKS-like	PKSother	Streptomyces bingchenggensis BCW-1	Bacteria,Actinobacteria,Streptomycetales,Streptomycetaceae,Streptomyces
CP002047.1.region015	CP002047.1	Streptomyces bingchenggensis BCW-1, complete genome	terpene	Terpene	Streptomyces bingchenggensis BCW-1	Bacteria,Actinobacteria,Streptomycetales,Streptomycetaceae,Streptomyces
CP002047.1.region016	CP002047.1	Streptomyces bingchenggensis BCW-1, complete genome	NRPS-like	NRPS	Streptomyces bingchenggensis BCW-1	Bacteria,Actinobacteria,Streptomycetales,Streptomycetaceae,Streptomyces
CP002047.1.region017	CP002047.1	Streptomyces bingchenggensis BCW-1, complete genome	T1PKS	PKSI	Streptomyces bingchenggensis BCW-1	Bacteria,Actinobacteria,Streptomycetales,Streptomycetaceae,Streptomyces
CP002047.1.region018	CP002047.1	Streptomyces bingchenggensis BCW-1, complete genome	terpene	Terpene	Streptomyces bingchenggensis BCW-1	Bacteria,Actinobacteria,Streptomycetales,Streptomycetaceae,Streptomyces
CP002047.1.region019	CP002047.1	Streptomyces bingchenggensis BCW-1, complete genome	redox-cofactor	Others	Streptomyces bingchenggensis BCW-1	Bacteria,Actinobacteria,Streptomycetales,Streptomycetaceae,Streptomyces
CP002047.1.region020	CP002047.1	Streptomyces bingchenggensis BCW-1, complete genome	T1PKS.NRPS	PKS-NRP_Hybrids	Streptomyces bingchenggensis BCW-1	Bacteria,Actinobacteria,Streptomycetales,Streptomycetaceae,Streptomyces
CP002047.1.region021	CP002047.1	Streptomyces bingchenggensis BCW-1, complete genome	LAP.thiopeptide.thioamitides	Others	Streptomyces bingchenggensis BCW-1	Bacteria,Actinobacteria,Streptomycetales,Streptomycetaceae,Streptomyces
CP002047.1.region022	CP002047.1	Streptomyces bingchenggensis BCW-1, complete genome	terpene	Terpene	Streptomyces bingchenggensis BCW-1	Bacteria,Actinobacteria,Streptomycetales,Streptomycetaceae,Streptomyces
CP002047.1.region023	CP002047.1	Streptomyces bingchenggensis BCW-1, complete genome	lassopeptide	RiPPs	Streptomyces bingchenggensis BCW-1	Bacteria,Actinobacteria,Streptomycetales,Streptomycetaceae,Streptomyces
CP002047.1.region024	CP002047.1	Streptomyces bingchenggensis BCW-1, complete genome	T2PKS	PKSother	Streptomyces bingchenggensis BCW-1	Bacteria,Actinobacteria,Streptomycetales,Streptomycetaceae,Streptomyces
CP002047.1.region025	CP002047.1	Streptomyces bingchenggensis BCW-1, complete genome	NRPS	NRPS	Streptomyces bingchenggensis BCW-1	Bacteria,Actinobacteria,Streptomycetales,Streptomycetaceae,Streptomyces
CP002047.1.region026	CP002047.1	Streptomyces bingchenggensis BCW-1, complete genome	RiPP-like	RiPPs	Streptomyces bingchenggensis BCW-1	Bacteria,Actinobacteria,Streptomycetales,Streptomycetaceae,Streptomyces
CP002047.1.region027	CP002047.1	Streptomyces bingchenggensis BCW-1, complete genome	T1PKS.NRPS-like	PKS-NRP_Hybrids	Streptomyces bingchenggensis BCW-1	Bacteria,Actinobacteria,Streptomycetales,Streptomycetaceae,Streptomyces
CP002047.1.region028	CP002047.1	Streptomyces bingchenggensis BCW-1, complete genome	siderophore	Others	Streptomyces bingchenggensis BCW-1	Bacteria,Actinobacteria,Streptomycetales,Streptomycetaceae,Streptomyces
CP002047.1.region029	CP002047.1	Streptomyces bingchenggensis BCW-1, complete genome	NRPS-like	NRPS	Streptomyces bingchenggensis BCW-1	Bacteria,Actinobacteria,Streptomycetales,Streptomycetaceae,Streptomyces
CP002047.1.region030	CP002047.1	Streptomyces bingchenggensis BCW-1, complete genome	thioamitides	Others	Streptomyces bingchenggensis BCW-1	Bacteria,Actinobacteria,Streptomycetales,Streptomycetaceae,Streptomyces
CP002047.1.region031	CP002047.1	Streptomyces bingchenggensis BCW-1, complete genome	T1PKS.NRPS-like.NRPS	PKS-NRP_Hybrids	Streptomyces bingchenggensis BCW-1	Bacteria,Actinobacteria,Streptomycetales,Streptomycetaceae,Streptomyces
CP002047.1.region032	CP002047.1	Streptomyces bingchenggensis BCW-1, complete genome	siderophore.NRPS-like.NRPS	Others	Streptomyces bingchenggensis BCW-1	Bacteria,Actinobacteria,Streptomycetales,Streptomycetaceae,Streptomyces
CP002047.1.region033	CP002047.1	Streptomyces bingchenggensis BCW-1, complete genome	ladderane.arylpolyene	Others	Streptomyces bingchenggensis BCW-1	Bacteria,Actinobacteria,Streptomycetales,Streptomycetaceae,Streptomyces
CP002047.1.region034	CP002047.1	Streptomyces bingchenggensis BCW-1, complete genome	T2PKS.NRPS.oligosaccharide.PKS-like.RRE-containing	Others	Streptomyces bingchenggensis BCW-1	Bacteria,Actinobacteria,Streptomycetales,Streptomycetaceae,Streptomyces
CP002047.1.region035	CP002047.1	Streptomyces bingchenggensis BCW-1, complete genome	lanthipeptide-class-i	RiPPs	Streptomyces bingchenggensis BCW-1	Bacteria,Actinobacteria,Streptomycetales,Streptomycetaceae,Streptomyces
CP002047.1.region036	CP002047.1	Streptomyces bingchenggensis BCW-1, complete genome	lanthipeptide-class-ii	RiPPs	Streptomyces bingchenggensis BCW-1	Bacteria,Actinobacteria,Streptomycetales,Streptomycetaceae,Streptomyces
CP002047.1.region037	CP002047.1	Streptomyces bingchenggensis BCW-1, complete genome	PKS-like	PKSother	Streptomyces bingchenggensis BCW-1	Bacteria,Actinobacteria,Streptomycetales,Streptomycetaceae,Streptomyces
CP002047.1.region038	CP002047.1	Streptomyces bingchenggensis BCW-1, complete genome	ectoine	Others	Streptomyces bingchenggensis BCW-1	Bacteria,Actinobacteria,Streptomycetales,Streptomycetaceae,Streptomyces
CP002047.1.region039	CP002047.1	Streptomyces bingchenggensis BCW-1, complete genome	siderophore	Others	Streptomyces bingchenggensis BCW-1	Bacteria,Actinobacteria,Streptomycetales,Streptomycetaceae,Streptomyces
CP002047.1.region040	CP002047.1	Streptomyces bingchenggensis BCW-1, complete genome	T1PKS	PKSI	Streptomyces bingchenggensis BCW-1	Bacteria,Actinobacteria,Streptomycetales,Streptomycetaceae,Streptomyces
CP002047.1.region041	CP002047.1	Streptomyces bingchenggensis BCW-1, complete genome	butyrolactone	Others	Streptomyces bingchenggensis BCW-1	Bacteria,Actinobacteria,Streptomycetales,Streptomycetaceae,Streptomyces
CP002047.1.region042	CP002047.1	Streptomyces bingchenggensis BCW-1, complete genome	terpene	Terpene	Streptomyces bingchenggensis BCW-1	Bacteria,Actinobacteria,Streptomycetales,Streptomycetaceae,Streptomyces
CP002047.1.region043	CP002047.1	Streptomyces bingchenggensis BCW-1, complete genome	NRPS-like.ranthipeptide	Others	Streptomyces bingchenggensis BCW-1	Bacteria,Actinobacteria,Streptomycetales,Streptomycetaceae,Streptomyces
CP002047.1.region044	CP002047.1	Streptomyces bingchenggensis BCW-1, complete genome	lanthipeptide-class-ii	RiPPs	Streptomyces bingchenggensis BCW-1	Bacteria,Actinobacteria,Streptomycetales,Streptomycetaceae,Streptomyces
CP002047.1.region045	CP002047.1	Streptomyces bingchenggensis BCW-1, complete genome	T1PKS	PKSI	Streptomyces bingchenggensis BCW-1	Bacteria,Actinobacteria,Streptomycetales,Streptomycetaceae,Streptomyces
CP002047.1.region046	CP002047.1	Streptomyces bingchenggensis BCW-1, complete genome	PKS-like.NRPS	PKS-NRP_Hybrids	Streptomyces bingchenggensis BCW-1	Bacteria,Actinobacteria,Streptomycetales,Streptomycetaceae,Streptomyces
CP002047.1.region047	CP002047.1	Streptomyces bingchenggensis BCW-1, complete genome	NRPS-like	NRPS	Streptomyces bingchenggensis BCW-1	Bacteria,Actinobacteria,Streptomycetales,Streptomycetaceae,Streptomyces
CP002047.1.region048	CP002047.1	Streptomyces bingchenggensis BCW-1, complete genome	terpene.transAT-PKS.NRPS	Others	Streptomyces bingchenggensis BCW-1	Bacteria,Actinobacteria,Streptomycetales,Streptomycetaceae,Streptomyces
CP002047.1.region049	CP002047.1	Streptomyces bingchenggensis BCW-1, complete genome	T1PKS	PKSI	Streptomyces bingchenggensis BCW-1	Bacteria,Actinobacteria,Streptomycetales,Streptomycetaceae,Streptomyces
CP002993.1.region001	CP002993.1	Streptomyces sp. SirexAA-E, complete genome	NRPS	NRPS	Streptomyces sp. SirexAA-E	Bacteria,Actinobacteria,Streptomycetales,Streptomycetaceae,Streptomyces
CP002993.1.region002	CP002993.1	Streptomyces sp. SirexAA-E, complete genome	T2PKS.terpene	Others	Streptomyces sp. SirexAA-E	Bacteria,Actinobacteria,Streptomycetales,Streptomycetaceae,Streptomyces
CP002993.1.region003	CP002993.1	Streptomyces sp. SirexAA-E, complete genome	melanin	Others	Streptomyces sp. SirexAA-E	Bacteria,Actinobacteria,Streptomycetales,Streptomycetaceae,Streptomyces
CP002993.1.region004	CP002993.1	Streptomyces sp. SirexAA-E, complete genome	NRPS	NRPS	Streptomyces sp. SirexAA-E	Bacteria,Actinobacteria,Streptomycetales,Streptomycetaceae,Streptomyces
CP002993.1.region005	CP002993.1	Streptomyces sp. SirexAA-E, complete genome	NRPS	NRPS	Streptomyces sp. SirexAA-E	Bacteria,Actinobacteria,Streptomycetales,Streptomycetaceae,Streptomyces
CP002993.1.region006	CP002993.1	Streptomyces sp. SirexAA-E, complete genome	terpene	Terpene	Streptomyces sp. SirexAA-E	Bacteria,Actinobacteria,Streptomycetales,Streptomycetaceae,Streptomyces
CP002993.1.region007	CP002993.1	Streptomyces sp. SirexAA-E, complete genome	ectoine	Others	Streptomyces sp. SirexAA-E	Bacteria,Actinobacteria,Streptomycetales,Streptomycetaceae,Streptomyces
CP002993.1.region008	CP002993.1	Streptomyces sp. SirexAA-E, complete genome	NRPS-like.LAP.PKS-like	Others	Streptomyces sp. SirexAA-E	Bacteria,Actinobacteria,Streptomycetales,Streptomycetaceae,Streptomyces
CP002993.1.region009	CP002993.1	Streptomyces sp. SirexAA-E, complete genome	PKS-like	PKSother	Streptomyces sp. SirexAA-E	Bacteria,Actinobacteria,Streptomycetales,Streptomycetaceae,Streptomyces
CP002993.1.region010	CP002993.1	Streptomyces sp. SirexAA-E, complete genome	lanthipeptide-class-ii.lanthipeptide-class-iii	RiPPs	Streptomyces sp. SirexAA-E	Bacteria,Actinobacteria,Streptomycetales,Streptomycetaceae,Streptomyces
CP002993.1.region011	CP002993.1	Streptomyces sp. SirexAA-E, complete genome	butyrolactone	Others	Streptomyces sp. SirexAA-E	Bacteria,Actinobacteria,Streptomycetales,Streptomycetaceae,Streptomyces
CP002993.1.region012	CP002993.1	Streptomyces sp. SirexAA-E, complete genome	terpene	Terpene	Streptomyces sp. SirexAA-E	Bacteria,Actinobacteria,Streptomycetales,Streptomycetaceae,Streptomyces
CP002993.1.region013	CP002993.1	Streptomyces sp. SirexAA-E, complete genome	siderophore	Others	Streptomyces sp. SirexAA-E	Bacteria,Actinobacteria,Streptomycetales,Streptomycetaceae,Streptomyces
CP002993.1.region014	CP002993.1	Streptomyces sp. SirexAA-E, complete genome	NRPS	NRPS	Streptomyces sp. SirexAA-E	Bacteria,Actinobacteria,Streptomycetales,Streptomycetaceae,Streptomyces
CP002993.1.region015	CP002993.1	Streptomyces sp. SirexAA-E, complete genome	terpene	Terpene	Streptomyces sp. SirexAA-E	Bacteria,Actinobacteria,Streptomycetales,Streptomycetaceae,Streptomyces
CP002993.1.region016	CP002993.1	Streptomyces sp. SirexAA-E, complete genome	T2PKS.T1PKS.PKS-like	PKSother	Streptomyces sp. SirexAA-E	Bacteria,Actinobacteria,Streptomycetales,Streptomycetaceae,Streptomyces
CP002993.1.region017	CP002993.1	Streptomyces sp. SirexAA-E, complete genome	RiPP-like	RiPPs	Streptomyces sp. SirexAA-E	Bacteria,Actinobacteria,Streptomycetales,Streptomycetaceae,Streptomyces
CP002993.1.region018	CP002993.1	Streptomyces sp. SirexAA-E, complete genome	T1PKS	PKSI	Streptomyces sp. SirexAA-E	Bacteria,Actinobacteria,Streptomycetales,Streptomycetaceae,Streptomyces
CP002993.1.region019	CP002993.1	Streptomyces sp. SirexAA-E, complete genome	terpene	Terpene	Streptomyces sp. SirexAA-E	Bacteria,Actinobacteria,Streptomycetales,Streptomycetaceae,Streptomyces
CP002993.1.region020	CP002993.1	Streptomyces sp. SirexAA-E, complete genome	terpene	Terpene	Streptomyces sp. SirexAA-E	Bacteria,Actinobacteria,Streptomycetales,Streptomycetaceae,Streptomyces
CP002993.1.region021	CP002993.1	Streptomyces sp. SirexAA-E, complete genome	T1PKS.NRPS	PKS-NRP_Hybrids	Streptomyces sp. SirexAA-E	Bacteria,Actinobacteria,Streptomycetales,Streptomycetaceae,Streptomyces
CP002993.1.region022	CP002993.1	Streptomyces sp. SirexAA-E, complete genome	T2PKS.butyrolactone.NRPS	Others	Streptomyces sp. SirexAA-E	Bacteria,Actinobacteria,Streptomycetales,Streptomycetaceae,Streptomyces
CP002994.1.region001	CP002994.1	Streptomyces violaceusniger Tu 4113 chromosome, complete genome	siderophore	Others	Streptomyces violaceusniger Tu 4113	Bacteria,Actinobacteria,Streptomycetales,Streptomycetaceae,Streptomyces,Streptomyces violaceusniger group
CP002994.1.region002	CP002994.1	Streptomyces violaceusniger Tu 4113 chromosome, complete genome	lanthipeptide-class-i	RiPPs	Streptomyces violaceusniger Tu 4113	Bacteria,Actinobacteria,Streptomycetales,Streptomycetaceae,Streptomyces,Streptomyces violaceusniger group
CP002994.1.region003	CP002994.1	Streptomyces violaceusniger Tu 4113 chromosome, complete genome	NRPS-like	NRPS	Streptomyces violaceusniger Tu 4113	Bacteria,Actinobacteria,Streptomycetales,Streptomycetaceae,Streptomyces,Streptomyces violaceusniger group
CP002994.1.region004	CP002994.1	Streptomyces violaceusniger Tu 4113 chromosome, complete genome	siderophore	Others	Streptomyces violaceusniger Tu 4113	Bacteria,Actinobacteria,Streptomycetales,Streptomycetaceae,Streptomyces,Streptomyces violaceusniger group
CP002994.1.region005	CP002994.1	Streptomyces violaceusniger Tu 4113 chromosome, complete genome	RiPP-like	RiPPs	Streptomyces violaceusniger Tu 4113	Bacteria,Actinobacteria,Streptomycetales,Streptomycetaceae,Streptomyces,Streptomyces violaceusniger group
CP002994.1.region006	CP002994.1	Streptomyces violaceusniger Tu 4113 chromosome, complete genome	T2PKS	PKSother	Streptomyces violaceusniger Tu 4113	Bacteria,Actinobacteria,Streptomycetales,Streptomycetaceae,Streptomyces,Streptomyces violaceusniger group
CP002994.1.region007	CP002994.1	Streptomyces violaceusniger Tu 4113 chromosome, complete genome	terpene	Terpene	Streptomyces violaceusniger Tu 4113	Bacteria,Actinobacteria,Streptomycetales,Streptomycetaceae,Streptomyces,Streptomyces violaceusniger group
CP002994.1.region008	CP002994.1	Streptomyces violaceusniger Tu 4113 chromosome, complete genome	lanthipeptide-class-i	RiPPs	Streptomyces violaceusniger Tu 4113	Bacteria,Actinobacteria,Streptomycetales,Streptomycetaceae,Streptomyces,Streptomyces violaceusniger group
CP002994.1.region009	CP002994.1	Streptomyces violaceusniger Tu 4113 chromosome, complete genome	NRPS	NRPS	Streptomyces violaceusniger Tu 4113	Bacteria,Actinobacteria,Streptomycetales,Streptomycetaceae,Streptomyces,Streptomyces violaceusniger group
CP002994.1.region010	CP002994.1	Streptomyces violaceusniger Tu 4113 chromosome, complete genome	lassopeptide	RiPPs	Streptomyces violaceusniger Tu 4113	Bacteria,Actinobacteria,Streptomycetales,Streptomycetaceae,Streptomyces,Streptomyces violaceusniger group
CP002994.1.region011	CP002994.1	Streptomyces violaceusniger Tu 4113 chromosome, complete genome	T1PKS	PKSI	Streptomyces violaceusniger Tu 4113	Bacteria,Actinobacteria,Streptomycetales,Streptomycetaceae,Streptomyces,Streptomyces violaceusniger group
CP002994.1.region012	CP002994.1	Streptomyces violaceusniger Tu 4113 chromosome, complete genome	butyrolactone	Others	Streptomyces violaceusniger Tu 4113	Bacteria,Actinobacteria,Streptomycetales,Streptomycetaceae,Streptomyces,Streptomyces violaceusniger group
CP002994.1.region013	CP002994.1	Streptomyces violaceusniger Tu 4113 chromosome, complete genome	hserlactone	Others	Streptomyces violaceusniger Tu 4113	Bacteria,Actinobacteria,Streptomycetales,Streptomycetaceae,Streptomyces,Streptomyces violaceusniger group
CP002994.1.region014	CP002994.1	Streptomyces violaceusniger Tu 4113 chromosome, complete genome	redox-cofactor	Others	Streptomyces violaceusniger Tu 4113	Bacteria,Actinobacteria,Streptomycetales,Streptomycetaceae,Streptomyces,Streptomyces violaceusniger group
CP002994.1.region015	CP002994.1	Streptomyces violaceusniger Tu 4113 chromosome, complete genome	T1PKS	PKSI	Streptomyces violaceusniger Tu 4113	Bacteria,Actinobacteria,Streptomycetales,Streptomycetaceae,Streptomyces,Streptomyces violaceusniger group
CP002994.1.region016	CP002994.1	Streptomyces violaceusniger Tu 4113 chromosome, complete genome	T1PKS	PKSI	Streptomyces violaceusniger Tu 4113	Bacteria,Actinobacteria,Streptomycetales,Streptomycetaceae,Streptomyces,Streptomyces violaceusniger group
CP002994.1.region017	CP002994.1	Streptomyces violaceusniger Tu 4113 chromosome, complete genome	T1PKS	PKSI	Streptomyces violaceusniger Tu 4113	Bacteria,Actinobacteria,Streptomycetales,Streptomycetaceae,Streptomyces,Streptomyces violaceusniger group
CP002994.1.region018	CP002994.1	Streptomyces violaceusniger Tu 4113 chromosome, complete genome	T1PKS	PKSI	Streptomyces violaceusniger Tu 4113	Bacteria,Actinobacteria,Streptomycetales,Streptomycetaceae,Streptomyces,Streptomyces violaceusniger group
CP002994.1.region019	CP002994.1	Streptomyces violaceusniger Tu 4113 chromosome, complete genome	betalactone	Others	Streptomyces violaceusniger Tu 4113	Bacteria,Actinobacteria,Streptomycetales,Streptomycetaceae,Streptomyces,Streptomyces violaceusniger group
CP002994.1.region020	CP002994.1	Streptomyces violaceusniger Tu 4113 chromosome, complete genome	T1PKS.NRPS-like.NRPS	PKS-NRP_Hybrids	Streptomyces violaceusniger Tu 4113	Bacteria,Actinobacteria,Streptomycetales,Streptomycetaceae,Streptomyces,Streptomyces violaceusniger group
CP002994.1.region021	CP002994.1	Streptomyces violaceusniger Tu 4113 chromosome, complete genome	T1PKS.NRPS	PKS-NRP_Hybrids	Streptomyces violaceusniger Tu 4113	Bacteria,Actinobacteria,Streptomycetales,Streptomycetaceae,Streptomyces,Streptomyces violaceusniger group
CP002994.1.region022	CP002994.1	Streptomyces violaceusniger Tu 4113 chromosome, complete genome	NRPS-like	NRPS	Streptomyces violaceusniger Tu 4113	Bacteria,Actinobacteria,Streptomycetales,Streptomycetaceae,Streptomyces,Streptomyces violaceusniger group
CP002994.1.region023	CP002994.1	Streptomyces violaceusniger Tu 4113 chromosome, complete genome	PKS-like	PKSother	Streptomyces violaceusniger Tu 4113	Bacteria,Actinobacteria,Streptomycetales,Streptomycetaceae,Streptomyces,Streptomyces violaceusniger group
CP002994.1.region024	CP002994.1	Streptomyces violaceusniger Tu 4113 chromosome, complete genome	terpene	Terpene	Streptomyces violaceusniger Tu 4113	Bacteria,Actinobacteria,Streptomycetales,Streptomycetaceae,Streptomyces,Streptomyces violaceusniger group
CP002994.1.region025	CP002994.1	Streptomyces violaceusniger Tu 4113 chromosome, complete genome	NRPS	NRPS	Streptomyces violaceusniger Tu 4113	Bacteria,Actinobacteria,Streptomycetales,Streptomycetaceae,Streptomyces,Streptomyces violaceusniger group
CP002994.1.region026	CP002994.1	Streptomyces violaceusniger Tu 4113 chromosome, complete genome	T1PKS.RiPP-like.hglE-KS	Others	Streptomyces violaceusniger Tu 4113	Bacteria,Actinobacteria,Streptomycetales,Streptomycetaceae,Streptomyces,Streptomyces violaceusniger group
CP002994.1.region027	CP002994.1	Streptomyces violaceusniger Tu 4113 chromosome, complete genome	NRPS-like	NRPS	Streptomyces violaceusniger Tu 4113	Bacteria,Actinobacteria,Streptomycetales,Streptomycetaceae,Streptomyces,Streptomyces violaceusniger group
CP002994.1.region028	CP002994.1	Streptomyces violaceusniger Tu 4113 chromosome, complete genome	T1PKS.NRPS-like	PKS-NRP_Hybrids	Streptomyces violaceusniger Tu 4113	Bacteria,Actinobacteria,Streptomycetales,Streptomycetaceae,Streptomyces,Streptomyces violaceusniger group
CP002994.1.region029	CP002994.1	Streptomyces violaceusniger Tu 4113 chromosome, complete genome	T1PKS.lanthipeptide-class-i.NRPS	Others	Streptomyces violaceusniger Tu 4113	Bacteria,Actinobacteria,Streptomycetales,Streptomycetaceae,Streptomyces,Streptomyces violaceusniger group
CP002994.1.region030	CP002994.1	Streptomyces violaceusniger Tu 4113 chromosome, complete genome	terpene	Terpene	Streptomyces violaceusniger Tu 4113	Bacteria,Actinobacteria,Streptomycetales,Streptomycetaceae,Streptomyces,Streptomyces violaceusniger group
CP002994.1.region031	CP002994.1	Streptomyces violaceusniger Tu 4113 chromosome, complete genome	terpene	Terpene	Streptomyces violaceusniger Tu 4113	Bacteria,Actinobacteria,Streptomycetales,Streptomycetaceae,Streptomyces,Streptomyces violaceusniger group
CP002994.1.region032	CP002994.1	Streptomyces violaceusniger Tu 4113 chromosome, complete genome	T1PKS.NRPS-like	PKS-NRP_Hybrids	Streptomyces violaceusniger Tu 4113	Bacteria,Actinobacteria,Streptomycetales,Streptomycetaceae,Streptomyces,Streptomyces violaceusniger group
CP002994.1.region033	CP002994.1	Streptomyces violaceusniger Tu 4113 chromosome, complete genome	T1PKS.NAPAA.hglE-KS	PKS-NRP_Hybrids	Streptomyces violaceusniger Tu 4113	Bacteria,Actinobacteria,Streptomycetales,Streptomycetaceae,Streptomyces,Streptomyces violaceusniger group
CP002994.1.region034	CP002994.1	Streptomyces violaceusniger Tu 4113 chromosome, complete genome	T1PKS	PKSI	Streptomyces violaceusniger Tu 4113	Bacteria,Actinobacteria,Streptomycetales,Streptomycetaceae,Streptomyces,Streptomyces violaceusniger group
CP002994.1.region035	CP002994.1	Streptomyces violaceusniger Tu 4113 chromosome, complete genome	T1PKS.siderophore	Others	Streptomyces violaceusniger Tu 4113	Bacteria,Actinobacteria,Streptomycetales,Streptomycetaceae,Streptomyces,Streptomyces violaceusniger group
CP002994.1.region036	CP002994.1	Streptomyces violaceusniger Tu 4113 chromosome, complete genome	ectoine	Others	Streptomyces violaceusniger Tu 4113	Bacteria,Actinobacteria,Streptomycetales,Streptomycetaceae,Streptomyces,Streptomyces violaceusniger group
CP002994.1.region037	CP002994.1	Streptomyces violaceusniger Tu 4113 chromosome, complete genome	terpene	Terpene	Streptomyces violaceusniger Tu 4113	Bacteria,Actinobacteria,Streptomycetales,Streptomycetaceae,Streptomyces,Streptomyces violaceusniger group
CP002994.1.region038	CP002994.1	Streptomyces violaceusniger Tu 4113 chromosome, complete genome	lanthipeptide-class-ii	RiPPs	Streptomyces violaceusniger Tu 4113	Bacteria,Actinobacteria,Streptomycetales,Streptomycetaceae,Streptomyces,Streptomyces violaceusniger group
CP002994.1.region039	CP002994.1	Streptomyces violaceusniger Tu 4113 chromosome, complete genome	T1PKS	PKSI	Streptomyces violaceusniger Tu 4113	Bacteria,Actinobacteria,Streptomycetales,Streptomycetaceae,Streptomyces,Streptomyces violaceusniger group
CP002994.1.region040	CP002994.1	Streptomyces violaceusniger Tu 4113 chromosome, complete genome	RRE-containing	RiPPs	Streptomyces violaceusniger Tu 4113	Bacteria,Actinobacteria,Streptomycetales,Streptomycetaceae,Streptomyces,Streptomyces violaceusniger group
CP002994.1.region041	CP002994.1	Streptomyces violaceusniger Tu 4113 chromosome, complete genome	ladderane	Others	Streptomyces violaceusniger Tu 4113	Bacteria,Actinobacteria,Streptomycetales,Streptomycetaceae,Streptomyces,Streptomyces violaceusniger group
CP002994.1.region042	CP002994.1	Streptomyces violaceusniger Tu 4113 chromosome, complete genome	NRPS	NRPS	Streptomyces violaceusniger Tu 4113	Bacteria,Actinobacteria,Streptomycetales,Streptomycetaceae,Streptomyces,Streptomyces violaceusniger group
CP002994.1.region043	CP002994.1	Streptomyces violaceusniger Tu 4113 chromosome, complete genome	indole	Others	Streptomyces violaceusniger Tu 4113	Bacteria,Actinobacteria,Streptomycetales,Streptomycetaceae,Streptomyces,Streptomyces violaceusniger group
CP002994.1.region044	CP002994.1	Streptomyces violaceusniger Tu 4113 chromosome, complete genome	ladderane.arylpolyene.NRPS	Others	Streptomyces violaceusniger Tu 4113	Bacteria,Actinobacteria,Streptomycetales,Streptomycetaceae,Streptomyces,Streptomyces violaceusniger group
CP002994.1.region045	CP002994.1	Streptomyces violaceusniger Tu 4113 chromosome, complete genome	terpene	Terpene	Streptomyces violaceusniger Tu 4113	Bacteria,Actinobacteria,Streptomycetales,Streptomycetaceae,Streptomyces,Streptomyces violaceusniger group
CP002995.1.region001	CP002995.1	Streptomyces violaceusniger Tu 4113 plasmid pSTRVI01, complete sequence	NRPS-like.betalactone.NRPS	Others	Streptomyces violaceusniger Tu 4113	Bacteria,Actinobacteria,Streptomycetales,Streptomycetaceae,Streptomyces,Streptomyces violaceusniger group
CP002995.1.region002	CP002995.1	Streptomyces violaceusniger Tu 4113 plasmid pSTRVI01, complete sequence	lassopeptide	RiPPs	Streptomyces violaceusniger Tu 4113	Bacteria,Actinobacteria,Streptomycetales,Streptomycetaceae,Streptomyces,Streptomyces violaceusniger group
CP002996.1.region001	CP002996.1	Streptomyces violaceusniger Tu 4113 plasmid pSTRVI02, complete sequence	butyrolactone	Others	Streptomyces violaceusniger Tu 4113	Bacteria,Actinobacteria,Streptomycetales,Streptomycetaceae,Streptomyces,Streptomyces violaceusniger group
CP003219.1.region001	CP003219.1	Streptomyces cattleya DSM 46488, complete genome	butyrolactone	Others	Streptomyces cattleya NRRL 8057 = DSM 46488	Bacteria,Actinobacteria,Streptomycetales,Streptomycetaceae,Streptomyces
CP003219.1.region002	CP003219.1	Streptomyces cattleya DSM 46488, complete genome	T1PKS.lassopeptide	Others	Streptomyces cattleya NRRL 8057 = DSM 46488	Bacteria,Actinobacteria,Streptomycetales,Streptomycetaceae,Streptomyces
CP003219.1.region003	CP003219.1	Streptomyces cattleya DSM 46488, complete genome	T1PKS.CDPS	Others	Streptomyces cattleya NRRL 8057 = DSM 46488	Bacteria,Actinobacteria,Streptomycetales,Streptomycetaceae,Streptomyces
CP003219.1.region004	CP003219.1	Streptomyces cattleya DSM 46488, complete genome	terpene	Terpene	Streptomyces cattleya NRRL 8057 = DSM 46488	Bacteria,Actinobacteria,Streptomycetales,Streptomycetaceae,Streptomyces
CP003219.1.region005	CP003219.1	Streptomyces cattleya DSM 46488, complete genome	lanthipeptide-class-i	RiPPs	Streptomyces cattleya NRRL 8057 = DSM 46488	Bacteria,Actinobacteria,Streptomycetales,Streptomycetaceae,Streptomyces
CP003219.1.region006	CP003219.1	Streptomyces cattleya DSM 46488, complete genome	CDPS	Others	Streptomyces cattleya NRRL 8057 = DSM 46488	Bacteria,Actinobacteria,Streptomycetales,Streptomycetaceae,Streptomyces
CP003219.1.region007	CP003219.1	Streptomyces cattleya DSM 46488, complete genome	ectoine	Others	Streptomyces cattleya NRRL 8057 = DSM 46488	Bacteria,Actinobacteria,Streptomycetales,Streptomycetaceae,Streptomyces
CP003219.1.region008	CP003219.1	Streptomyces cattleya DSM 46488, complete genome	lanthipeptide-class-iii	RiPPs	Streptomyces cattleya NRRL 8057 = DSM 46488	Bacteria,Actinobacteria,Streptomycetales,Streptomycetaceae,Streptomyces
CP003219.1.region009	CP003219.1	Streptomyces cattleya DSM 46488, complete genome	butyrolactone	Others	Streptomyces cattleya NRRL 8057 = DSM 46488	Bacteria,Actinobacteria,Streptomycetales,Streptomycetaceae,Streptomyces
CP003219.1.region010	CP003219.1	Streptomyces cattleya DSM 46488, complete genome	T3PKS	PKSother	Streptomyces cattleya NRRL 8057 = DSM 46488	Bacteria,Actinobacteria,Streptomycetales,Streptomycetaceae,Streptomyces
CP003219.1.region011	CP003219.1	Streptomyces cattleya DSM 46488, complete genome	NRPS-like.NRPS	NRPS	Streptomyces cattleya NRRL 8057 = DSM 46488	Bacteria,Actinobacteria,Streptomycetales,Streptomycetaceae,Streptomyces
CP003219.1.region012	CP003219.1	Streptomyces cattleya DSM 46488, complete genome	lanthipeptide-class-i	RiPPs	Streptomyces cattleya NRRL 8057 = DSM 46488	Bacteria,Actinobacteria,Streptomycetales,Streptomycetaceae,Streptomyces
CP003219.1.region013	CP003219.1	Streptomyces cattleya DSM 46488, complete genome	terpene	Terpene	Streptomyces cattleya NRRL 8057 = DSM 46488	Bacteria,Actinobacteria,Streptomycetales,Streptomycetaceae,Streptomyces
CP003219.1.region014	CP003219.1	Streptomyces cattleya DSM 46488, complete genome	T1PKS.NRPS	PKS-NRP_Hybrids	Streptomyces cattleya NRRL 8057 = DSM 46488	Bacteria,Actinobacteria,Streptomycetales,Streptomycetaceae,Streptomyces
CP003219.1.region015	CP003219.1	Streptomyces cattleya DSM 46488, complete genome	T1PKS.transAT-PKS.NRPS	PKS-NRP_Hybrids	Streptomyces cattleya NRRL 8057 = DSM 46488	Bacteria,Actinobacteria,Streptomycetales,Streptomycetaceae,Streptomyces
CP003219.1.region016	CP003219.1	Streptomyces cattleya DSM 46488, complete genome	RiPP-like	RiPPs	Streptomyces cattleya NRRL 8057 = DSM 46488	Bacteria,Actinobacteria,Streptomycetales,Streptomycetaceae,Streptomyces
CP003219.1.region017	CP003219.1	Streptomyces cattleya DSM 46488, complete genome	CDPS	Others	Streptomyces cattleya NRRL 8057 = DSM 46488	Bacteria,Actinobacteria,Streptomycetales,Streptomycetaceae,Streptomyces
CP003219.1.region018	CP003219.1	Streptomyces cattleya DSM 46488, complete genome	siderophore	Others	Streptomyces cattleya NRRL 8057 = DSM 46488	Bacteria,Actinobacteria,Streptomycetales,Streptomycetaceae,Streptomyces
CP003219.1.region019	CP003219.1	Streptomyces cattleya DSM 46488, complete genome	RiPP-like	RiPPs	Streptomyces cattleya NRRL 8057 = DSM 46488	Bacteria,Actinobacteria,Streptomycetales,Streptomycetaceae,Streptomyces
CP003219.1.region020	CP003219.1	Streptomyces cattleya DSM 46488, complete genome	terpene	Terpene	Streptomyces cattleya NRRL 8057 = DSM 46488	Bacteria,Actinobacteria,Streptomycetales,Streptomycetaceae,Streptomyces
CP003219.1.region021	CP003219.1	Streptomyces cattleya DSM 46488, complete genome	terpene.T3PKS	Others	Streptomyces cattleya NRRL 8057 = DSM 46488	Bacteria,Actinobacteria,Streptomycetales,Streptomycetaceae,Streptomyces
CP003219.1.region022	CP003219.1	Streptomyces cattleya DSM 46488, complete genome	NAPAA	NRPS	Streptomyces cattleya NRRL 8057 = DSM 46488	Bacteria,Actinobacteria,Streptomycetales,Streptomycetaceae,Streptomyces
CP003219.1.region023	CP003219.1	Streptomyces cattleya DSM 46488, complete genome	hglE-KS.NRPS	PKS-NRP_Hybrids	Streptomyces cattleya NRRL 8057 = DSM 46488	Bacteria,Actinobacteria,Streptomycetales,Streptomycetaceae,Streptomyces
CP003219.1.region024	CP003219.1	Streptomyces cattleya DSM 46488, complete genome	T1PKS.NRPS-like.butyrolactone	Others	Streptomyces cattleya NRRL 8057 = DSM 46488	Bacteria,Actinobacteria,Streptomycetales,Streptomycetaceae,Streptomyces
CP003229.1.region001	CP003229.1	Streptomyces cattleya DSM 46488 plasmid pSCATT, complete genome	T1PKS	PKSI	Streptomyces cattleya NRRL 8057 = DSM 46488	Bacteria,Actinobacteria,Streptomycetales,Streptomycetaceae,Streptomyces
CP003229.1.region002	CP003229.1	Streptomyces cattleya DSM 46488 plasmid pSCATT, complete genome	T1PKS	PKSI	Streptomyces cattleya NRRL 8057 = DSM 46488	Bacteria,Actinobacteria,Streptomycetales,Streptomycetaceae,Streptomyces
CP003229.1.region003	CP003229.1	Streptomyces cattleya DSM 46488 plasmid pSCATT, complete genome	NAPAA	NRPS	Streptomyces cattleya NRRL 8057 = DSM 46488	Bacteria,Actinobacteria,Streptomycetales,Streptomycetaceae,Streptomyces
CP003229.1.region004	CP003229.1	Streptomyces cattleya DSM 46488 plasmid pSCATT, complete genome	siderophore	Others	Streptomyces cattleya NRRL 8057 = DSM 46488	Bacteria,Actinobacteria,Streptomycetales,Streptomycetaceae,Streptomyces
CP003229.1.region005	CP003229.1	Streptomyces cattleya DSM 46488 plasmid pSCATT, complete genome	NRPS	NRPS	Streptomyces cattleya NRRL 8057 = DSM 46488	Bacteria,Actinobacteria,Streptomycetales,Streptomycetaceae,Streptomyces
CP003229.1.region006	CP003229.1	Streptomyces cattleya DSM 46488 plasmid pSCATT, complete genome	butyrolactone	Others	Streptomyces cattleya NRRL 8057 = DSM 46488	Bacteria,Actinobacteria,Streptomycetales,Streptomycetaceae,Streptomyces
CP003229.1.region007	CP003229.1	Streptomyces cattleya DSM 46488 plasmid pSCATT, complete genome	terpene	Terpene	Streptomyces cattleya NRRL 8057 = DSM 46488	Bacteria,Actinobacteria,Streptomycetales,Streptomycetaceae,Streptomyces
CP003229.1.region008	CP003229.1	Streptomyces cattleya DSM 46488 plasmid pSCATT, complete genome	blactam	Others	Streptomyces cattleya NRRL 8057 = DSM 46488	Bacteria,Actinobacteria,Streptomycetales,Streptomycetaceae,Streptomyces
CP003229.1.region009	CP003229.1	Streptomyces cattleya DSM 46488 plasmid pSCATT, complete genome	NAPAA.terpene.NRPS	Others	Streptomyces cattleya NRRL 8057 = DSM 46488	Bacteria,Actinobacteria,Streptomycetales,Streptomycetaceae,Streptomyces
CP003229.1.region010	CP003229.1	Streptomyces cattleya DSM 46488 plasmid pSCATT, complete genome	hglE-KS	PKSother	Streptomyces cattleya NRRL 8057 = DSM 46488	Bacteria,Actinobacteria,Streptomycetales,Streptomycetaceae,Streptomyces
CP003229.1.region011	CP003229.1	Streptomyces cattleya DSM 46488 plasmid pSCATT, complete genome	T1PKS	PKSI	Streptomyces cattleya NRRL 8057 = DSM 46488	Bacteria,Actinobacteria,Streptomycetales,Streptomycetaceae,Streptomyces
CP003229.1.region012	CP003229.1	Streptomyces cattleya DSM 46488 plasmid pSCATT, complete genome	terpene.ranthipeptide	Others	Streptomyces cattleya NRRL 8057 = DSM 46488	Bacteria,Actinobacteria,Streptomycetales,Streptomycetaceae,Streptomyces
CP003229.1.region013	CP003229.1	Streptomyces cattleya DSM 46488 plasmid pSCATT, complete genome	thioamitides.thiopeptide.NRPS	Others	Streptomyces cattleya NRRL 8057 = DSM 46488	Bacteria,Actinobacteria,Streptomycetales,Streptomycetaceae,Streptomyces
CP003229.1.region014	CP003229.1	Streptomyces cattleya DSM 46488 plasmid pSCATT, complete genome	terpene	Terpene	Streptomyces cattleya NRRL 8057 = DSM 46488	Bacteria,Actinobacteria,Streptomycetales,Streptomycetaceae,Streptomyces
CP003229.1.region015	CP003229.1	Streptomyces cattleya DSM 46488 plasmid pSCATT, complete genome	NRPS	NRPS	Streptomyces cattleya NRRL 8057 = DSM 46488	Bacteria,Actinobacteria,Streptomycetales,Streptomycetaceae,Streptomyces
CP003229.1.region016	CP003229.1	Streptomyces cattleya DSM 46488 plasmid pSCATT, complete genome	LAP	RiPPs	Streptomyces cattleya NRRL 8057 = DSM 46488	Bacteria,Actinobacteria,Streptomycetales,Streptomycetaceae,Streptomyces
CP003275.1.region001	CP003275.1	Streptomyces hygroscopicus subsp. jinggangensis 5008, complete genome	RRE-containing	RiPPs	Streptomyces hygroscopicus subsp. jinggangensis 5008	Bacteria,Actinobacteria,Streptomycetales,Streptomycetaceae,Streptomyces,Streptomyces violaceusniger group
CP003275.1.region002	CP003275.1	Streptomyces hygroscopicus subsp. jinggangensis 5008, complete genome	amglyccycl	Saccharides	Streptomyces hygroscopicus subsp. jinggangensis 5008	Bacteria,Actinobacteria,Streptomycetales,Streptomycetaceae,Streptomyces,Streptomyces violaceusniger group
CP003275.1.region003	CP003275.1	Streptomyces hygroscopicus subsp. jinggangensis 5008, complete genome	T1PKS	PKSI	Streptomyces hygroscopicus subsp. jinggangensis 5008	Bacteria,Actinobacteria,Streptomycetales,Streptomycetaceae,Streptomyces,Streptomyces violaceusniger group
CP003275.1.region004	CP003275.1	Streptomyces hygroscopicus subsp. jinggangensis 5008, complete genome	RiPP-like	RiPPs	Streptomyces hygroscopicus subsp. jinggangensis 5008	Bacteria,Actinobacteria,Streptomycetales,Streptomycetaceae,Streptomyces,Streptomyces violaceusniger group
CP003275.1.region005	CP003275.1	Streptomyces hygroscopicus subsp. jinggangensis 5008, complete genome	redox-cofactor.NRPS	Others	Streptomyces hygroscopicus subsp. jinggangensis 5008	Bacteria,Actinobacteria,Streptomycetales,Streptomycetaceae,Streptomyces,Streptomyces violaceusniger group
CP003275.1.region006	CP003275.1	Streptomyces hygroscopicus subsp. jinggangensis 5008, complete genome	T3PKS	PKSother	Streptomyces hygroscopicus subsp. jinggangensis 5008	Bacteria,Actinobacteria,Streptomycetales,Streptomycetaceae,Streptomyces,Streptomyces violaceusniger group
CP003275.1.region007	CP003275.1	Streptomyces hygroscopicus subsp. jinggangensis 5008, complete genome	terpene	Terpene	Streptomyces hygroscopicus subsp. jinggangensis 5008	Bacteria,Actinobacteria,Streptomycetales,Streptomycetaceae,Streptomyces,Streptomyces violaceusniger group
CP003275.1.region008	CP003275.1	Streptomyces hygroscopicus subsp. jinggangensis 5008, complete genome	terpene	Terpene	Streptomyces hygroscopicus subsp. jinggangensis 5008	Bacteria,Actinobacteria,Streptomycetales,Streptomycetaceae,Streptomyces,Streptomyces violaceusniger group
CP003275.1.region009	CP003275.1	Streptomyces hygroscopicus subsp. jinggangensis 5008, complete genome	siderophore	Others	Streptomyces hygroscopicus subsp. jinggangensis 5008	Bacteria,Actinobacteria,Streptomycetales,Streptomycetaceae,Streptomyces,Streptomyces violaceusniger group
CP003275.1.region010	CP003275.1	Streptomyces hygroscopicus subsp. jinggangensis 5008, complete genome	phenazine.NRPS	Others	Streptomyces hygroscopicus subsp. jinggangensis 5008	Bacteria,Actinobacteria,Streptomycetales,Streptomycetaceae,Streptomyces,Streptomyces violaceusniger group
CP003275.1.region011	CP003275.1	Streptomyces hygroscopicus subsp. jinggangensis 5008, complete genome	T2PKS	PKSother	Streptomyces hygroscopicus subsp. jinggangensis 5008	Bacteria,Actinobacteria,Streptomycetales,Streptomycetaceae,Streptomyces,Streptomyces violaceusniger group
CP003275.1.region012	CP003275.1	Streptomyces hygroscopicus subsp. jinggangensis 5008, complete genome	T1PKS.NRPS	PKS-NRP_Hybrids	Streptomyces hygroscopicus subsp. jinggangensis 5008	Bacteria,Actinobacteria,Streptomycetales,Streptomycetaceae,Streptomyces,Streptomyces violaceusniger group
CP003275.1.region013	CP003275.1	Streptomyces hygroscopicus subsp. jinggangensis 5008, complete genome	NRPS-like.NRPS	NRPS	Streptomyces hygroscopicus subsp. jinggangensis 5008	Bacteria,Actinobacteria,Streptomycetales,Streptomycetaceae,Streptomyces,Streptomyces violaceusniger group
CP003275.1.region014	CP003275.1	Streptomyces hygroscopicus subsp. jinggangensis 5008, complete genome	T1PKS	PKSI	Streptomyces hygroscopicus subsp. jinggangensis 5008	Bacteria,Actinobacteria,Streptomycetales,Streptomycetaceae,Streptomyces,Streptomyces violaceusniger group
CP003275.1.region015	CP003275.1	Streptomyces hygroscopicus subsp. jinggangensis 5008, complete genome	lanthipeptide-class-ii.terpene.NRPS	Others	Streptomyces hygroscopicus subsp. jinggangensis 5008	Bacteria,Actinobacteria,Streptomycetales,Streptomycetaceae,Streptomyces,Streptomyces violaceusniger group
CP003275.1.region016	CP003275.1	Streptomyces hygroscopicus subsp. jinggangensis 5008, complete genome	NRPS-like.NRPS	NRPS	Streptomyces hygroscopicus subsp. jinggangensis 5008	Bacteria,Actinobacteria,Streptomycetales,Streptomycetaceae,Streptomyces,Streptomyces violaceusniger group
CP003275.1.region017	CP003275.1	Streptomyces hygroscopicus subsp. jinggangensis 5008, complete genome	T1PKS	PKSI	Streptomyces hygroscopicus subsp. jinggangensis 5008	Bacteria,Actinobacteria,Streptomycetales,Streptomycetaceae,Streptomyces,Streptomyces violaceusniger group
CP003275.1.region018	CP003275.1	Streptomyces hygroscopicus subsp. jinggangensis 5008, complete genome	redox-cofactor	Others	Streptomyces hygroscopicus subsp. jinggangensis 5008	Bacteria,Actinobacteria,Streptomycetales,Streptomycetaceae,Streptomyces,Streptomyces violaceusniger group
CP003275.1.region019	CP003275.1	Streptomyces hygroscopicus subsp. jinggangensis 5008, complete genome	T3PKS	PKSother	Streptomyces hygroscopicus subsp. jinggangensis 5008	Bacteria,Actinobacteria,Streptomycetales,Streptomycetaceae,Streptomyces,Streptomyces violaceusniger group
CP003275.1.region020	CP003275.1	Streptomyces hygroscopicus subsp. jinggangensis 5008, complete genome	ectoine	Others	Streptomyces hygroscopicus subsp. jinggangensis 5008	Bacteria,Actinobacteria,Streptomycetales,Streptomycetaceae,Streptomyces,Streptomyces violaceusniger group
CP003275.1.region021	CP003275.1	Streptomyces hygroscopicus subsp. jinggangensis 5008, complete genome	T2PKS	PKSother	Streptomyces hygroscopicus subsp. jinggangensis 5008	Bacteria,Actinobacteria,Streptomycetales,Streptomycetaceae,Streptomyces,Streptomyces violaceusniger group
CP003275.1.region022	CP003275.1	Streptomyces hygroscopicus subsp. jinggangensis 5008, complete genome	furan.butyrolactone	Others	Streptomyces hygroscopicus subsp. jinggangensis 5008	Bacteria,Actinobacteria,Streptomycetales,Streptomycetaceae,Streptomyces,Streptomyces violaceusniger group
CP003275.1.region023	CP003275.1	Streptomyces hygroscopicus subsp. jinggangensis 5008, complete genome	melanin	Others	Streptomyces hygroscopicus subsp. jinggangensis 5008	Bacteria,Actinobacteria,Streptomycetales,Streptomycetaceae,Streptomyces,Streptomyces violaceusniger group
CP003275.1.region024	CP003275.1	Streptomyces hygroscopicus subsp. jinggangensis 5008, complete genome	siderophore	Others	Streptomyces hygroscopicus subsp. jinggangensis 5008	Bacteria,Actinobacteria,Streptomycetales,Streptomycetaceae,Streptomyces,Streptomyces violaceusniger group
CP003275.1.region025	CP003275.1	Streptomyces hygroscopicus subsp. jinggangensis 5008, complete genome	ladderane.thioamide-NRP.NRPS	Others	Streptomyces hygroscopicus subsp. jinggangensis 5008	Bacteria,Actinobacteria,Streptomycetales,Streptomycetaceae,Streptomyces,Streptomyces violaceusniger group
CP003275.1.region026	CP003275.1	Streptomyces hygroscopicus subsp. jinggangensis 5008, complete genome	terpene	Terpene	Streptomyces hygroscopicus subsp. jinggangensis 5008	Bacteria,Actinobacteria,Streptomycetales,Streptomycetaceae,Streptomyces,Streptomyces violaceusniger group
CP003275.1.region027	CP003275.1	Streptomyces hygroscopicus subsp. jinggangensis 5008, complete genome	siderophore	Others	Streptomyces hygroscopicus subsp. jinggangensis 5008	Bacteria,Actinobacteria,Streptomycetales,Streptomycetaceae,Streptomyces,Streptomyces violaceusniger group
CP003275.1.region028	CP003275.1	Streptomyces hygroscopicus subsp. jinggangensis 5008, complete genome	RiPP-like	RiPPs	Streptomyces hygroscopicus subsp. jinggangensis 5008	Bacteria,Actinobacteria,Streptomycetales,Streptomycetaceae,Streptomyces,Streptomyces violaceusniger group
CP003275.1.region029	CP003275.1	Streptomyces hygroscopicus subsp. jinggangensis 5008, complete genome	NAPAA.NRPS	NRPS	Streptomyces hygroscopicus subsp. jinggangensis 5008	Bacteria,Actinobacteria,Streptomycetales,Streptomycetaceae,Streptomyces,Streptomyces violaceusniger group
CP003275.1.region030	CP003275.1	Streptomyces hygroscopicus subsp. jinggangensis 5008, complete genome	RiPP-like	RiPPs	Streptomyces hygroscopicus subsp. jinggangensis 5008	Bacteria,Actinobacteria,Streptomycetales,Streptomycetaceae,Streptomyces,Streptomyces violaceusniger group
CP003275.1.region031	CP003275.1	Streptomyces hygroscopicus subsp. jinggangensis 5008, complete genome	terpene	Terpene	Streptomyces hygroscopicus subsp. jinggangensis 5008	Bacteria,Actinobacteria,Streptomycetales,Streptomycetaceae,Streptomyces,Streptomyces violaceusniger group
CP003275.1.region032	CP003275.1	Streptomyces hygroscopicus subsp. jinggangensis 5008, complete genome	siderophore	Others	Streptomyces hygroscopicus subsp. jinggangensis 5008	Bacteria,Actinobacteria,Streptomycetales,Streptomycetaceae,Streptomyces,Streptomyces violaceusniger group
CP003275.1.region033	CP003275.1	Streptomyces hygroscopicus subsp. jinggangensis 5008, complete genome	butyrolactone.lanthipeptide-class-v	Others	Streptomyces hygroscopicus subsp. jinggangensis 5008	Bacteria,Actinobacteria,Streptomycetales,Streptomycetaceae,Streptomyces,Streptomyces violaceusniger group
CP003275.1.region034	CP003275.1	Streptomyces hygroscopicus subsp. jinggangensis 5008, complete genome	terpene	Terpene	Streptomyces hygroscopicus subsp. jinggangensis 5008	Bacteria,Actinobacteria,Streptomycetales,Streptomycetaceae,Streptomyces,Streptomyces violaceusniger group
CP003275.1.region035	CP003275.1	Streptomyces hygroscopicus subsp. jinggangensis 5008, complete genome	lanthipeptide-class-i	RiPPs	Streptomyces hygroscopicus subsp. jinggangensis 5008	Bacteria,Actinobacteria,Streptomycetales,Streptomycetaceae,Streptomyces,Streptomyces violaceusniger group
CP003275.1.region036	CP003275.1	Streptomyces hygroscopicus subsp. jinggangensis 5008, complete genome	RiPP-like.NRPS	Others	Streptomyces hygroscopicus subsp. jinggangensis 5008	Bacteria,Actinobacteria,Streptomycetales,Streptomycetaceae,Streptomyces,Streptomyces violaceusniger group
CP003275.1.region037	CP003275.1	Streptomyces hygroscopicus subsp. jinggangensis 5008, complete genome	T3PKS	PKSother	Streptomyces hygroscopicus subsp. jinggangensis 5008	Bacteria,Actinobacteria,Streptomycetales,Streptomycetaceae,Streptomyces,Streptomyces violaceusniger group
CP003275.1.region038	CP003275.1	Streptomyces hygroscopicus subsp. jinggangensis 5008, complete genome	lassopeptide	RiPPs	Streptomyces hygroscopicus subsp. jinggangensis 5008	Bacteria,Actinobacteria,Streptomycetales,Streptomycetaceae,Streptomyces,Streptomyces violaceusniger group
CP003275.1.region039	CP003275.1	Streptomyces hygroscopicus subsp. jinggangensis 5008, complete genome	NRPS-like.butyrolactone	Others	Streptomyces hygroscopicus subsp. jinggangensis 5008	Bacteria,Actinobacteria,Streptomycetales,Streptomycetaceae,Streptomyces,Streptomyces violaceusniger group
CP003275.1.region040	CP003275.1	Streptomyces hygroscopicus subsp. jinggangensis 5008, complete genome	LAP.thiopeptide.RRE-containing	RiPPs	Streptomyces hygroscopicus subsp. jinggangensis 5008	Bacteria,Actinobacteria,Streptomycetales,Streptomycetaceae,Streptomyces,Streptomyces violaceusniger group
CP003720.1.region001	CP003720.1	Streptomyces hygroscopicus subsp. jinggangensis TL01 chromosome, complete genome	amglyccycl	Saccharides	Streptomyces hygroscopicus subsp. jinggangensis TL01	Bacteria,Actinobacteria,Streptomycetales,Streptomycetaceae,Streptomyces,Streptomyces violaceusniger group
CP003720.1.region002	CP003720.1	Streptomyces hygroscopicus subsp. jinggangensis TL01 chromosome, complete genome	T1PKS	PKSI	Streptomyces hygroscopicus subsp. jinggangensis TL01	Bacteria,Actinobacteria,Streptomycetales,Streptomycetaceae,Streptomyces,Streptomyces violaceusniger group
CP003720.1.region003	CP003720.1	Streptomyces hygroscopicus subsp. jinggangensis TL01 chromosome, complete genome	RiPP-like	RiPPs	Streptomyces hygroscopicus subsp. jinggangensis TL01	Bacteria,Actinobacteria,Streptomycetales,Streptomycetaceae,Streptomyces,Streptomyces violaceusniger group
CP003720.1.region004	CP003720.1	Streptomyces hygroscopicus subsp. jinggangensis TL01 chromosome, complete genome	redox-cofactor.NRPS	Others	Streptomyces hygroscopicus subsp. jinggangensis TL01	Bacteria,Actinobacteria,Streptomycetales,Streptomycetaceae,Streptomyces,Streptomyces violaceusniger group
CP003720.1.region005	CP003720.1	Streptomyces hygroscopicus subsp. jinggangensis TL01 chromosome, complete genome	T3PKS	PKSother	Streptomyces hygroscopicus subsp. jinggangensis TL01	Bacteria,Actinobacteria,Streptomycetales,Streptomycetaceae,Streptomyces,Streptomyces violaceusniger group
CP003720.1.region006	CP003720.1	Streptomyces hygroscopicus subsp. jinggangensis TL01 chromosome, complete genome	terpene	Terpene	Streptomyces hygroscopicus subsp. jinggangensis TL01	Bacteria,Actinobacteria,Streptomycetales,Streptomycetaceae,Streptomyces,Streptomyces violaceusniger group
CP003720.1.region007	CP003720.1	Streptomyces hygroscopicus subsp. jinggangensis TL01 chromosome, complete genome	terpene	Terpene	Streptomyces hygroscopicus subsp. jinggangensis TL01	Bacteria,Actinobacteria,Streptomycetales,Streptomycetaceae,Streptomyces,Streptomyces violaceusniger group
CP003720.1.region008	CP003720.1	Streptomyces hygroscopicus subsp. jinggangensis TL01 chromosome, complete genome	siderophore	Others	Streptomyces hygroscopicus subsp. jinggangensis TL01	Bacteria,Actinobacteria,Streptomycetales,Streptomycetaceae,Streptomyces,Streptomyces violaceusniger group
CP003720.1.region009	CP003720.1	Streptomyces hygroscopicus subsp. jinggangensis TL01 chromosome, complete genome	phenazine.NRPS	Others	Streptomyces hygroscopicus subsp. jinggangensis TL01	Bacteria,Actinobacteria,Streptomycetales,Streptomycetaceae,Streptomyces,Streptomyces violaceusniger group
CP003720.1.region010	CP003720.1	Streptomyces hygroscopicus subsp. jinggangensis TL01 chromosome, complete genome	T2PKS	PKSother	Streptomyces hygroscopicus subsp. jinggangensis TL01	Bacteria,Actinobacteria,Streptomycetales,Streptomycetaceae,Streptomyces,Streptomyces violaceusniger group
CP003720.1.region011	CP003720.1	Streptomyces hygroscopicus subsp. jinggangensis TL01 chromosome, complete genome	T1PKS.NRPS	PKS-NRP_Hybrids	Streptomyces hygroscopicus subsp. jinggangensis TL01	Bacteria,Actinobacteria,Streptomycetales,Streptomycetaceae,Streptomyces,Streptomyces violaceusniger group
CP003720.1.region012	CP003720.1	Streptomyces hygroscopicus subsp. jinggangensis TL01 chromosome, complete genome	NRPS-like.NRPS	NRPS	Streptomyces hygroscopicus subsp. jinggangensis TL01	Bacteria,Actinobacteria,Streptomycetales,Streptomycetaceae,Streptomyces,Streptomyces violaceusniger group
CP003720.1.region013	CP003720.1	Streptomyces hygroscopicus subsp. jinggangensis TL01 chromosome, complete genome	T1PKS	PKSI	Streptomyces hygroscopicus subsp. jinggangensis TL01	Bacteria,Actinobacteria,Streptomycetales,Streptomycetaceae,Streptomyces,Streptomyces violaceusniger group
CP003720.1.region014	CP003720.1	Streptomyces hygroscopicus subsp. jinggangensis TL01 chromosome, complete genome	lanthipeptide-class-ii.terpene.NRPS	Others	Streptomyces hygroscopicus subsp. jinggangensis TL01	Bacteria,Actinobacteria,Streptomycetales,Streptomycetaceae,Streptomyces,Streptomyces violaceusniger group
CP003720.1.region015	CP003720.1	Streptomyces hygroscopicus subsp. jinggangensis TL01 chromosome, complete genome	NRPS-like.NRPS	NRPS	Streptomyces hygroscopicus subsp. jinggangensis TL01	Bacteria,Actinobacteria,Streptomycetales,Streptomycetaceae,Streptomyces,Streptomyces violaceusniger group
CP003720.1.region016	CP003720.1	Streptomyces hygroscopicus subsp. jinggangensis TL01 chromosome, complete genome	T1PKS	PKSI	Streptomyces hygroscopicus subsp. jinggangensis TL01	Bacteria,Actinobacteria,Streptomycetales,Streptomycetaceae,Streptomyces,Streptomyces violaceusniger group
CP003720.1.region017	CP003720.1	Streptomyces hygroscopicus subsp. jinggangensis TL01 chromosome, complete genome	redox-cofactor	Others	Streptomyces hygroscopicus subsp. jinggangensis TL01	Bacteria,Actinobacteria,Streptomycetales,Streptomycetaceae,Streptomyces,Streptomyces violaceusniger group
CP003720.1.region018	CP003720.1	Streptomyces hygroscopicus subsp. jinggangensis TL01 chromosome, complete genome	T3PKS	PKSother	Streptomyces hygroscopicus subsp. jinggangensis TL01	Bacteria,Actinobacteria,Streptomycetales,Streptomycetaceae,Streptomyces,Streptomyces violaceusniger group
CP003720.1.region019	CP003720.1	Streptomyces hygroscopicus subsp. jinggangensis TL01 chromosome, complete genome	ectoine	Others	Streptomyces hygroscopicus subsp. jinggangensis TL01	Bacteria,Actinobacteria,Streptomycetales,Streptomycetaceae,Streptomyces,Streptomyces violaceusniger group
CP003720.1.region020	CP003720.1	Streptomyces hygroscopicus subsp. jinggangensis TL01 chromosome, complete genome	T2PKS	PKSother	Streptomyces hygroscopicus subsp. jinggangensis TL01	Bacteria,Actinobacteria,Streptomycetales,Streptomycetaceae,Streptomyces,Streptomyces violaceusniger group
CP003720.1.region021	CP003720.1	Streptomyces hygroscopicus subsp. jinggangensis TL01 chromosome, complete genome	furan.butyrolactone	Others	Streptomyces hygroscopicus subsp. jinggangensis TL01	Bacteria,Actinobacteria,Streptomycetales,Streptomycetaceae,Streptomyces,Streptomyces violaceusniger group
CP003720.1.region022	CP003720.1	Streptomyces hygroscopicus subsp. jinggangensis TL01 chromosome, complete genome	melanin	Others	Streptomyces hygroscopicus subsp. jinggangensis TL01	Bacteria,Actinobacteria,Streptomycetales,Streptomycetaceae,Streptomyces,Streptomyces violaceusniger group
CP003720.1.region023	CP003720.1	Streptomyces hygroscopicus subsp. jinggangensis TL01 chromosome, complete genome	siderophore	Others	Streptomyces hygroscopicus subsp. jinggangensis TL01	Bacteria,Actinobacteria,Streptomycetales,Streptomycetaceae,Streptomyces,Streptomyces violaceusniger group
CP003720.1.region024	CP003720.1	Streptomyces hygroscopicus subsp. jinggangensis TL01 chromosome, complete genome	ladderane.thioamide-NRP.NRPS	Others	Streptomyces hygroscopicus subsp. jinggangensis TL01	Bacteria,Actinobacteria,Streptomycetales,Streptomycetaceae,Streptomyces,Streptomyces violaceusniger group
CP003720.1.region025	CP003720.1	Streptomyces hygroscopicus subsp. jinggangensis TL01 chromosome, complete genome	terpene	Terpene	Streptomyces hygroscopicus subsp. jinggangensis TL01	Bacteria,Actinobacteria,Streptomycetales,Streptomycetaceae,Streptomyces,Streptomyces violaceusniger group
CP003720.1.region026	CP003720.1	Streptomyces hygroscopicus subsp. jinggangensis TL01 chromosome, complete genome	siderophore	Others	Streptomyces hygroscopicus subsp. jinggangensis TL01	Bacteria,Actinobacteria,Streptomycetales,Streptomycetaceae,Streptomyces,Streptomyces violaceusniger group
CP003720.1.region027	CP003720.1	Streptomyces hygroscopicus subsp. jinggangensis TL01 chromosome, complete genome	RiPP-like	RiPPs	Streptomyces hygroscopicus subsp. jinggangensis TL01	Bacteria,Actinobacteria,Streptomycetales,Streptomycetaceae,Streptomyces,Streptomyces violaceusniger group
CP003720.1.region028	CP003720.1	Streptomyces hygroscopicus subsp. jinggangensis TL01 chromosome, complete genome	NAPAA.NRPS	NRPS	Streptomyces hygroscopicus subsp. jinggangensis TL01	Bacteria,Actinobacteria,Streptomycetales,Streptomycetaceae,Streptomyces,Streptomyces violaceusniger group
CP003720.1.region029	CP003720.1	Streptomyces hygroscopicus subsp. jinggangensis TL01 chromosome, complete genome	RiPP-like	RiPPs	Streptomyces hygroscopicus subsp. jinggangensis TL01	Bacteria,Actinobacteria,Streptomycetales,Streptomycetaceae,Streptomyces,Streptomyces violaceusniger group
CP003720.1.region030	CP003720.1	Streptomyces hygroscopicus subsp. jinggangensis TL01 chromosome, complete genome	terpene	Terpene	Streptomyces hygroscopicus subsp. jinggangensis TL01	Bacteria,Actinobacteria,Streptomycetales,Streptomycetaceae,Streptomyces,Streptomyces violaceusniger group
CP003720.1.region031	CP003720.1	Streptomyces hygroscopicus subsp. jinggangensis TL01 chromosome, complete genome	siderophore	Others	Streptomyces hygroscopicus subsp. jinggangensis TL01	Bacteria,Actinobacteria,Streptomycetales,Streptomycetaceae,Streptomyces,Streptomyces violaceusniger group
CP003720.1.region032	CP003720.1	Streptomyces hygroscopicus subsp. jinggangensis TL01 chromosome, complete genome	butyrolactone.lanthipeptide-class-v	Others	Streptomyces hygroscopicus subsp. jinggangensis TL01	Bacteria,Actinobacteria,Streptomycetales,Streptomycetaceae,Streptomyces,Streptomyces violaceusniger group
CP003720.1.region033	CP003720.1	Streptomyces hygroscopicus subsp. jinggangensis TL01 chromosome, complete genome	terpene	Terpene	Streptomyces hygroscopicus subsp. jinggangensis TL01	Bacteria,Actinobacteria,Streptomycetales,Streptomycetaceae,Streptomyces,Streptomyces violaceusniger group
CP003720.1.region034	CP003720.1	Streptomyces hygroscopicus subsp. jinggangensis TL01 chromosome, complete genome	lanthipeptide-class-i	RiPPs	Streptomyces hygroscopicus subsp. jinggangensis TL01	Bacteria,Actinobacteria,Streptomycetales,Streptomycetaceae,Streptomyces,Streptomyces violaceusniger group
CP003720.1.region035	CP003720.1	Streptomyces hygroscopicus subsp. jinggangensis TL01 chromosome, complete genome	RiPP-like.NRPS	Others	Streptomyces hygroscopicus subsp. jinggangensis TL01	Bacteria,Actinobacteria,Streptomycetales,Streptomycetaceae,Streptomyces,Streptomyces violaceusniger group
CP003720.1.region036	CP003720.1	Streptomyces hygroscopicus subsp. jinggangensis TL01 chromosome, complete genome	T3PKS	PKSother	Streptomyces hygroscopicus subsp. jinggangensis TL01	Bacteria,Actinobacteria,Streptomycetales,Streptomycetaceae,Streptomyces,Streptomyces violaceusniger group
CP003720.1.region037	CP003720.1	Streptomyces hygroscopicus subsp. jinggangensis TL01 chromosome, complete genome	lassopeptide	RiPPs	Streptomyces hygroscopicus subsp. jinggangensis TL01	Bacteria,Actinobacteria,Streptomycetales,Streptomycetaceae,Streptomyces,Streptomyces violaceusniger group
CP003720.1.region038	CP003720.1	Streptomyces hygroscopicus subsp. jinggangensis TL01 chromosome, complete genome	NRPS-like.butyrolactone	Others	Streptomyces hygroscopicus subsp. jinggangensis TL01	Bacteria,Actinobacteria,Streptomycetales,Streptomycetaceae,Streptomyces,Streptomyces violaceusniger group
CP003720.1.region039	CP003720.1	Streptomyces hygroscopicus subsp. jinggangensis TL01 chromosome, complete genome	LAP.thiopeptide.RRE-containing	RiPPs	Streptomyces hygroscopicus subsp. jinggangensis TL01	Bacteria,Actinobacteria,Streptomycetales,Streptomycetaceae,Streptomyces,Streptomyces violaceusniger group
CP003987.1.region001	CP003987.1	Streptomyces sp. 769, complete genome	T1PKS.butyrolactone.NRPS	Others	Streptomyces sp. 769	Bacteria,Actinobacteria,Streptomycetales,Streptomycetaceae,Streptomyces
CP003987.1.region002	CP003987.1	Streptomyces sp. 769, complete genome	T1PKS.arylpolyene	Others	Streptomyces sp. 769	Bacteria,Actinobacteria,Streptomycetales,Streptomycetaceae,Streptomyces
CP003987.1.region003	CP003987.1	Streptomyces sp. 769, complete genome	terpene	Terpene	Streptomyces sp. 769	Bacteria,Actinobacteria,Streptomycetales,Streptomycetaceae,Streptomyces
CP003987.1.region004	CP003987.1	Streptomyces sp. 769, complete genome	lanthipeptide-class-ii.NRPS	Others	Streptomyces sp. 769	Bacteria,Actinobacteria,Streptomycetales,Streptomycetaceae,Streptomyces
CP003987.1.region005	CP003987.1	Streptomyces sp. 769, complete genome	terpene	Terpene	Streptomyces sp. 769	Bacteria,Actinobacteria,Streptomycetales,Streptomycetaceae,Streptomyces
CP003987.1.region006	CP003987.1	Streptomyces sp. 769, complete genome	terpene	Terpene	Streptomyces sp. 769	Bacteria,Actinobacteria,Streptomycetales,Streptomycetaceae,Streptomyces
CP003987.1.region007	CP003987.1	Streptomyces sp. 769, complete genome	RRE-containing	RiPPs	Streptomyces sp. 769	Bacteria,Actinobacteria,Streptomycetales,Streptomycetaceae,Streptomyces
CP003987.1.region008	CP003987.1	Streptomyces sp. 769, complete genome	T1PKS	PKSI	Streptomyces sp. 769	Bacteria,Actinobacteria,Streptomycetales,Streptomycetaceae,Streptomyces
CP003987.1.region009	CP003987.1	Streptomyces sp. 769, complete genome	butyrolactone	Others	Streptomyces sp. 769	Bacteria,Actinobacteria,Streptomycetales,Streptomycetaceae,Streptomyces
CP003987.1.region010	CP003987.1	Streptomyces sp. 769, complete genome	RiPP-like.NAPAA.butyrolactone	Others	Streptomyces sp. 769	Bacteria,Actinobacteria,Streptomycetales,Streptomycetaceae,Streptomyces
CP003987.1.region011	CP003987.1	Streptomyces sp. 769, complete genome	NRPS-like	NRPS	Streptomyces sp. 769	Bacteria,Actinobacteria,Streptomycetales,Streptomycetaceae,Streptomyces
CP003987.1.region012	CP003987.1	Streptomyces sp. 769, complete genome	terpene	Terpene	Streptomyces sp. 769	Bacteria,Actinobacteria,Streptomycetales,Streptomycetaceae,Streptomyces
CP003987.1.region013	CP003987.1	Streptomyces sp. 769, complete genome	lassopeptide	RiPPs	Streptomyces sp. 769	Bacteria,Actinobacteria,Streptomycetales,Streptomycetaceae,Streptomyces
CP003987.1.region014	CP003987.1	Streptomyces sp. 769, complete genome	T3PKS	PKSother	Streptomyces sp. 769	Bacteria,Actinobacteria,Streptomycetales,Streptomycetaceae,Streptomyces
CP003987.1.region015	CP003987.1	Streptomyces sp. 769, complete genome	betalactone.NRPS	Others	Streptomyces sp. 769	Bacteria,Actinobacteria,Streptomycetales,Streptomycetaceae,Streptomyces
CP003987.1.region016	CP003987.1	Streptomyces sp. 769, complete genome	siderophore	Others	Streptomyces sp. 769	Bacteria,Actinobacteria,Streptomycetales,Streptomycetaceae,Streptomyces
CP003987.1.region017	CP003987.1	Streptomyces sp. 769, complete genome	CDPS	Others	Streptomyces sp. 769	Bacteria,Actinobacteria,Streptomycetales,Streptomycetaceae,Streptomyces
CP003987.1.region018	CP003987.1	Streptomyces sp. 769, complete genome	T1PKS	PKSI	Streptomyces sp. 769	Bacteria,Actinobacteria,Streptomycetales,Streptomycetaceae,Streptomyces
CP003987.1.region019	CP003987.1	Streptomyces sp. 769, complete genome	NAPAA	NRPS	Streptomyces sp. 769	Bacteria,Actinobacteria,Streptomycetales,Streptomycetaceae,Streptomyces
CP003987.1.region020	CP003987.1	Streptomyces sp. 769, complete genome	linaridin	RiPPs	Streptomyces sp. 769	Bacteria,Actinobacteria,Streptomycetales,Streptomycetaceae,Streptomyces
CP003987.1.region021	CP003987.1	Streptomyces sp. 769, complete genome	terpene	Terpene	Streptomyces sp. 769	Bacteria,Actinobacteria,Streptomycetales,Streptomycetaceae,Streptomyces
CP003987.1.region022	CP003987.1	Streptomyces sp. 769, complete genome	lanthipeptide-class-i	RiPPs	Streptomyces sp. 769	Bacteria,Actinobacteria,Streptomycetales,Streptomycetaceae,Streptomyces
CP003987.1.region023	CP003987.1	Streptomyces sp. 769, complete genome	ectoine	Others	Streptomyces sp. 769	Bacteria,Actinobacteria,Streptomycetales,Streptomycetaceae,Streptomyces
CP003987.1.region024	CP003987.1	Streptomyces sp. 769, complete genome	siderophore	Others	Streptomyces sp. 769	Bacteria,Actinobacteria,Streptomycetales,Streptomycetaceae,Streptomyces
CP003987.1.region025	CP003987.1	Streptomyces sp. 769, complete genome	T1PKS.LAP.T3PKS.thiopeptide	Others	Streptomyces sp. 769	Bacteria,Actinobacteria,Streptomycetales,Streptomycetaceae,Streptomyces
CP003987.1.region026	CP003987.1	Streptomyces sp. 769, complete genome	lanthipeptide-class-i	RiPPs	Streptomyces sp. 769	Bacteria,Actinobacteria,Streptomycetales,Streptomycetaceae,Streptomyces
CP003987.1.region027	CP003987.1	Streptomyces sp. 769, complete genome	NRPS-like.betalactone.NRPS	Others	Streptomyces sp. 769	Bacteria,Actinobacteria,Streptomycetales,Streptomycetaceae,Streptomyces
CP003987.1.region028	CP003987.1	Streptomyces sp. 769, complete genome	T2PKS	PKSother	Streptomyces sp. 769	Bacteria,Actinobacteria,Streptomycetales,Streptomycetaceae,Streptomyces
CP003987.1.region029	CP003987.1	Streptomyces sp. 769, complete genome	RiPP-like	RiPPs	Streptomyces sp. 769	Bacteria,Actinobacteria,Streptomycetales,Streptomycetaceae,Streptomyces
CP003987.1.region030	CP003987.1	Streptomyces sp. 769, complete genome	CDPS	Others	Streptomyces sp. 769	Bacteria,Actinobacteria,Streptomycetales,Streptomycetaceae,Streptomyces
CP003987.1.region031	CP003987.1	Streptomyces sp. 769, complete genome	T1PKS	PKSI	Streptomyces sp. 769	Bacteria,Actinobacteria,Streptomycetales,Streptomycetaceae,Streptomyces
CP003987.1.region032	CP003987.1	Streptomyces sp. 769, complete genome	NRPS-like.transAT-PKS	PKS-NRP_Hybrids	Streptomyces sp. 769	Bacteria,Actinobacteria,Streptomycetales,Streptomycetaceae,Streptomyces
CP003987.1.region033	CP003987.1	Streptomyces sp. 769, complete genome	NRPS-like	NRPS	Streptomyces sp. 769	Bacteria,Actinobacteria,Streptomycetales,Streptomycetaceae,Streptomyces
CP003987.1.region034	CP003987.1	Streptomyces sp. 769, complete genome	NRPS	NRPS	Streptomyces sp. 769	Bacteria,Actinobacteria,Streptomycetales,Streptomycetaceae,Streptomyces
CP003987.1.region035	CP003987.1	Streptomyces sp. 769, complete genome	lanthipeptide-class-iii	RiPPs	Streptomyces sp. 769	Bacteria,Actinobacteria,Streptomycetales,Streptomycetaceae,Streptomyces
CP003987.1.region036	CP003987.1	Streptomyces sp. 769, complete genome	NRPS-like.T1PKS.terpene.NRPS.T3PKS	Others	Streptomyces sp. 769	Bacteria,Actinobacteria,Streptomycetales,Streptomycetaceae,Streptomyces
CP003987.1.region037	CP003987.1	Streptomyces sp. 769, complete genome	T1PKS.hglE-KS	PKSother	Streptomyces sp. 769	Bacteria,Actinobacteria,Streptomycetales,Streptomycetaceae,Streptomyces
CP003987.1.region038	CP003987.1	Streptomyces sp. 769, complete genome	lanthipeptide-class-iii.NRPS	Others	Streptomyces sp. 769	Bacteria,Actinobacteria,Streptomycetales,Streptomycetaceae,Streptomyces
CP003987.1.region039	CP003987.1	Streptomyces sp. 769, complete genome	NRPS-like	NRPS	Streptomyces sp. 769	Bacteria,Actinobacteria,Streptomycetales,Streptomycetaceae,Streptomyces
CP003987.1.region040	CP003987.1	Streptomyces sp. 769, complete genome	T1PKS.NRPS-like.terpene	Others	Streptomyces sp. 769	Bacteria,Actinobacteria,Streptomycetales,Streptomycetaceae,Streptomyces
CP003987.1.region041	CP003987.1	Streptomyces sp. 769, complete genome	T1PKS.butyrolactone.NRPS	Others	Streptomyces sp. 769	Bacteria,Actinobacteria,Streptomycetales,Streptomycetaceae,Streptomyces
CP003988.1.region001	CP003988.1	Streptomyces sp. 769 plasmid pSGZL, complete sequence	T2PKS.NRPS	PKS-NRP_Hybrids	Streptomyces sp. 769	Bacteria,Actinobacteria,Streptomycetales,Streptomycetaceae,Streptomyces
CP003990.1.region001	CP003990.1	Streptomyces sp. PAMC26508, complete genome	butyrolactone	Others	Streptomyces sp. PAMC 26508	Bacteria,Actinobacteria,Streptomycetales,Streptomycetaceae,Streptomyces
CP003990.1.region002	CP003990.1	Streptomyces sp. PAMC26508, complete genome	NRPS	NRPS	Streptomyces sp. PAMC 26508	Bacteria,Actinobacteria,Streptomycetales,Streptomycetaceae,Streptomyces
CP003990.1.region003	CP003990.1	Streptomyces sp. PAMC26508, complete genome	T2PKS.terpene	Others	Streptomyces sp. PAMC 26508	Bacteria,Actinobacteria,Streptomycetales,Streptomycetaceae,Streptomyces
CP003990.1.region004	CP003990.1	Streptomyces sp. PAMC26508, complete genome	melanin	Others	Streptomyces sp. PAMC 26508	Bacteria,Actinobacteria,Streptomycetales,Streptomycetaceae,Streptomyces
CP003990.1.region005	CP003990.1	Streptomyces sp. PAMC26508, complete genome	T3PKS	PKSother	Streptomyces sp. PAMC 26508	Bacteria,Actinobacteria,Streptomycetales,Streptomycetaceae,Streptomyces
CP003990.1.region006	CP003990.1	Streptomyces sp. PAMC26508, complete genome	RiPP-like	RiPPs	Streptomyces sp. PAMC 26508	Bacteria,Actinobacteria,Streptomycetales,Streptomycetaceae,Streptomyces
CP003990.1.region007	CP003990.1	Streptomyces sp. PAMC26508, complete genome	terpene.ectoine	Others	Streptomyces sp. PAMC 26508	Bacteria,Actinobacteria,Streptomycetales,Streptomycetaceae,Streptomyces
CP003990.1.region008	CP003990.1	Streptomyces sp. PAMC26508, complete genome	terpene	Terpene	Streptomyces sp. PAMC 26508	Bacteria,Actinobacteria,Streptomycetales,Streptomycetaceae,Streptomyces
CP003990.1.region009	CP003990.1	Streptomyces sp. PAMC26508, complete genome	T2PKS.PKS-like	PKSother	Streptomyces sp. PAMC 26508	Bacteria,Actinobacteria,Streptomycetales,Streptomycetaceae,Streptomyces
CP003990.1.region010	CP003990.1	Streptomyces sp. PAMC26508, complete genome	ectoine	Others	Streptomyces sp. PAMC 26508	Bacteria,Actinobacteria,Streptomycetales,Streptomycetaceae,Streptomyces
CP003990.1.region011	CP003990.1	Streptomyces sp. PAMC26508, complete genome	terpene	Terpene	Streptomyces sp. PAMC 26508	Bacteria,Actinobacteria,Streptomycetales,Streptomycetaceae,Streptomyces
CP003990.1.region012	CP003990.1	Streptomyces sp. PAMC26508, complete genome	lanthipeptide-class-ii.lanthipeptide-class-iii	RiPPs	Streptomyces sp. PAMC 26508	Bacteria,Actinobacteria,Streptomycetales,Streptomycetaceae,Streptomyces
CP003990.1.region013	CP003990.1	Streptomyces sp. PAMC26508, complete genome	siderophore	Others	Streptomyces sp. PAMC 26508	Bacteria,Actinobacteria,Streptomycetales,Streptomycetaceae,Streptomyces
CP003990.1.region014	CP003990.1	Streptomyces sp. PAMC26508, complete genome	T1PKS.NRPS-like.NRPS	PKS-NRP_Hybrids	Streptomyces sp. PAMC 26508	Bacteria,Actinobacteria,Streptomycetales,Streptomycetaceae,Streptomyces
CP003990.1.region015	CP003990.1	Streptomyces sp. PAMC26508, complete genome	butyrolactone	Others	Streptomyces sp. PAMC 26508	Bacteria,Actinobacteria,Streptomycetales,Streptomycetaceae,Streptomyces
CP003990.1.region016	CP003990.1	Streptomyces sp. PAMC26508, complete genome	RiPP-like	RiPPs	Streptomyces sp. PAMC 26508	Bacteria,Actinobacteria,Streptomycetales,Streptomycetaceae,Streptomyces
CP003990.1.region017	CP003990.1	Streptomyces sp. PAMC26508, complete genome	terpene	Terpene	Streptomyces sp. PAMC 26508	Bacteria,Actinobacteria,Streptomycetales,Streptomycetaceae,Streptomyces
CP003990.1.region018	CP003990.1	Streptomyces sp. PAMC26508, complete genome	siderophore	Others	Streptomyces sp. PAMC 26508	Bacteria,Actinobacteria,Streptomycetales,Streptomycetaceae,Streptomyces
CP003990.1.region019	CP003990.1	Streptomyces sp. PAMC26508, complete genome	NRPS	NRPS	Streptomyces sp. PAMC 26508	Bacteria,Actinobacteria,Streptomycetales,Streptomycetaceae,Streptomyces
CP003990.1.region020	CP003990.1	Streptomyces sp. PAMC26508, complete genome	RiPP-like	RiPPs	Streptomyces sp. PAMC 26508	Bacteria,Actinobacteria,Streptomycetales,Streptomycetaceae,Streptomyces
CP003990.1.region021	CP003990.1	Streptomyces sp. PAMC26508, complete genome	T1PKS	PKSI	Streptomyces sp. PAMC 26508	Bacteria,Actinobacteria,Streptomycetales,Streptomycetaceae,Streptomyces
CP003990.1.region022	CP003990.1	Streptomyces sp. PAMC26508, complete genome	terpene	Terpene	Streptomyces sp. PAMC 26508	Bacteria,Actinobacteria,Streptomycetales,Streptomycetaceae,Streptomyces
CP003990.1.region023	CP003990.1	Streptomyces sp. PAMC26508, complete genome	blactam	Others	Streptomyces sp. PAMC 26508	Bacteria,Actinobacteria,Streptomycetales,Streptomycetaceae,Streptomyces
CP003990.1.region024	CP003990.1	Streptomyces sp. PAMC26508, complete genome	NRPS	NRPS	Streptomyces sp. PAMC 26508	Bacteria,Actinobacteria,Streptomycetales,Streptomycetaceae,Streptomyces
CP003990.1.region025	CP003990.1	Streptomyces sp. PAMC26508, complete genome	RiPP-like.PKS-like	Others	Streptomyces sp. PAMC 26508	Bacteria,Actinobacteria,Streptomycetales,Streptomycetaceae,Streptomyces
CP003990.1.region026	CP003990.1	Streptomyces sp. PAMC26508, complete genome	terpene	Terpene	Streptomyces sp. PAMC 26508	Bacteria,Actinobacteria,Streptomycetales,Streptomycetaceae,Streptomyces
CP003990.1.region027	CP003990.1	Streptomyces sp. PAMC26508, complete genome	NRPS	NRPS	Streptomyces sp. PAMC 26508	Bacteria,Actinobacteria,Streptomycetales,Streptomycetaceae,Streptomyces
CP003990.1.region028	CP003990.1	Streptomyces sp. PAMC26508, complete genome	blactam.T1PKS.NRPS	Others	Streptomyces sp. PAMC 26508	Bacteria,Actinobacteria,Streptomycetales,Streptomycetaceae,Streptomyces
CP004370.1.region001	CP004370.1	Streptomyces albidoflavus strain J1074, complete genome	T1PKS.NRPS	PKS-NRP_Hybrids	Streptomyces albidoflavus	Bacteria,Actinobacteria,Streptomycetales,Streptomycetaceae,Streptomyces,Streptomyces albidoflavus group
CP004370.1.region002	CP004370.1	Streptomyces albidoflavus strain J1074, complete genome	T1PKS.NRPS	PKS-NRP_Hybrids	Streptomyces albidoflavus	Bacteria,Actinobacteria,Streptomycetales,Streptomycetaceae,Streptomyces,Streptomyces albidoflavus group
CP004370.1.region003	CP004370.1	Streptomyces albidoflavus strain J1074, complete genome	terpene	Terpene	Streptomyces albidoflavus	Bacteria,Actinobacteria,Streptomycetales,Streptomycetaceae,Streptomyces,Streptomyces albidoflavus group
CP004370.1.region004	CP004370.1	Streptomyces albidoflavus strain J1074, complete genome	RiPP-like	RiPPs	Streptomyces albidoflavus	Bacteria,Actinobacteria,Streptomycetales,Streptomycetaceae,Streptomyces,Streptomyces albidoflavus group
CP004370.1.region005	CP004370.1	Streptomyces albidoflavus strain J1074, complete genome	PKS-like	PKSother	Streptomyces albidoflavus	Bacteria,Actinobacteria,Streptomycetales,Streptomycetaceae,Streptomyces,Streptomyces albidoflavus group
CP004370.1.region006	CP004370.1	Streptomyces albidoflavus strain J1074, complete genome	RiPP-like	RiPPs	Streptomyces albidoflavus	Bacteria,Actinobacteria,Streptomycetales,Streptomycetaceae,Streptomyces,Streptomyces albidoflavus group
CP004370.1.region007	CP004370.1	Streptomyces albidoflavus strain J1074, complete genome	NRPS	NRPS	Streptomyces albidoflavus	Bacteria,Actinobacteria,Streptomycetales,Streptomycetaceae,Streptomyces,Streptomyces albidoflavus group
CP004370.1.region008	CP004370.1	Streptomyces albidoflavus strain J1074, complete genome	siderophore	Others	Streptomyces albidoflavus	Bacteria,Actinobacteria,Streptomycetales,Streptomycetaceae,Streptomyces,Streptomyces albidoflavus group
CP004370.1.region009	CP004370.1	Streptomyces albidoflavus strain J1074, complete genome	terpene	Terpene	Streptomyces albidoflavus	Bacteria,Actinobacteria,Streptomycetales,Streptomycetaceae,Streptomyces,Streptomyces albidoflavus group
CP004370.1.region010	CP004370.1	Streptomyces albidoflavus strain J1074, complete genome	terpene	Terpene	Streptomyces albidoflavus	Bacteria,Actinobacteria,Streptomycetales,Streptomycetaceae,Streptomyces,Streptomyces albidoflavus group
CP004370.1.region011	CP004370.1	Streptomyces albidoflavus strain J1074, complete genome	LAP.thiopeptide	RiPPs	Streptomyces albidoflavus	Bacteria,Actinobacteria,Streptomycetales,Streptomycetaceae,Streptomyces,Streptomyces albidoflavus group
CP004370.1.region012	CP004370.1	Streptomyces albidoflavus strain J1074, complete genome	RiPP-like	RiPPs	Streptomyces albidoflavus	Bacteria,Actinobacteria,Streptomycetales,Streptomycetaceae,Streptomyces,Streptomyces albidoflavus group
CP004370.1.region013	CP004370.1	Streptomyces albidoflavus strain J1074, complete genome	lanthipeptide-class-iii	RiPPs	Streptomyces albidoflavus	Bacteria,Actinobacteria,Streptomycetales,Streptomycetaceae,Streptomyces,Streptomyces albidoflavus group
CP004370.1.region014	CP004370.1	Streptomyces albidoflavus strain J1074, complete genome	NRPS	NRPS	Streptomyces albidoflavus	Bacteria,Actinobacteria,Streptomycetales,Streptomycetaceae,Streptomyces,Streptomyces albidoflavus group
CP004370.1.region015	CP004370.1	Streptomyces albidoflavus strain J1074, complete genome	RRE-containing.NRPS	Others	Streptomyces albidoflavus	Bacteria,Actinobacteria,Streptomycetales,Streptomycetaceae,Streptomyces,Streptomyces albidoflavus group
CP004370.1.region016	CP004370.1	Streptomyces albidoflavus strain J1074, complete genome	NRPS	NRPS	Streptomyces albidoflavus	Bacteria,Actinobacteria,Streptomycetales,Streptomycetaceae,Streptomyces,Streptomyces albidoflavus group
CP004370.1.region017	CP004370.1	Streptomyces albidoflavus strain J1074, complete genome	siderophore	Others	Streptomyces albidoflavus	Bacteria,Actinobacteria,Streptomycetales,Streptomycetaceae,Streptomyces,Streptomyces albidoflavus group
CP004370.1.region018	CP004370.1	Streptomyces albidoflavus strain J1074, complete genome	ectoine	Others	Streptomyces albidoflavus	Bacteria,Actinobacteria,Streptomycetales,Streptomycetaceae,Streptomyces,Streptomyces albidoflavus group
CP004370.1.region019	CP004370.1	Streptomyces albidoflavus strain J1074, complete genome	NRPS-like	NRPS	Streptomyces albidoflavus	Bacteria,Actinobacteria,Streptomycetales,Streptomycetaceae,Streptomyces,Streptomyces albidoflavus group
CP004370.1.region020	CP004370.1	Streptomyces albidoflavus strain J1074, complete genome	RiPP-like.terpene	Others	Streptomyces albidoflavus	Bacteria,Actinobacteria,Streptomycetales,Streptomycetaceae,Streptomyces,Streptomyces albidoflavus group
CP004370.1.region021	CP004370.1	Streptomyces albidoflavus strain J1074, complete genome	T3PKS	PKSother	Streptomyces albidoflavus	Bacteria,Actinobacteria,Streptomycetales,Streptomycetaceae,Streptomyces,Streptomyces albidoflavus group
CP004370.1.region022	CP004370.1	Streptomyces albidoflavus strain J1074, complete genome	T1PKS.NRPS-like	PKS-NRP_Hybrids	Streptomyces albidoflavus	Bacteria,Actinobacteria,Streptomycetales,Streptomycetaceae,Streptomyces,Streptomyces albidoflavus group
CP004370.1.region023	CP004370.1	Streptomyces albidoflavus strain J1074, complete genome	T1PKS.NRPS-like.lanthipeptide-class-ii.NRPS	Others	Streptomyces albidoflavus	Bacteria,Actinobacteria,Streptomycetales,Streptomycetaceae,Streptomyces,Streptomyces albidoflavus group
CP005080.1.region001	CP005080.1	Streptomyces fulvissimus DSM 40593 chromosome, complete genome	terpene	Terpene	Streptomyces fulvissimus DSM 40593	Bacteria,Actinobacteria,Streptomycetales,Streptomycetaceae,Streptomyces
CP005080.1.region002	CP005080.1	Streptomyces fulvissimus DSM 40593 chromosome, complete genome	NRPS	NRPS	Streptomyces fulvissimus DSM 40593	Bacteria,Actinobacteria,Streptomycetales,Streptomycetaceae,Streptomyces
CP005080.1.region003	CP005080.1	Streptomyces fulvissimus DSM 40593 chromosome, complete genome	ectoine	Others	Streptomyces fulvissimus DSM 40593	Bacteria,Actinobacteria,Streptomycetales,Streptomycetaceae,Streptomyces
CP005080.1.region004	CP005080.1	Streptomyces fulvissimus DSM 40593 chromosome, complete genome	butyrolactone	Others	Streptomyces fulvissimus DSM 40593	Bacteria,Actinobacteria,Streptomycetales,Streptomycetaceae,Streptomyces
CP005080.1.region005	CP005080.1	Streptomyces fulvissimus DSM 40593 chromosome, complete genome	terpene	Terpene	Streptomyces fulvissimus DSM 40593	Bacteria,Actinobacteria,Streptomycetales,Streptomycetaceae,Streptomyces
CP005080.1.region006	CP005080.1	Streptomyces fulvissimus DSM 40593 chromosome, complete genome	T1PKS.transAT-PKS.PKS-like.NRPS	PKS-NRP_Hybrids	Streptomyces fulvissimus DSM 40593	Bacteria,Actinobacteria,Streptomycetales,Streptomycetaceae,Streptomyces
CP005080.1.region007	CP005080.1	Streptomyces fulvissimus DSM 40593 chromosome, complete genome	NRPS	NRPS	Streptomyces fulvissimus DSM 40593	Bacteria,Actinobacteria,Streptomycetales,Streptomycetaceae,Streptomyces
CP005080.1.region008	CP005080.1	Streptomyces fulvissimus DSM 40593 chromosome, complete genome	T1PKS.NRPS	PKS-NRP_Hybrids	Streptomyces fulvissimus DSM 40593	Bacteria,Actinobacteria,Streptomycetales,Streptomycetaceae,Streptomyces
CP005080.1.region009	CP005080.1	Streptomyces fulvissimus DSM 40593 chromosome, complete genome	T3PKS	PKSother	Streptomyces fulvissimus DSM 40593	Bacteria,Actinobacteria,Streptomycetales,Streptomycetaceae,Streptomyces
CP005080.1.region010	CP005080.1	Streptomyces fulvissimus DSM 40593 chromosome, complete genome	terpene	Terpene	Streptomyces fulvissimus DSM 40593	Bacteria,Actinobacteria,Streptomycetales,Streptomycetaceae,Streptomyces
CP005080.1.region011	CP005080.1	Streptomyces fulvissimus DSM 40593 chromosome, complete genome	ectoine	Others	Streptomyces fulvissimus DSM 40593	Bacteria,Actinobacteria,Streptomycetales,Streptomycetaceae,Streptomyces
CP005080.1.region012	CP005080.1	Streptomyces fulvissimus DSM 40593 chromosome, complete genome	lanthipeptide-class-ii.lanthipeptide-class-iii	RiPPs	Streptomyces fulvissimus DSM 40593	Bacteria,Actinobacteria,Streptomycetales,Streptomycetaceae,Streptomyces
CP005080.1.region013	CP005080.1	Streptomyces fulvissimus DSM 40593 chromosome, complete genome	siderophore	Others	Streptomyces fulvissimus DSM 40593	Bacteria,Actinobacteria,Streptomycetales,Streptomycetaceae,Streptomyces
CP005080.1.region014	CP005080.1	Streptomyces fulvissimus DSM 40593 chromosome, complete genome	NRPS-like	NRPS	Streptomyces fulvissimus DSM 40593	Bacteria,Actinobacteria,Streptomycetales,Streptomycetaceae,Streptomyces
CP005080.1.region015	CP005080.1	Streptomyces fulvissimus DSM 40593 chromosome, complete genome	LAP.thiopeptide	RiPPs	Streptomyces fulvissimus DSM 40593	Bacteria,Actinobacteria,Streptomycetales,Streptomycetaceae,Streptomyces
CP005080.1.region016	CP005080.1	Streptomyces fulvissimus DSM 40593 chromosome, complete genome	NRPS	NRPS	Streptomyces fulvissimus DSM 40593	Bacteria,Actinobacteria,Streptomycetales,Streptomycetaceae,Streptomyces
CP005080.1.region017	CP005080.1	Streptomyces fulvissimus DSM 40593 chromosome, complete genome	betalactone	Others	Streptomyces fulvissimus DSM 40593	Bacteria,Actinobacteria,Streptomycetales,Streptomycetaceae,Streptomyces
CP005080.1.region018	CP005080.1	Streptomyces fulvissimus DSM 40593 chromosome, complete genome	T2PKS	PKSother	Streptomyces fulvissimus DSM 40593	Bacteria,Actinobacteria,Streptomycetales,Streptomycetaceae,Streptomyces
CP005080.1.region019	CP005080.1	Streptomyces fulvissimus DSM 40593 chromosome, complete genome	lassopeptide	RiPPs	Streptomyces fulvissimus DSM 40593	Bacteria,Actinobacteria,Streptomycetales,Streptomycetaceae,Streptomyces
CP005080.1.region020	CP005080.1	Streptomyces fulvissimus DSM 40593 chromosome, complete genome	T1PKS	PKSI	Streptomyces fulvissimus DSM 40593	Bacteria,Actinobacteria,Streptomycetales,Streptomycetaceae,Streptomyces
CP005080.1.region021	CP005080.1	Streptomyces fulvissimus DSM 40593 chromosome, complete genome	lanthipeptide-class-iii	RiPPs	Streptomyces fulvissimus DSM 40593	Bacteria,Actinobacteria,Streptomycetales,Streptomycetaceae,Streptomyces
CP005080.1.region022	CP005080.1	Streptomyces fulvissimus DSM 40593 chromosome, complete genome	terpene	Terpene	Streptomyces fulvissimus DSM 40593	Bacteria,Actinobacteria,Streptomycetales,Streptomycetaceae,Streptomyces
CP005080.1.region023	CP005080.1	Streptomyces fulvissimus DSM 40593 chromosome, complete genome	siderophore	Others	Streptomyces fulvissimus DSM 40593	Bacteria,Actinobacteria,Streptomycetales,Streptomycetaceae,Streptomyces
CP005080.1.region024	CP005080.1	Streptomyces fulvissimus DSM 40593 chromosome, complete genome	lanthipeptide-class-i	RiPPs	Streptomyces fulvissimus DSM 40593	Bacteria,Actinobacteria,Streptomycetales,Streptomycetaceae,Streptomyces
CP005080.1.region025	CP005080.1	Streptomyces fulvissimus DSM 40593 chromosome, complete genome	NRPS-like	NRPS	Streptomyces fulvissimus DSM 40593	Bacteria,Actinobacteria,Streptomycetales,Streptomycetaceae,Streptomyces
CP005080.1.region026	CP005080.1	Streptomyces fulvissimus DSM 40593 chromosome, complete genome	RiPP-like	RiPPs	Streptomyces fulvissimus DSM 40593	Bacteria,Actinobacteria,Streptomycetales,Streptomycetaceae,Streptomyces
CP005080.1.region027	CP005080.1	Streptomyces fulvissimus DSM 40593 chromosome, complete genome	NRPS-like.NRPS	NRPS	Streptomyces fulvissimus DSM 40593	Bacteria,Actinobacteria,Streptomycetales,Streptomycetaceae,Streptomyces
CP005080.1.region028	CP005080.1	Streptomyces fulvissimus DSM 40593 chromosome, complete genome	NRPS-like.arylpolyene	Others	Streptomyces fulvissimus DSM 40593	Bacteria,Actinobacteria,Streptomycetales,Streptomycetaceae,Streptomyces
CP005080.1.region029	CP005080.1	Streptomyces fulvissimus DSM 40593 chromosome, complete genome	terpene	Terpene	Streptomyces fulvissimus DSM 40593	Bacteria,Actinobacteria,Streptomycetales,Streptomycetaceae,Streptomyces
CP005080.1.region030	CP005080.1	Streptomyces fulvissimus DSM 40593 chromosome, complete genome	T1PKS.NRPS	PKS-NRP_Hybrids	Streptomyces fulvissimus DSM 40593	Bacteria,Actinobacteria,Streptomycetales,Streptomycetaceae,Streptomyces
CP005080.1.region031	CP005080.1	Streptomyces fulvissimus DSM 40593 chromosome, complete genome	RiPP-like	RiPPs	Streptomyces fulvissimus DSM 40593	Bacteria,Actinobacteria,Streptomycetales,Streptomycetaceae,Streptomyces
CP005080.1.region032	CP005080.1	Streptomyces fulvissimus DSM 40593 chromosome, complete genome	NRPS	NRPS	Streptomyces fulvissimus DSM 40593	Bacteria,Actinobacteria,Streptomycetales,Streptomycetaceae,Streptomyces
CP005080.1.region033	CP005080.1	Streptomyces fulvissimus DSM 40593 chromosome, complete genome	melanin	Others	Streptomyces fulvissimus DSM 40593	Bacteria,Actinobacteria,Streptomycetales,Streptomycetaceae,Streptomyces
CP005080.1.region034	CP005080.1	Streptomyces fulvissimus DSM 40593 chromosome, complete genome	T3PKS	PKSother	Streptomyces fulvissimus DSM 40593	Bacteria,Actinobacteria,Streptomycetales,Streptomycetaceae,Streptomyces
CP006259.1.region001	CP006259.1	Streptomyces collinus Tu 365 chromosome, complete genome	thioamide-NRP	NRPS	Streptomyces collinus Tu 365	Bacteria,Actinobacteria,Streptomycetales,Streptomycetaceae,Streptomyces
CP006259.1.region002	CP006259.1	Streptomyces collinus Tu 365 chromosome, complete genome	lanthipeptide-class-iv	RiPPs	Streptomyces collinus Tu 365	Bacteria,Actinobacteria,Streptomycetales,Streptomycetaceae,Streptomyces
CP006259.1.region003	CP006259.1	Streptomyces collinus Tu 365 chromosome, complete genome	lassopeptide	RiPPs	Streptomyces collinus Tu 365	Bacteria,Actinobacteria,Streptomycetales,Streptomycetaceae,Streptomyces
CP006259.1.region004	CP006259.1	Streptomyces collinus Tu 365 chromosome, complete genome	T1PKS.transAT-PKS.NRPS	PKS-NRP_Hybrids	Streptomyces collinus Tu 365	Bacteria,Actinobacteria,Streptomycetales,Streptomycetaceae,Streptomyces
CP006259.1.region005	CP006259.1	Streptomyces collinus Tu 365 chromosome, complete genome	RRE-containing	RiPPs	Streptomyces collinus Tu 365	Bacteria,Actinobacteria,Streptomycetales,Streptomycetaceae,Streptomyces
CP006259.1.region006	CP006259.1	Streptomyces collinus Tu 365 chromosome, complete genome	terpene	Terpene	Streptomyces collinus Tu 365	Bacteria,Actinobacteria,Streptomycetales,Streptomycetaceae,Streptomyces
CP006259.1.region007	CP006259.1	Streptomyces collinus Tu 365 chromosome, complete genome	NAPAA	NRPS	Streptomyces collinus Tu 365	Bacteria,Actinobacteria,Streptomycetales,Streptomycetaceae,Streptomyces
CP006259.1.region008	CP006259.1	Streptomyces collinus Tu 365 chromosome, complete genome	melanin.terpene	Others	Streptomyces collinus Tu 365	Bacteria,Actinobacteria,Streptomycetales,Streptomycetaceae,Streptomyces
CP006259.1.region009	CP006259.1	Streptomyces collinus Tu 365 chromosome, complete genome	T1PKS	PKSI	Streptomyces collinus Tu 365	Bacteria,Actinobacteria,Streptomycetales,Streptomycetaceae,Streptomyces
CP006259.1.region010	CP006259.1	Streptomyces collinus Tu 365 chromosome, complete genome	RiPP-like	RiPPs	Streptomyces collinus Tu 365	Bacteria,Actinobacteria,Streptomycetales,Streptomycetaceae,Streptomyces
CP006259.1.region011	CP006259.1	Streptomyces collinus Tu 365 chromosome, complete genome	NAPAA.redox-cofactor	Others	Streptomyces collinus Tu 365	Bacteria,Actinobacteria,Streptomycetales,Streptomycetaceae,Streptomyces
CP006259.1.region012	CP006259.1	Streptomyces collinus Tu 365 chromosome, complete genome	T3PKS	PKSother	Streptomyces collinus Tu 365	Bacteria,Actinobacteria,Streptomycetales,Streptomycetaceae,Streptomyces
CP006259.1.region013	CP006259.1	Streptomyces collinus Tu 365 chromosome, complete genome	T1PKS.hglE-KS	PKSother	Streptomyces collinus Tu 365	Bacteria,Actinobacteria,Streptomycetales,Streptomycetaceae,Streptomyces
CP006259.1.region014	CP006259.1	Streptomyces collinus Tu 365 chromosome, complete genome	ectoine	Others	Streptomyces collinus Tu 365	Bacteria,Actinobacteria,Streptomycetales,Streptomycetaceae,Streptomyces
CP006259.1.region015	CP006259.1	Streptomyces collinus Tu 365 chromosome, complete genome	T2PKS.thiopeptide.NRPS.oligosaccharide.PKS-like	Others	Streptomyces collinus Tu 365	Bacteria,Actinobacteria,Streptomycetales,Streptomycetaceae,Streptomyces
CP006259.1.region016	CP006259.1	Streptomyces collinus Tu 365 chromosome, complete genome	melanin	Others	Streptomyces collinus Tu 365	Bacteria,Actinobacteria,Streptomycetales,Streptomycetaceae,Streptomyces
CP006259.1.region017	CP006259.1	Streptomyces collinus Tu 365 chromosome, complete genome	siderophore	Others	Streptomyces collinus Tu 365	Bacteria,Actinobacteria,Streptomycetales,Streptomycetaceae,Streptomyces
CP006259.1.region018	CP006259.1	Streptomyces collinus Tu 365 chromosome, complete genome	T2PKS	PKSother	Streptomyces collinus Tu 365	Bacteria,Actinobacteria,Streptomycetales,Streptomycetaceae,Streptomyces
CP006259.1.region019	CP006259.1	Streptomyces collinus Tu 365 chromosome, complete genome	T1PKS.NRPS	PKS-NRP_Hybrids	Streptomyces collinus Tu 365	Bacteria,Actinobacteria,Streptomycetales,Streptomycetaceae,Streptomyces
CP006259.1.region020	CP006259.1	Streptomyces collinus Tu 365 chromosome, complete genome	ladderane.NRPS	Others	Streptomyces collinus Tu 365	Bacteria,Actinobacteria,Streptomycetales,Streptomycetaceae,Streptomyces
[truncated: 92,585 more rows]
